# Supplementary material for: Hidden diversity in Enterococcus faecalis revealed by CRISPR2 screening: eco-evolutionary insights into a novel subspecies
Source: Microbiol Spectr. 2025 Sep 8;13(10):e01428-25. doi: 10.1128/spectrum.01428-25 (PMC12502612; doi:10.1128/spectrum.01428-25)
Supplement: Data S1 — E. faecalis genomes analyzed in this study, including GenBank assemblies, strains from our local collection, and those selected for pangenome analysis. [file spectrum.01428-25-s0001.xlsx]

## Sheet: GenBank assemblies
S1 Dataset: E. faecalis genomes analyzed in this study, including GenBank assemblies, strains from our local collection, and those selected for pangenome analysis.
Strain	Genome Assembly accession number (GenBank)	ST	CRISPR2 in silico PCR product (bp)	CRISPR2 (CrisprCasFinder)	Number of spacers in CRISPR2	CRISPR1-Cas (CrisprCasFinder)	CRISPR3-Cas (CrisprCasFinder)	Genome (assembly) size	Number of contigs	Contig N50	Depth of coverage	GC percent	Completeness	Contamination	*Notes
1	GCA_000788175.1	843	914	YES	4	NO	NO
12	GCA_000788155.1	40	980	YES	5	NO	NO
17	GCA_000788185.1	Undetermined at the time of data collection	1839	YES	18	YES	NO
18	GCA_000788235.1	32	1178	YES	8	NO	NO
19	GCA_000788165.1	40	1442	YES	12	YES	NO
32	GCA_000788255.1	58	782	YES	1	YES	NO
110	GCA_005154485.1	55	980	YES	5	YES	NO
336	GCA_002848255.1	302	1112	YES	7	YES	NO
599	GCA_000293985.2	16	1355	YES	10	YES	NO
918	GCA_000690925.1	6	782	NO	-	NO	NO
2069	GCA_002763375.1	103	980	YES	5	NO	NO
2070	GCA_002763385.1	1	1112	YES	7	YES	NO
6888	GCA_003962575.1	16	1310	YES	10	YES	NO
8714	GCA_003962845.1	674	980	YES	5	YES	NO
10244	GCA_000438765.1	6	782	NO	-	NO	NO
10938	GCA_003962835.1	16	1310	YES	10	YES	NO
11340	GCA_003962795.1	476	1310	YES	10	NO	NO
11382	GCA_003962415.1	856	782	YES	2	NO	NO
13-4-32	GCA_005238315.1	108	915	YES	4	NO	NO
13-4-33	GCA_005238325.1	108	915	YES	4	NO	NO
12645	GCA_003962785.1	857	1376	YES	11	YES	NO
13-4-35	GCA_005238245.1	108	915	YES	4	NO	NO
13470	GCA_003962775.1	480	1046	YES	6	NO	NO
13484	GCA_003962585.1	21	1508	YES	13	YES	NO
14980	GCA_003962425.1	585	716	NO	-	NO	NO
10-6-41	GCA_005238605.1	108	915	YES	4	NO	NO
15224	GCA_003962745.1	16	1310	YES	3	YES	NO
15407	GCA_003962565.1	479	716	NO	-	NO	YES
15814	GCA_003962725.1	16	1310	YES	10	YES	NO
13-5-45	GCA_005238235.1	108	915	YES	4	NO	NO
10-6-46	GCA_005237085.1	108	915	YES	4	NO	NO
17838	GCA_003962315.1	480	1046	YES	6	NO	NO
18026	GCA_003962695.1	476	1310	YES	10	NO	NO
10-6-50	GCA_005237075.1	108	915	YES	4	NO	NO
13-06-51	GCA_005238425.1	108	915	YES	4	NO	NO
19663	GCA_003962355.1	480	1046	YES	6	NO	NO
19910	GCA_003962555.1	116	914	YES	4	NO	YES
13-7-61	GCA_005236885.1	108	915	YES	4	NO	NO
23903	GCA_003962535.1	585	716	NO	-	NO	NO
23967	GCA_003962505.1	585	716	NO	-	NO	NO
24393	GCA_003962675.1	81	1377	YES	11	NO	NO
12-7-68	GCA_005238455.1	108	915	YES	4	NO	NO
26167	GCA_003962485.1	619	848	YES	3	NO	NO
13-8-72	GCA_005238255.1	108	915	YES	4	NO	NO
27149	GCA_003962365.1	858	1310	YES	10	NO	NO
27451	GCA_003962375.1	585	716	NO	-	NO	NO
13-9-85	GCA_005236845.1	108	915	YES	4	NO	NO
13-9-86	GCA_005238195.1	108	915	YES	4	NO	NO
31890	GCA_003962685.1	585	716	NO	-	NO	NO
32142	GCA_003962635.1	16	1310	YES	10	YES	NO
13-9-88	GCA_005238215.1	108	915	YES	4	NO	NO
32633	GCA_003962645.1	476	1310	YES	10	NO	NO
33710	GCA_003962325.1	16	1310	YES	10	YES	NO
13-10-96	GCA_005238335.1	108	915	YES	4	NO	NO
13-10-98	GCA_005236945.1	108	915	YES	4	NO	NO
10-1-01	GCA_005238955.1	108	915	YES	4	NO	NO
12-8-01	GCA_005236985.1	108	915	YES	4	NO	NO
10-1-02	GCA_005238935.1	108	915	YES	4	NO	NO
10-1-04	GCA_005238895.1	108	915	YES	4	NO	NO
10-1-05	GCA_005238885.1	108	915	YES	4	NO	NO
13-1-05	GCA_005238775.1	108	915	YES	4	NO	NO
13-1-06	GCA_005238435.1	108	915	YES	4	NO	NO
13-1-07	GCA_005236975.1	108	915	YES	4	NO	NO
13-1-08	GCA_005238415.1	108	915	YES	4	NO	NO
10-1-09	GCA_005238635.1	108	915	YES	4	NO	NO
13-1-09	GCA_005236965.1	108	915	YES	4	NO	NO
13-1-10	GCA_005238715.1	108	915	YES	4	NO	NO
11-2011	GCA_003144755.1	55	914	YES	4	YES	NO
10-2-12	GCA_005238615.1	108	915	YES	4	NO	NO
13-2-13	GCA_005238705.1	108	915	YES	4	NO	NO
13-2-16	GCA_005236915.1	108	915	YES	4	NO	NO
10-2-17	GCA_005237095.1	108	915	YES	4	NO	NO
13-2-17	GCA_005238685.1	108	915	YES	4	NO	NO
13-2-19	GCA_005238345.1	108	915	YES	4	NO	NO
8-2	GCA_009830895.1	632	1310	YES	10	NO	NO
12-03-20	GCA_005238535.1	108	915	YES	4	NO	NO
22-4	GCA_009830635.1	476	1310	YES	10	NO	NO
11-7	GCA_009830615.1	474	915	YES	4	NO	NO
3-8	GCA_009830585.1	16	1310	YES	10	YES	NO
12-3-27	GCA_005238795.1	108	915	YES	4	NO	NO
ATCC 19433 (ATCC 19433 = NBRC 100480)*	GCA_000392875.1	25	1109	YES	2	NO	NO								Used as one of the reference E. faecalis genome sequences in the study's phylogenetic reconstructions
ATCC 35038	GCA_000392955.1	59	1077	YES	6	NO	NO
EnGen0113	GCA_000391425.1	6	782	NO	-	NO	NO
TX0102	GCA_000147215.1	21	952	YES	8	NO	NO
TX1341	GCA_000148225.1	287	1112	YES	7	NO	NO
02-MB-BW-10	GCA_000415045.1	Undetermined at the time of data collection	1257	YES	9	NO	NO
02-MB-P-10	GCA_000415005.1	Undetermined at the time of data collection	716	NO	-	NO	NO
06-MB-S-04	GCA_000415125.1	Undetermined at the time of data collection	782	YES	1	YES	NO
06-MB-S-10	GCA_000415105.1	Undetermined at the time of data collection	782	NO	-	YES	NO
100-2016	GCA_003144675.1	48	848	YES	3	NO	NO
100AC	GCA_009830765.1	773	1706	YES	16	YES	NO
10-1A	GCA_005237145.1	108	915	YES	4	NO	NO
10-6A	GCA_005238585.1	108	915	YES	4	NO	NO
109AC	GCA_009830505.1	480	1046	YES	6	NO	NO
1138_EFLS	GCA_001052215.1	16	1310	YES	10	YES	NO
11-3A	GCA_005238845.1	108	915	YES	4	NO	NO
116_EFLS	GCA_001052275.1	480	1046	YES	6	NO	NO
1164_EFLS	GCA_001052315.1	Undetermined at the time of data collection	716	NO	-	NO	YES
11-7A	GCA_005238525.1	108	915	YES	4	NO	NO
2020-11-08	GCA_009830565.1	474	915	YES	4	NO	NO
1187_EFLS	GCA_001054015.1	40	914	YES	4	YES	NO
1192_EFLS	GCA_001054035.1	158	980	YES	5	NO	NO
11D3_DIV0676	GCA_002140335.1	479	716	NO	-	NO	YES
11D3_DIV0676_a	GCA_002140345.1	479	716	NO	-	NO	YES
12_Tun	GCA_002220885.1	86	914	YES	4	NO	YES
1206_EFLS	GCA_001053015.1	64	914	YES	4	NO	NO
121NS	GCA_009830775.1	256	1706	YES	16	YES	NO
12-1VP	GCA_005237015.1	108	915	YES	4	NO	NO
1228_EFLS	GCA_001053105.1	6	782	NO	-	NO	NO
124-2017	GCA_003144635.1	48	848	YES	3	NO	NO
1248_EFLS	GCA_001053145.1	6	782	NO	-	NO	NO
128_EFLS	GCA_001054295.1	81	1707	YES	16	NO	NO
13.1	GCA_002289025.1	40	914	YES	4	YES	NO
1308_EFLS	GCA_001053335.1	6	782	NO	-	NO	NO
13-1VP	GCA_005238695.1	108	915	YES	4	NO	NO
132_EFLS	GCA_001053375.1	6	782	NO	-	NO	NO
1325_EFLS	GCA_001054355.1	6	782	NO	-	NO	NO
13-2VP	GCA_005238355.1	108	915	YES	4	NO	NO
133_EFLS	GCA_001053455.1	6	782	NO	-	NO	NO
1333_EFLS	GCA_001053475.1	6	782	NO	-	NO	NO
13-4VP	GCA_005236865.1	108	915	YES	4	NO	NO
135_EFLS	GCA_001053495.1	443	914	YES	3	NO	YES
136_EFLS	GCA_001053515.1	25	1179	YES	8	NO	NO
13-SD-W-01	GCA_000415185.1	Undetermined at the time of data collection	No amplification	NO	-	NO	NO	2.9 Mb	154	60.9 kb	338x	38.5	ND	ND	This record was removed by RefSeq staff. Reason: unverified source organism
14EA1	GCA_003319355.1	147	980	YES	5	NO	YES
16-196	GCA_002973815.1	480	1046	YES	6	NO	NO
16-372	GCA_002973735.1	480	1046	YES	6	NO	NO
16-424	GCA_002973775.1	480	980	YES	5	NO	NO
16A-post	GCA_003056045.1	71	782	YES	1	NO	NO
16A-pre	GCA_003056005.1	71	782	YES	1	NO	NO
16EA1	GCA_003319335.1	314	980	YES	5	NO	NO
182EA1	GCA_003319365.1	16	1417	YES	2	YES	NO
183_EFLS	GCA_001055675.1	64	914	YES	4	NO	NO
188_EFLS	GCA_001055725.1	388	No amplification	YES	1	NO	NO
189_EFLS	GCA_001054535.1	388	No amplification	YES	3	NO	NO
190_EFLS	GCA_001055765.1	388	No amplification	YES	3	NO	NO
190AC	GCA_009830835.1	16	1112	YES	7	YES	NO
191_EFLS	GCA_001054545.1	388	No amplification	YES	3	NO	NO
192NC	GCA_009830815.1	16	1112	YES	7	YES	NO
1XD8-13	GCA_010066855.1	314	1046	YES	6	NO	NO
20_SD_W_06	GCA_000415225.1	368	848	YES	2	NO	YES
200_EFLS	GCA_001055875.1	388	No amplification	YES	1	NO	NO
207AE	GCA_009830855.1	59	849	YES	3	NO	NO
209EA1	GCA_003319425.1	624	No amplification	NO	-	NO	YES	2.7 Mb	15	370.1 kb	132x	37.5	0.9933	0.0022
20-SD-BW-06	GCA_000415025.1	368	822	YES	1	NO	NO
20-SD-BW-08	GCA_000415205.1	368	782	YES	2	NO	NO
210_EFLS	GCA_001054585.1	Undetermined at the time of data collection	No amplification	NO	-	NO	NO	3.1 Mb	394	14.6 kb	13x	37	99.41%	0.0071	Genome excluded for not meeting minimum quality standards, based on general assembly metrics (Riesco & Trujillo, 2024) or deviation from the expected GC content (37.5%) derived from the species reference genome (E. faecalis, NCBI: GCA_000393015.1). The parameter responsible for exclusion is highlighted in red.
210AEA1	GCA_003319415.1	249	915	YES	4	NO	NO
213_EFLS	GCA_001055935.1	40	No amplification	YES	4	NO	NO
213EA1	GCA_003319475.1	273	848	NO	-	NO	NO
222_EFLS	GCA_001055955.1	Undetermined at the time of data collection	777	YES	1	NO	NO
226_EFLS	GCA_001054705.1	Undetermined at the time of data collection	848	YES	3	NO	NO
233NC	GCA_009830875.1	256	1706	YES	16	YES	NO
234EA1	GCA_003319435.1	314	1046	YES	6	NO	NO
236EA1	GCA_003319505.1	Undetermined at the time of data collection	848	YES	2	NO	NO
244_EFLS	GCA_001056045.1	443	914	YES	3	NO	YES
24FS	GCA_002812965.1	19	914	YES	4	YES	NO
250AEA1	GCA_003319495.1	Undetermined at the time of data collection	848	YES	3	YES	NO
253_EFLS	GCA_001056075.1	64	914	YES	4	NO	NO
254_EFLS	GCA_001054775.1	21	782	YES	2	YES	NO
257_EFLS	GCA_001056115.1	40	No amplification	YES	3	YES	NO
257EA1	GCA_003319525.1	Undetermined at the time of data collection	716	NO	-	NO	NO
258.rep1_EFLS	GCA_001056125.1	40	No amplification	NO	-	NO	NO	3 Mb	238	25.4 kb	10x	37	0.9918	0.0014	Genome excluded for not meeting minimum quality standards, based on general assembly metrics (Riesco & Trujillo, 2024) or deviation from the expected GC content (37.5%) derived from the species reference genome (E. faecalis, NCBI: GCA_000393015.1). The parameter responsible for exclusion is highlighted in red.
258.rep2_EFLS	GCA_001054785.1	40	No amplification	YES	8	NO	NO
26_EFLS	GCA_001056135.1	777	1442	YES	12	NO	NO
262EA1	GCA_003319555.1	177	716	NO	-	NO	YES
263EA1	GCA_003319595.1	126	716	NO	-	NO	NO
270AEA1	GCA_003319605.1	398	781	YES	2	NO	NO
27-3C	GCA_009830655.1	Undetermined at the time of data collection	1574	YES	14	YES	NO
277EA1	GCA_003319575.1	237	1544	YES	3	YES	NO
294EA1	GCA_003319615.1	36	716	NO	-	NO	YES
297EA1	GCA_003319625.1	397	915	YES	4	YES	NO
2A11_DIV0231	GCA_002141205.1	Undetermined at the time of data collection	716	NO	-	NO	NO
2EA1	GCA_003319675.1	21	1778	YES	3	YES	NO
2SIL2	GCA_005234035.1	Undetermined at the time of data collection	No amplification	YES	1	YES	YES
300AEA1	GCA_003319685.1	147	980	YES	5	NO	YES
3012STDY6205730	GCA_900683485.1	105	1112	YES	7	YES	NO
3012STDY6244128	GCA_900683495.1	151	914	YES	4	NO	NO
3012STDY6246399	GCA_900683515.1	30	1046	YES	6	NO	NO
3012STDY6331024	GCA_900683585.1	Undetermined at the time of data collection	1244	YES	9	YES	NO
302EA1	GCA_003319735.1	122	980	YES	5	NO	YES
304EA1	GCA_003319755.1	49	717	NO	-	NO	NO
312EA1	GCA_003319765.1	202	1234	YES	2	YES	NO
315EA1	GCA_003319715.1	147	848	YES	3	NO	NO
34EA1	GCA_003319795.1	Undetermined at the time of data collection	716	NO	-	NO	YES
35EA1	GCA_003319805.1	86	716	NO	-	NO	YES
361_EFLS	GCA_001054975.1	158	980	YES	5	NO	NO
37AC	GCA_009830455.1	170	1640	YES	15	NO	NO
388_EFLS	GCA_001056555.1	40	914	YES	4	YES	NO
391_EFLS	GCA_001055025.1	40	No amplification	YES	13	NO	NO
39EA1	GCA_003319815.1	368	848	YES	3	NO	NO
406_EFLS	GCA_001055055.1	40	914	YES	4	YES	NO
412_EFLS	GCA_001056625.1	179	914	YES	4	NO	NO
428_EFLS	GCA_001056735.1	158	980	YES	5	NO	NO
44.1	GCA_002288985.1	40	914	YES	4	YES	NO
46-2014	GCA_003144715.1	55	914	YES	4	YES	NO
463_EFLS	GCA_001055135.1	64	716	NO	-	NO	NO
4928STDY7071196	GCA_902158885.1	179	914	YES	4	NO	NO
4928STDY7071200	GCA_902158875.1	40	914	YES	4	YES	NO
4928STDY7071204	GCA_902158955.1	179	914	YES	4	NO	NO
4928STDY7071205	GCA_902158795.1	Undetermined at the time of data collection	981	YES	5	YES	NO
4928STDY7071211	GCA_902158935.1	25	1245	YES	9	NO	NO
4928STDY7071217	GCA_902158895.1	30	1046	YES	6	NO	NO
4928STDY7071218	GCA_902158905.1	40	914	YES	4	YES	NO
4928STDY7071220	GCA_902158925.1	34	848	YES	3	NO	NO
4928STDY7071221	GCA_902162855.1	34	848	YES	3	NO	NO
4928STDY7071222	GCA_902158825.1	191	914	YES	4	NO	NO
4928STDY7071224	GCA_902162785.1	535	915	YES	4	NO	NO
4928STDY7071226	GCA_902158945.1	179	914	YES	4	NO	NO
4928STDY7071227	GCA_902162815.1	878	1112	YES	7	NO	NO
4928STDY7071228	GCA_902162885.1	Undetermined at the time of data collection	1178	YES	8	NO	NO
4928STDY7071229	GCA_902162865.1	878	1112	YES	7	NO	NO
4928STDY7071231	GCA_902162825.1	776	848	YES	3	NO	NO
4928STDY7071232	GCA_902162805.1	179	914	YES	4	NO	NO
4928STDY7071233	GCA_902162795.1	179	914	YES	4	NO	NO
4928STDY7071234	GCA_902162965.1	179	914	YES	4	NO	NO
4928STDY7071235	GCA_902162935.1	Undetermined at the time of data collection	716	NO	-	NO	YES
4928STDY7071237	GCA_902162955.1	179	914	YES	4	NO	NO
4928STDY7071240	GCA_902162945.1	Undetermined at the time of data collection	1310	YES	10	YES	NO
4928STDY7071241	GCA_902163045.1	Undetermined at the time of data collection	1310	YES	10	YES	NO
4928STDY7071242	GCA_902163015.1	81	1641	YES	15	NO	NO
4928STDY7071248	GCA_902163035.1	179	914	YES	4	NO	NO
4928STDY7071249	GCA_902162975.1	179	914	YES	4	NO	NO
4928STDY7071250	GCA_902163005.1	179	914	YES	4	NO	NO
4928STDY7071252	GCA_902162985.1	64	914	YES	4	NO	NO
4928STDY7071256	GCA_902163025.1	168	1311	YES	10	NO	NO
4928STDY7071258	GCA_902162995.1	34	848	YES	3	NO	NO
4928STDY7071259	GCA_902163115.1	179	914	YES	4	NO	NO
4928STDY7071262	GCA_902163055.1	179	914	YES	4	NO	NO
4928STDY7071270	GCA_902163125.1	191	980	NO	-	NO	NO
4928STDY7071271	GCA_902163105.1	16	1310	YES	10	YES	NO
4928STDY7071272	GCA_902163075.1	16	1310	YES	10	YES	NO
4928STDY7071273	GCA_902163065.1	16	1310	YES	10	YES	NO
4928STDY7071274	GCA_902163085.1	179	914	YES	4	NO	NO
4928STDY7071275	GCA_902163165.1	197	1046	YES	5	NO	NO
4928STDY7071281	GCA_902163155.1	40	914	YES	4	YES	NO
4928STDY7071304	GCA_902158775.1	16	1310	YES	10	YES	NO
4928STDY7071308	GCA_902159645.1	191	980	NO	-	NO	NO
4928STDY7071311	GCA_902158855.1	283	1245	YES	9	NO	NO
4928STDY7071312	GCA_902159545.1	179	914	YES	4	NO	NO
4928STDY7071313	GCA_902159565.1	102	782	YES	2	NO	NO
4928STDY7071317	GCA_902158815.1	21	914	YES	4	NO	NO
4928STDY7071319	GCA_902158765.1	21	914	YES	4	NO	NO
4928STDY7071321	GCA_902159685.1	179	914	YES	4	NO	NO
4928STDY7071323	GCA_902159695.1	179	914	YES	4	NO	NO
4928STDY7071324	GCA_902159005.1	72	980	YES	4	NO	YES
4928STDY7071329	GCA_902159705.1	269	1245	YES	9	NO	NO
4928STDY7071330	GCA_902159755.1	269	1245	YES	9	NO	NO
4928STDY7071336	GCA_902159845.1	30	1046	YES	6	NO	NO
4928STDY7071338	GCA_902159825.1	30	1046	YES	6	NO	NO
4928STDY7071343	GCA_902159055.1	117	914	YES	4	NO	NO
4928STDY7071346	GCA_902159735.1	55	914	YES	4	YES	NO
4928STDY7071347	GCA_902159835.1	145	914	YES	4	YES	NO
4928STDY7071348	GCA_902159855.1	145	914	YES	4	YES	NO
4928STDY7071349	GCA_902158985.1	145	914	YES	4	YES	NO
4928STDY7071350	GCA_902159885.1	55	914	YES	4	YES	NO
4928STDY7071351	GCA_902158995.1	30	848	YES	2	NO	NO
4928STDY7071364	GCA_902159915.1	Undetermined at the time of data collection	782	YES	1	NO	YES
4928STDY7071365	GCA_902159085.1	Undetermined at the time of data collection	782	YES	1	NO	YES
4928STDY7071366	GCA_902159895.1	Undetermined at the time of data collection	782	YES	1	NO	YES
4928STDY7071367	GCA_902160035.1	Undetermined at the time of data collection	782	YES	1	NO	YES
4928STDY7071368	GCA_902159945.1	Undetermined at the time of data collection	782	YES	1	NO	YES
4928STDY7071369	GCA_902159935.1	30	1046	YES	6	NO	NO
4928STDY7071370	GCA_902160015.1	8	980	YES	5	NO	NO
4928STDY7071371	GCA_902159975.1	8	980	YES	5	NO	NO
4928STDY7071372	GCA_902159155.1	Undetermined at the time of data collection	1046	YES	6	NO	NO
4928STDY7071374	GCA_902159125.1	Undetermined at the time of data collection	No amplification	YES	7	NO	NO
4928STDY7071375	GCA_902159135.1	Undetermined at the time of data collection	No amplification	YES	7	NO	NO
4928STDY7071376	GCA_902159115.1	Undetermined at the time of data collection	No amplification	YES	7	NO	NO
4928STDY7071377	GCA_902160025.1	179	914	YES	4	NO	NO
4928STDY7071378	GCA_902159995.1	179	914	YES	4	NO	NO
4928STDY7071379	GCA_902159965.1	179	914	YES	4	NO	NO
4928STDY7071380	GCA_902160005.1	241	914	YES	3	NO	NO
4928STDY7071381	GCA_902159955.1	30	1046	YES	6	NO	NO
4928STDY7071382	GCA_902160045.1	30	1046	YES	6	NO	NO
4928STDY7071383	GCA_902159985.1	179	914	YES	4	NO	NO
4928STDY7071384	GCA_902159145.1	44	No amplification	YES	6	NO	NO
4928STDY7071391	GCA_902160105.1	191	980	NO	-	NO	NO
4928STDY7071392	GCA_902160075.1	191	980	NO	-	NO	NO
4928STDY7071393	GCA_902160085.1	191	980	NO	-	NO	NO
4928STDY7071394	GCA_902160125.1	295	914	YES	4	YES	NO
4928STDY7071395	GCA_902160185.1	295	914	YES	4	YES	NO
4928STDY7071398	GCA_902160135.1	41	1245	YES	9	NO	NO
4928STDY7071399	GCA_902160235.1	41	1245	YES	9	NO	NO
4928STDY7071400	GCA_902160165.1	135	1178	YES	8	NO	NO
4928STDY7071409	GCA_902160285.1	22	1574	YES	14	YES	NO
4928STDY7071410	GCA_902160295.1	22	1574	YES	14	YES	NO
4928STDY7071431	GCA_902160495.1	205	980	YES	5	YES	NO
4928STDY7071435	GCA_902160465.1	40	980	YES	5	YES	NO
4928STDY7071437	GCA_902159165.1	268	980	YES	5	YES	NO
4928STDY7071438	GCA_902159185.1	268	980	YES	5	YES	NO
4928STDY7071439	GCA_902160505.1	102	782	YES	2	NO	NO
4928STDY7071440	GCA_902160455.1	102	782	YES	2	NO	NO
4928STDY7071441	GCA_902160595.1	102	782	YES	2	NO	NO
4928STDY7071442	GCA_902160615.1	102	782	YES	2	NO	NO
4928STDY7071443	GCA_902160535.1	102	782	YES	2	NO	NO
4928STDY7071444	GCA_902160545.1	102	782	YES	2	NO	NO
4928STDY7071445	GCA_902159255.1	26	848	YES	2	YES	NO
4928STDY7071446	GCA_902160555.1	28	716	NO	-	NO	NO
4928STDY7071450	GCA_902160575.1	28	716	NO	-	NO	NO
4928STDY7071451	GCA_902160565.1	28	716	NO	-	NO	NO
4928STDY7071452	GCA_902160655.1	28	No amplification	NO	-	NO	NO	3.1 Mb	50	219 kb	92x	37	0.9941	0.0005	Genome excluded for not meeting minimum quality standards, based on general assembly metrics (Riesco & Trujillo, 2024) or deviation from the expected GC content (37.5%) derived from the species reference genome (E. faecalis, NCBI: GCA_000393015.1). The parameter responsible for exclusion is highlighted in red.
4928STDY7071471	GCA_902159175.1	191	914	YES	4	NO	NO
4928STDY7071472	GCA_902160835.1	Undetermined at the time of data collection	914	YES	4	NO	NO
4928STDY7071473	GCA_902160785.1	Undetermined at the time of data collection	914	YES	4	NO	NO
4928STDY7071474	GCA_902159275.1	Undetermined at the time of data collection	914	YES	4	NO	NO
4928STDY7071475	GCA_902160825.1	191	980	YES	5	NO	NO
4928STDY7071476	GCA_902160795.1	191	980	NO	-	NO	NO
4928STDY7071480	GCA_902160815.1	19	914	YES	4	YES	NO
4928STDY7071481	GCA_902160805.1	19	914	YES	4	YES	NO
4928STDY7071495	GCA_902160985.1	30	1046	YES	6	NO	NO
4928STDY7071496	GCA_902160965.1	30	1046	YES	6	NO	NO
4928STDY7071497	GCA_902160975.1	72	980	YES	5	NO	YES
4928STDY7071501	GCA_902161045.1	16	1310	YES	10	YES	NO
4928STDY7071502	GCA_902161095.1	16	914	YES	10	YES	NO
4928STDY7071503	GCA_902159315.1	Undetermined at the time of data collection	981	YES	5	YES	NO
4928STDY7071504	GCA_902159295.1	23	1046	YES	6	NO	NO
4928STDY7071513	GCA_902161085.1	295	914	YES	4	YES	NO
4928STDY7071516	GCA_902161125.1	30	1376	YES	6	NO	NO
4928STDY7071517	GCA_902161145.1	Undetermined at the time of data collection	1046	YES	11	YES	NO
4928STDY7071518	GCA_902161115.1	Undetermined at the time of data collection	1310	YES	11	YES	NO
4928STDY7071531	GCA_902161275.1	179	1376	YES	4	NO	NO
4928STDY7071537	GCA_902161385.1	Undetermined at the time of data collection	848	YES	4	NO	NO
4928STDY7071544	GCA_902161335.1	44	914	YES	6	NO	NO
4928STDY7071546	GCA_902161375.1	Undetermined at the time of data collection	848	YES	3	NO	NO
4928STDY7071548	GCA_902159445.1	34	914	YES	4	NO	NO
4928STDY7071552	GCA_902161465.1	Undetermined at the time of data collection	716	NO	-	NO	YES
4928STDY7071553	GCA_902161445.1	Undetermined at the time of data collection	716	NO	-	NO	YES
4928STDY7071554	GCA_902161475.1	44	No amplification	YES	6	NO	NO
4928STDY7071559	GCA_902159435.1	21	914	YES	4	NO	NO
4928STDY7071563	GCA_902161525.1	19	848	YES	3	YES	NO
4928STDY7071564	GCA_902161515.1	19	848	YES	3	YES	NO
4928STDY7071565	GCA_902161555.1	179	914	YES	4	NO	NO
4928STDY7071566	GCA_902161545.1	179	914	YES	4	NO	NO
4928STDY7071574	GCA_902159395.1	40	848	YES	3	YES	NO
4928STDY7071575	GCA_902161665.1	40	848	YES	3	YES	NO
4928STDY7071576	GCA_902161575.1	40	848	YES	3	YES	NO
4928STDY7071580	GCA_902161595.1	179	914	YES	4	NO	NO
4928STDY7071581	GCA_902159455.1	179	914	YES	4	NO	NO
4928STDY7071582	GCA_902161645.1	21	848	YES	3	YES	NO
4928STDY7071584	GCA_902161565.1	Undetermined at the time of data collection	981	YES	5	YES	NO
4928STDY7071586	GCA_902161745.1	Undetermined at the time of data collection	914	YES	4	NO	NO
4928STDY7071591	GCA_902161695.1	Undetermined at the time of data collection	914	YES	4	NO	NO
4928STDY7071592	GCA_902161705.1	Undetermined at the time of data collection	914	YES	4	NO	NO
4928STDY7071593	GCA_902161845.1	191	914	YES	4	NO	NO
4928STDY7071599	GCA_902161855.1	28	716	NO	-	NO	NO
4928STDY7071600	GCA_902161805.1	28	716	NO	-	NO	NO
4928STDY7071601	GCA_902161865.1	209	980	YES	5	NO	NO
4928STDY7071602	GCA_902161785.1	517	1046	YES	6	NO	NO
4928STDY7071603	GCA_902161875.1	179	914	YES	4	NO	NO
4928STDY7071604	GCA_902161795.1	179	914	YES	4	NO	NO
4928STDY7071605	GCA_902161825.1	21	1376	YES	11	YES	NO
4928STDY7071607	GCA_902161945.1	179	914	YES	4	NO	NO
4928STDY7071608	GCA_902161935.1	41	915	YES	4	NO	NO
4928STDY7071609	GCA_902161895.1	415	1574	YES	14	YES	NO
4928STDY7071611	GCA_902161905.1	415	1574	YES	14	YES	NO
4928STDY7071612	GCA_902161915.1	415	1574	YES	14	YES	NO
4928STDY7071616	GCA_902162075.1	Undetermined at the time of data collection	1640	YES	15	YES	NO
4928STDY7071617	GCA_902159335.1	Undetermined at the time of data collection	1640	YES	15	YES	NO
4928STDY7071619	GCA_902162035.1	179	914	YES	4	NO	NO
4928STDY7071622	GCA_902161995.1	290	2498	YES	28	YES	NO
4928STDY7071624	GCA_902162025.1	191	980	NO	-	NO	NO
4928STDY7071626	GCA_902161975.1	191	980	NO	-	NO	NO
4928STDY7071628	GCA_902162095.1	133	914	YES	4	NO	NO
4928STDY7071629	GCA_902162135.1	64	914	YES	4	NO	NO
4928STDY7071634	GCA_902162145.1	23	1046	YES	6	NO	NO
4928STDY7071636	GCA_902164765.1	23	1046	YES	6	NO	NO
4928STDY7071637	GCA_902159465.1	19	914	YES	4	YES	NO
4928STDY7071640	GCA_902164775.1	133	914	YES	4	NO	NO
4928STDY7071641	GCA_902164755.1	117	914	YES	4	NO	NO
4928STDY7071642	GCA_902164735.1	117	914	YES	4	NO	NO
4928STDY7071644	GCA_902159405.1	64	914	YES	4	NO	NO
4928STDY7071652	GCA_902164785.1	179	914	YES	4	NO	NO
4928STDY7071653	GCA_902162335.1	776	848	YES	3	NO	NO
4928STDY7071655	GCA_902162295.1	97	1245	YES	9	NO	NO
4928STDY7071658	GCA_902162305.1	776	848	YES	3	NO	NO
4928STDY7071659	GCA_902162285.1	Undetermined at the time of data collection	914	YES	4	NO	NO
4928STDY7071660	GCA_902162275.1	26	848	YES	2	YES	NO
4928STDY7071661	GCA_902162265.1	16	1112	YES	7	YES	NO
4928STDY7071663	GCA_902159495.1	Undetermined at the time of data collection	1112	YES	7	NO	NO
4928STDY7071665	GCA_902162235.1	84	1178	YES	8	YES	NO
4928STDY7071666	GCA_902162345.1	97	1245	YES	9	NO	NO
4928STDY7071667	GCA_902162245.1	179	914	YES	4	NO	NO
4928STDY7071676	GCA_902163135.1	179	914	YES	4	NO	NO
4928STDY7071686	GCA_902163175.1	44	716	YES	8	NO	NO
4928STDY7071687	GCA_902163295.1	Undetermined at the time of data collection	716	NO	-	NO	YES
4928STDY7071688	GCA_902163265.1	Undetermined at the time of data collection	716	NO	-	NO	YES
4928STDY7071697	GCA_902163355.1	369	1112	YES	7	NO	NO
4928STDY7071698	GCA_902163365.1	369	1112	YES	7	NO	NO
4928STDY7071705	GCA_902163465.1	23	1046	YES	6	NO	NO
4928STDY7071707	GCA_902163415.1	81	1641	YES	15	NO	NO
4928STDY7071708	GCA_902163475.1	81	1641	YES	15	NO	NO
4928STDY7071712	GCA_902163505.1	55	914	YES	4	YES	NO
4928STDY7071719	GCA_902163615.1	179	914	YES	4	NO	NO
4928STDY7071720	GCA_902163605.1	179	914	YES	4	NO	NO
4928STDY7071721	GCA_902163575.1	179	914	YES	4	NO	NO
4928STDY7071722	GCA_902163595.1	179	914	YES	4	NO	NO
4928STDY7071723	GCA_902163585.1	40	914	YES	4	YES	NO
4928STDY7071724	GCA_902163645.1	Undetermined at the time of data collection	1178	YES	8	NO	NO
4928STDY7071725	GCA_902163665.1	179	914	YES	4	NO	NO
4928STDY7071726	GCA_902163625.1	Undetermined at the time of data collection	981	YES	5	YES	NO
4928STDY7071727	GCA_902163675.1	19	914	YES	4	YES	NO
4928STDY7071728	GCA_902163635.1	19	914	YES	4	YES	NO
4928STDY7071729	GCA_902163655.1	30	848	YES	2	NO	NO
4928STDY7071730	GCA_902163695.1	30	848	YES	2	NO	NO
4928STDY7071731	GCA_902163735.1	25	1245	YES	9	NO	NO
4928STDY7071732	GCA_902163745.1	Undetermined at the time of data collection	1310	YES	10	YES	NO
4928STDY7071733	GCA_902163705.1	Undetermined at the time of data collection	1046	YES	6	NO	NO
4928STDY7071734	GCA_902163715.1	Undetermined at the time of data collection	1046	YES	6	NO	NO
4928STDY7071736	GCA_902163725.1	40	914	YES	4	YES	NO
4928STDY7071737	GCA_902163685.1	102	782	YES	2	NO	NO
4928STDY7071738	GCA_902163805.1	40	914	YES	4	YES	NO
4928STDY7071739	GCA_902163785.1	776	848	YES	3	NO	NO
4928STDY7071740	GCA_902163795.1	Undetermined at the time of data collection	1178	YES	8	NO	NO
4928STDY7071741	GCA_902163775.1	179	914	YES	4	NO	NO
4928STDY7071742	GCA_902163765.1	179	914	YES	4	NO	NO
4928STDY7071743	GCA_902163755.1	191	914	YES	4	NO	NO
4928STDY7071744	GCA_902163855.1	535	915	YES	4	NO	NO
4928STDY7071745	GCA_902163865.1	Undetermined at the time of data collection	914	YES	4	NO	NO
4928STDY7071746	GCA_902163875.1	25	981	YES	4	NO	NO
4928STDY7071747	GCA_902163895.1	64	914	YES	4	NO	NO
4928STDY7071748	GCA_902163845.1	64	914	YES	4	NO	NO
4928STDY7071749	GCA_902166355.1	16	1310	YES	10	YES	NO
4928STDY7071750	GCA_902166365.1	179	914	YES	4	NO	NO
4928STDY7071751	GCA_902163885.1	Undetermined at the time of data collection	1046	YES	6	NO	NO
4928STDY7071752	GCA_902163925.1	30	1046	YES	6	NO	NO
4928STDY7071753	GCA_902163825.1	40	914	YES	4	YES	NO
4928STDY7071754	GCA_902163915.1	40	716	YES	13	NO	NO
4928STDY7071755	GCA_902163835.1	179	914	YES	4	NO	NO
4928STDY7071756	GCA_902163905.1	179	914	YES	4	NO	NO
4928STDY7071757	GCA_902163815.1	23	1046	YES	6	NO	NO
4928STDY7071759	GCA_902163995.1	197	1046	YES	5	NO	NO
4928STDY7071760	GCA_902163935.1	197	1046	YES	5	NO	NO
4928STDY7071763	GCA_902163975.1	283	1245	YES	9	NO	NO
4928STDY7071764	GCA_902163965.1	59	849	YES	3	NO	NO
4928STDY7071767	GCA_902163945.1	22	1838	YES	18	NO	NO
4928STDY7071768	GCA_902164125.1	30	1046	YES	6	NO	NO
4928STDY7071769	GCA_902164075.1	40	914	YES	4	YES	NO
4928STDY7071770	GCA_902164085.1	179	914	YES	4	NO	NO
4928STDY7387673	GCA_902164015.1	145	914	YES	4	YES	NO
4928STDY7387677	GCA_902164115.1	81	1641	YES	15	NO	NO
4928STDY7387681	GCA_902164035.1	179	914	YES	4	NO	NO
4928STDY7387686	GCA_902164195.1	179	914	YES	4	NO	NO
4928STDY7387688	GCA_902164165.1	179	914	YES	4	NO	NO
4928STDY7387692	GCA_902164245.1	30	1046	YES	6	NO	NO
4928STDY7387693	GCA_902164315.1	30	1046	YES	6	NO	NO
4928STDY7387697	GCA_902164235.1	179	914	YES	4	NO	NO
4928STDY7387701	GCA_902164275.1	179	914	YES	4	NO	NO
4928STDY7387702	GCA_902164325.1	179	914	YES	4	NO	NO
4928STDY7387703	GCA_902164295.1	41	915	YES	4	NO	NO
4928STDY7387705	GCA_902164215.1	179	914	YES	4	NO	NO
4928STDY7387708	GCA_902164355.1	179	914	YES	4	NO	NO
4928STDY7387709	GCA_902164335.1	179	914	YES	4	NO	NO
4928STDY7387710	GCA_902164405.1	179	914	YES	4	NO	NO
4928STDY7387711	GCA_902164345.1	179	914	YES	4	NO	NO
4928STDY7387712	GCA_902164385.1	472	782	NO	-	NO	NO
4928STDY7387715	GCA_902164395.1	472	782	NO	-	NO	NO
4928STDY7387716	GCA_902164485.1	40	914	YES	4	YES	NO
4928STDY7387717	GCA_902164455.1	179	914	YES	4	NO	NO
4928STDY7387720	GCA_902164445.1	179	914	YES	4	NO	NO
4928STDY7387721	GCA_902164425.1	26	848	YES	2	YES	NO
4928STDY7387725	GCA_902164515.1	Undetermined at the time of data collection	716	NO	-	NO	YES
4928STDY7387726	GCA_902164495.1	179	914	YES	4	NO	NO
4928STDY7387728	GCA_902164415.1	179	914	YES	4	NO	NO
4928STDY7387732	GCA_902164585.1	191	980	NO	-	NO	NO
4928STDY7387737	GCA_902164565.1	179	914	YES	4	NO	NO
4928STDY7387743	GCA_902164805.1	179	914	YES	4	NO	NO
4928STDY7387744	GCA_902164815.1	179	914	YES	4	NO	NO
4928STDY7387749	GCA_902164855.1	40	914	YES	4	YES	NO
4928STDY7387750	GCA_902164845.1	40	914	YES	4	YES	NO
4928STDY7387751	GCA_902164865.1	179	914	YES	4	NO	NO
4928STDY7387761	GCA_902164915.1	179	914	YES	4	NO	NO
4928STDY7387766	GCA_902164875.1	16	1310	YES	10	YES	NO
4928STDY7387767	GCA_902164945.1	30	848	YES	2	NO	NO
4928STDY7387768	GCA_902164955.1	16	1310	YES	10	YES	NO
4928STDY7387769	GCA_902164885.1	16	1310	YES	10	YES	NO
4928STDY7387770	GCA_902165005.1	16	1310	YES	10	YES	NO
4928STDY7387771	GCA_902164995.1	179	914	YES	4	NO	NO
4928STDY7387774	GCA_902165185.1	16	1310	YES	10	YES	NO
4928STDY7387777	GCA_902165075.1	16	1310	YES	10	YES	NO
4928STDY7387782	GCA_902165085.1	16	1310	YES	10	YES	NO
4928STDY7387783	GCA_902165025.1	16	1310	YES	10	YES	NO
4928STDY7387784	GCA_902165175.1	16	1310	YES	10	YES	NO
4928STDY7387785	GCA_902165055.1	16	1310	YES	10	YES	NO
4928STDY7387786	GCA_902165105.1	16	1310	YES	10	YES	NO
4928STDY7387788	GCA_902165135.1	16	1310	YES	10	YES	NO
4928STDY7387794	GCA_902165335.1	16	1310	YES	10	YES	NO
4928STDY7387795	GCA_902166505.1	30	1046	YES	6	NO	NO
4928STDY7387801	GCA_902165365.1	16	1310	YES	10	YES	NO
4928STDY7387802	GCA_902165285.1	16	1310	YES	10	YES	NO
4928STDY7387806	GCA_902165345.1	257	716	NO	-	NO	YES
4928STDY7387807	GCA_902165225.1	179	914	YES	4	NO	NO
4928STDY7387809	GCA_902165355.1	179	914	YES	4	NO	NO
4928STDY7387810	GCA_902165295.1	25	1113	YES	7	NO	NO
4928STDY7387811	GCA_902165255.1	16	1310	YES	10	YES	NO
4928STDY7387814	GCA_902165305.1	16	1310	YES	10	YES	NO
4928STDY7387815	GCA_902165265.1	16	1310	YES	10	YES	NO
4928STDY7387816	GCA_902165415.1	16	1310	YES	10	YES	NO
4928STDY7387817	GCA_902165405.1	16	1310	YES	10	YES	NO
4928STDY7387818	GCA_902165395.1	16	1310	YES	10	YES	NO
4928STDY7387822	GCA_902165575.1	179	914	YES	4	NO	NO
4928STDY7387823	GCA_902165555.1	16	1310	YES	10	YES	NO
4928STDY7387824	GCA_902165455.1	16	1310	YES	10	YES	NO
4928STDY7387825	GCA_902165475.1	16	1310	YES	10	YES	NO
4928STDY7387826	GCA_902165485.1	44	No amplification	YES	10	NO	NO
4928STDY7387827	GCA_902165495.1	16	1310	YES	10	YES	NO
4928STDY7387830	GCA_902165425.1	16	1310	YES	10	YES	NO
4928STDY7387831	GCA_902165585.1	179	914	YES	4	NO	NO
4928STDY7387832	GCA_902165515.1	179	914	YES	4	NO	NO
4928STDY7387833	GCA_902165545.1	179	914	YES	4	NO	NO
4928STDY7387835	GCA_902165505.1	179	914	YES	4	NO	NO
4928STDY7387837	GCA_902165595.1	179	914	YES	4	NO	NO
4928STDY7387838	GCA_902165605.1	179	914	YES	4	NO	NO
4928STDY7387839	GCA_902165625.1	16	1310	YES	10	YES	NO
4928STDY7387841	GCA_902165705.1	16	1310	YES	10	YES	NO
4928STDY7387843	GCA_902165675.1	16	1310	YES	10	YES	NO
4928STDY7387844	GCA_902165785.1	25	1245	YES	9	NO	NO
4928STDY7387845	GCA_902165645.1	179	914	YES	4	NO	NO
4928STDY7387846	GCA_902165715.1	179	914	YES	4	NO	NO
4928STDY7387847	GCA_902165775.1	23	1046	YES	6	NO	NO
4928STDY7387848	GCA_902165755.1	23	1046	YES	6	NO	NO
4928STDY7387851	GCA_902165725.1	16	1310	YES	10	NO	NO
4928STDY7387854	GCA_902165735.1	23	1046	YES	6	NO	NO
4928STDY7387855	GCA_902165745.1	16	1310	YES	10	YES	NO
4928STDY7387856	GCA_902165795.1	16	1310	YES	10	YES	NO
4928STDY7387857	GCA_902165805.1	16	1310	YES	10	YES	NO
4928STDY7387858	GCA_902165815.1	56	980	YES	5	NO	NO
4928STDY7387859	GCA_902165825.1	16	1310	YES	10	YES	NO
4928STDY7387860	GCA_902165915.1	26	848	YES	2	YES	NO
4928STDY7387899	GCA_902165975.1	145	914	YES	4	YES	NO
4928STDY7387901	GCA_902165985.1	191	980	NO	-	NO	NO
4928STDY7387957	GCA_902166255.1	16	1310	YES	10	YES	NO
52AC	GCA_009830675.1	476	1310	YES	10	NO	NO
52EA1	GCA_003319855.1	21	848	YES	3	YES	NO
533_EFLS	GCA_001057145.1	2	782	NO	-	NO	NO
54EA1	GCA_003319915.1	256	1946	YES	5	YES	NO
556_EFLS	GCA_001055355.1	397	915	YES	5	NO	NO
2020-05-06	GCA_009830525.1	910	716	YES	1	NO	NO
566.rep1_EFLS	GCA_001057325.1	44	No amplification	YES	10	NO	NO
566.rep2_EFLS	GCA_001057355.1	44	No amplification	YES	10	NO	NO
581_EFLS	GCA_001055395.1	40	No amplification	YES	10	NO	NO
58-2013	GCA_003144655.1	48	848	YES	3	NO	NO
584_EFLS	GCA_001057435.1	Undetermined at the time of data collection	981	YES	5	NO	NO
5A-1	GCA_005236835.1	108	915	YES	4	NO	NO
5A-12	GCA_005238175.1	108	915	YES	4	NO	NO
5A-13	GCA_005238155.1	108	915	YES	4	NO	NO
5A-15	GCA_005238165.1	108	915	YES	4	NO	NO
5A-16	GCA_005238105.1	108	915	YES	4	NO	NO
5A-18	GCA_005238115.1	108	915	YES	4	NO	NO
5A-19	GCA_005236855.1	108	915	YES	4	NO	NO
5A-2	GCA_005238055.1	108	915	YES	4	NO	NO
5A-20	GCA_005238075.1	108	915	YES	4	NO	NO
5A-4	GCA_005238065.1	108	915	YES	4	NO	NO
5A-5	GCA_005236795.1	108	915	YES	4	NO	NO
5A-6	GCA_005236765.1	108	915	YES	4	NO	NO
5A-7	GCA_005238025.1	108	915	YES	4	NO	NO
5A-8	GCA_005236775.1	108	915	YES	4	NO	NO
5A-9	GCA_005237985.1	108	915	YES	4	NO	NO
5D-62	GCA_005237965.1	108	915	YES	4	NO	NO
600_EFLS	GCA_001057475.1	179	914	YES	4	NO	NO
601_EFLS	GCA_001057515.1	40	914	YES	4	YES	NO
606_EFLS	GCA_001055435.1	479	716	NO	-	NO	YES
610_EFLS	GCA_001055475.1	Undetermined at the time of data collection	716	NO	-	NO	YES
612T	GCA_004168115.1	21	1508	YES	13	YES	NO
61EA1	GCA_003319875.1	314	980	YES	5	NO	NO
621_EFLS	GCA_001057625.1	40	No amplification	YES	2	YES	NO
647_EFLS	GCA_001057765.1	Undetermined at the time of data collection	716	NO	-	NO	NO
664.rep1_EFLS	GCA_001057835.1	Undetermined at the time of data collection	716	NO	-	NO	YES
668_EFLS	GCA_001057865.1	Undetermined at the time of data collection	716	NO	-	NO	YES
670_EFLS	GCA_001058855.1	179	914	YES	4	NO	NO
679_EFLS	GCA_001057915.1	Undetermined at the time of data collection	716	NO	-	NO	YES
687_EFLS	GCA_001058875.1	206	1178	YES	8	NO	NO
68AC	GCA_009830695.1	480	1046	YES	6	NO	NO
68EA1	GCA_003319925.1	688	1244	NO	-	NO	YES
697T	GCA_006335085.1	476	1310	YES	10	NO	NO
703_EFLS	GCA_001058015.1	40	No amplification	YES	5	NO	NO
71_EFLS	GCA_001058065.1	64	914	YES	4	NO	NO
712T	GCA_004168065.1	476	1310	YES	10	NO	NO
724_EFLS	GCA_001058995.1	30	848	YES	2	NO	NO
728T	GCA_004168075.1	875	1376	YES	11	NO	YES
72AC	GCA_009830715.1	170	1640	YES	15	NO	NO
72EA1	GCA_003319895.1	16	1064	YES	2	YES	NO
732_EFLS	GCA_001058195.1	16	1244	YES	9	NO	NO
739_EFLS	GCA_001059045.1	64	914	YES	4	NO	NO
751_EFLS	GCA_001058285.1	6	782	NO	-	NO	NO
754_EFLS	GCA_001058335.1	64	914	YES	4	NO	NO
75AC	GCA_009830485.1	230	782	NO	-	NO	NO
76EA1	GCA_003319995.1	21	1462	YES	2	YES	NO
82AC	GCA_009830735.1	116	914	YES	4	NO	YES
2020-08-03	GCA_009830535.1	632	1310	YES	10	NO	NO
85-2016	GCA_003144685.1	4	716	NO	-	NO	NO
864_EFLS	GCA_001058665.1	179	914	YES	4	NO	NO
876_EFLS	GCA_001059265.1	Undetermined at the time of data collection	914	YES	4	NO	NO
879_EFLS	GCA_001058715.1	79	914	YES	4	NO	NO
8A4_DIV03286	GCA_002141395.1	202	1781	YES	10	YES	NO
8C4_DIV03288	GCA_002141415.1	Undetermined at the time of data collection	1178	YES	8	YES	NO
90-2015	GCA_003144735.1	55	914	YES	4	YES	NO
903_EFLS	GCA_001059845.1	179	914	YES	4	NO	NO
905_EFLS	GCA_001059345.1	19	No amplification	YES	7	NO	NO
91EA1	GCA_003319955.1	444	717	NO	-	NO	NO
920_EFLS	GCA_001075715.1	16	1310	YES	10	YES	NO
922_EFLS	GCA_001059885.1	Undetermined at the time of data collection	914	YES	4	NO	NO
923_EFLS	GCA_001075895.1	Undetermined at the time of data collection	No amplification	NO	-	NO	NO	3.2 Mb	472	14.8 kb	24x	37	0.9888	0.007	Genome excluded for not meeting minimum quality standards, based on general assembly metrics (Riesco & Trujillo, 2024) or deviation from the expected GC content (37.5%) derived from the species reference genome (E. faecalis, NCBI: GCA_000393015.1). The parameter responsible for exclusion is highlighted in red.
948_EFLS	GCA_001059635.1	40	No amplification	YES	4	NO	NO
949_EFLS	GCA_001059895.1	179	914	YES	4	NO	NO
983_EFLS	GCA_001060035.1	64	914	YES	4	NO	NO
9A2_4861	GCA_002140925.1	59	981	YES	5	NO	NO
9F2_4866	GCA_002140985.1	59	981	YES	5	NO	NO
A1	GCA_003711635.1	103	980	YES	5	NO	NO
A11	GCA_003711705.1	103	980	YES	5	NO	NO
A113R1B0	GCA_003933395.1	21	914	YES	4	NO	NO
A20	GCA_003711625.1	103	980	YES	5	NO	NO
A42	GCA_003711665.1	103	980	YES	5	NO	NO
A7	GCA_011009825.1	466	980	YES	5	YES	NO
AHG0090	GCA_003047245.1	209	980	YES	5	NO	NO
AMB05	GCA_001931845.1	21	980	YES	5	NO	NO
APC_3825	GCA_009897865.1	179	716	NO	-	NO	NO
AR00-128	GCA_005235985.1	108	915	YES	4	NO	NO
AR00-36	GCA_005234635.1	108	915	YES	4	NO	NO
AR01-1155	GCA_005235975.1	108	915	YES	4	NO	NO
AR01-215	GCA_005235945.1	116	1046	YES	6	NO	YES
AR01-673	GCA_005235935.1	108	915	YES	4	NO	NO
AR01-802	GCA_005235895.1	108	915	YES	4	NO	NO
AR01-912	GCA_005235885.1	108	915	YES	4	NO	NO
AR96-360	GCA_005235875.1	108	915	YES	4	NO	NO
AR99-1024	GCA_005235825.1	108	915	YES	4	NO	NO
AR99-1107	GCA_005234585.1	108	915	YES	4	NO	NO
AR99-190	GCA_005235795.1	108	849	YES	2	NO	NO
AR99-84	GCA_005235805.1	108	915	YES	4	NO	NO
ARL04-446	GCA_005234575.1	6	782	NO	-	NO	NO
ARL04-506	GCA_005235765.1	108	915	YES	4	NO	NO
ARL08-192	GCA_005235315.1	108	915	YES	4	NO	NO
ARO1/DG	GCA_002814115.1	108	915	YES	4	NO	NO
AR01/DG	GCA_000157275.1	108	915	YES	4	NO	NO
ATCC 10100	GCA_000393395.1	40	1240	YES	1	YES	NO
ATCC 27275	GCA_000395245.1	40	1011	NO	-	NO	NO
ATCC 27959	GCA_000395265.1	40	914	YES	4	NO	NO
ATCC 29200	GCA_000395015.1	21	914	YES	4	YES	NO
ATCC 29200	GCA_000159655.1	21	914	YES	4	YES	NO
ATCC 4200	GCA_000157195.1	105	1112	YES	7	YES	NO
ATCC 51299	GCA_000772515.1	6	782	NO	-	NO	NO
ATCC 6055	GCA_000393375.1	113	No amplification	YES	4	NO	NO
ATCC 29212	GCA_000742975.1	30	980	YES	5	NO	NO
ATCC 29212	GCA_001999625.1	30	980	YES	5	NO	NO
G823	GCA_900117345.1	179	914	YES	4	NO	NO
G824	GCA_900117305.1	285	914	YES	4	YES	NO
G881	GCA_900117335.1	53	862	NO	-	NO	YES
G882	GCA_900117325.1	Undetermined at the time of data collection	717	NO	-	NO	NO
G883	GCA_900117365.1	236	1310	YES	10	YES	NO
G884	GCA_900117355.1	40	848	YES	3	NO	NO
ATCC BAA-2128	GCA_002088065.1	Undetermined at the time of data collection	1046	YES	6	YES	NO
AZ19	GCA_000647995.1	59	816	NO	-	NO	NO
B1	GCA_003711675.1	103	980	YES	5	NO	NO
B1376	GCA_003046865.1	6	782	NO	-	NO	NO
B139	GCA_009734615.1	Undetermined at the time of data collection	782	YES	2	NO	YES
B150	GCA_009734835.1	179	914	YES	4	NO	NO
B1532	GCA_003046985.1	6	782	NO	-	NO	NO
B168	GCA_009735135.1	21	914	YES	4	NO	NO
B1734	GCA_003046945.1	6	782	NO	-	NO	NO
B21	GCA_003711725.1	103	980	YES	5	NO	NO
B2535	GCA_003046965.1	6	782	NO	-	NO	NO
B2949	GCA_003046905.1	6	782	NO	-	NO	NO
B3286	GCA_003046915.1	6	782	NO	-	NO	NO
B3451	GCA_009832725.1	Undetermined at the time of data collection	No amplification	YES	10	NO	NO
B3751	GCA_009832645.1	280	1179	YES	8	YES	NO
B42	GCA_003711755.1	103	980	YES	5	NO	NO
B48	GCA_009735155.1	16	1310	YES	10	YES	NO
B4969	GCA_003046875.1	6	782	NO	-	NO	NO
B6	GCA_009734535.1	26	716	NO	-	YES	NO
B83616-1	GCA_000415085.1	227	1534	YES	6	NO	NO
BIOML-A1	GCA_009891705.1	875	848	YES	3	NO	YES
BIOML-A2	GCA_009891645.1	875	848	YES	3	NO	YES
BIOML-A3	GCA_009891635.1	875	848	YES	3	NO	YES
BIOML-A4	GCA_009891595.1	875	848	YES	3	NO	YES
BIOML-A5	GCA_009891625.1	875	848	YES	3	NO	YES
BIOML-A6	GCA_009891585.1	875	848	YES	3	NO	YES
BIOML-A7	GCA_009891565.1	Undetermined at the time of data collection	716	NO	-	NO	YES
BM4539	GCA_000479085.1	16	1201	YES	1	YES	NO
BM4654	GCA_000479065.1	6	782	NO	-	NO	NO
BSD2780061688st3_G10	GCA_005845015.1	16	1310	YES	10	NO	NO
C1	GCA_003711785.1	103	980	YES	5	NO	NO
C106	GCA_009734665.1	16	1310	YES	10	YES	NO
C10B	GCA_000763645.1	81	848	YES	3	NO	NO
C112	GCA_006541215.1	Undetermined at the time of data collection	980	YES	5	YES	YES
C138	GCA_006541395.1	228	No amplification	NO	-	NO	YES	2.7 Mb	30	213.6 kb	100x	37.5	0.9672	0.0022
C144	GCA_006541075.1	228	No amplification	NO	-	NO	YES	2.7 Mb	34	222.7 kb	77x	37.5	0.9888	0.0022
C146	GCA_006541305.1	228	No amplification	NO	-	NO	YES	2.7 Mb	28	351.1 kb	56x	37.5	0.9613	0.0028
C2	GCA_900205835.1	81	1641	YES	15	NO	NO
C2	GCA_900205805.1	81	1641	YES	15	NO	NO
C25	GCA_005979285.1	691	915	YES	4	NO	NO
C2620	GCA_901521655.1	6	782	NO	-	NO	NO
C33	GCA_009735085.1	16	1310	YES	10	YES	NO
C34	GCA_011009735.1	482	914	YES	4	YES	NO
C34	GCA_009735255.1	715	848	NO	-	NO	NO
C379	GCA_009734545.1	40	914	YES	4	YES	NO
C42	GCA_003711825.1	103	980	YES	5	NO	NO
C54	GCA_005979305.1	74	914	YES	4	NO	NO
C6	GCA_003711745.1	103	980	YES	5	NO	NO
C6	GCA_900205785.1	177	716	NO	-	NO	YES
C6	GCA_900205855.1	177	716	NO	-	NO	YES
CBA7120	GCA_001662265.1	5	No amplification	YES	16	YES	NO
CECT_7121	GCA_004306085.1	21	716	NO	-	YES	NO
CG_E	GCA_001766735.1	58	782	NO	-	YES	NO
CH188	GCA_000157495.1	9	782	YES	2	NO	NO
CLB21560	GCA_001989555.1	28	716	NO	-	NO	NO
CU0714	GCA_001639005.2	103	980	YES	5	NO	NO
CVM N48037F	GCA_004332015.1	141	716	NO	-	NO	NO
CVM N52454	GCA_002947155.1	21	1508	YES	13	YES	NO
CVM N52467	GCA_002947085.1	228	No amplification	NO	-	NO	YES	2.7 Mb	118	46.6 kb	72.45x	37.5	0.9879	0.0005
CVM N52469	GCA_002947075.1	192	1310	YES	9	YES	NO
CVM N52564	GCA_002947055.1	21	1508	YES	13	YES	NO
CVM N52587	GCA_002947015.1	STx*	No amplification	NO	-	NO	YES	2.7 Mb	110	41.9 kb	39.7x	37.5	0.9879	0.0038	The ST of this genome was provisionally designated as 'STx' in the study. According to PubMLST, it is a Single Locus Variant (SLV) of ST228, with 6 out of 7 loci matching registered alleles (85.7%). The sole mismatch relative to ST228 corresponds to the pstS gene, indicating that this genome shares identical alleles with ST228 for the remaining six genes of the MLST scheme (gdh, gyd, gki, aroE, x…
CVM N52623	GCA_002946975.1	141	716	NO	-	NO	NO
CVM N52648	GCA_002946875.1	36	716	NO	-	NO	YES
CVM N52662	GCA_002946755.1	228	No amplification	NO	-	NO	YES	2.8 Mb	71	82.6 kb	111.04x	37.5	0.9879	0.0038
CVM N52724	GCA_002946795.1	273	848	NO	-	NO	NO
CVM N52729	GCA_002948775.1	282	1310	YES	10	YES	NO
CVM N52734	GCA_002948735.1	32	1178	YES	8	NO	NO
CVM N52755	GCA_002949275.1	40	1508	YES	13	YES	NO
CVM N52773	GCA_002949225.1	122	980	YES	5	NO	YES
CVM N52789	GCA_002948635.1	36	716	NO	-	NO	YES
CVM N53405	GCA_002948555.1	81	1641	YES	15	NO	NO
CVM N53418	GCA_002948535.1	16	1310	YES	10	YES	NO
CVM N53420	GCA_002948515.1	228	No amplification	NO	-	NO	YES	2.9 Mb	152	37.8 kb	66.89x	37.5	0.993	0.0038
CVM N53434	GCA_002948495.1	202	1244	YES	9	YES	NO
CVM N53453	GCA_002948455.1	192	1310	YES	10	YES	YES
CVM N53457	GCA_002948435.1	200	717	NO	-	NO	NO
CVM N53476	GCA_002949195.1	49	717	NO	-	NO	NO
CVM N53519	GCA_002949155.1	32	1046	YES	6	NO	NO
CVM N53661	GCA_002948335.1	Undetermined at the time of data collection	1046	YES	6	NO	NO
CVM N53761	GCA_002948275.1	53	1358	NO	-	NO	YES
CVM N53766	GCA_002948315.1	475	1706	YES	16	YES	NO
CVM N54097	GCA_002949015.1	16	1310	YES	10	YES	NO
CVM N54118	GCA_002948195.1	415	1706	YES	16	YES	NO
CVM N54121	GCA_002948975.1	415	1706	YES	16	YES	NO
CVM N54156	GCA_002948095.1	Undetermined at the time of data collection	1244	YES	9	YES	NO
CVM N54548	GCA_002948035.1	228	No amplification	NO	-	NO	YES	2.7 Mb	73	66.2 kb	81.72x	37.5	0.9889	0.0127
CVM N54553	GCA_002947985.1	Undetermined at the time of data collection	1442	YES	12	NO	NO
CVM N54564	GCA_002947935.1	108	981	YES	5	NO	NO
CVM N54574	GCA_002948855.1	79	914	YES	4	NO	NO
CVM N54576	GCA_002947875.1	314	1046	YES	6	NO	NO
CVM N54588	GCA_002947835.1	260	848	NO	-	NO	NO
CVM N54595	GCA_002947815.1	192	1244	YES	9	YES	YES
CVM N54676	GCA_002948815.1	36	716	NO	-	NO	YES
CVM N55106	GCA_002947715.1	16	1376	YES	11	YES	NO
CVM N55113	GCA_002947695.1	249	915	YES	4	NO	NO
CVM N55119	GCA_002947635.1	415	1706	YES	16	YES	NO
CVM N55181	GCA_002947595.1	36	716	NO	-	NO	YES
CVM N55185	GCA_002947645.1	273	848	NO	-	NO	NO
CVM N55240	GCA_002947555.1	21	1508	YES	13	YES	NO
CVM N55265	GCA_002947435.1	228	No amplification	NO	-	NO	YES	2.7 Mb	70	84.9 kb	93.84x	37.5	0.9879	0.0043
CVM N55268	GCA_002947395.1	249	915	YES	4	NO	NO
CVM N55338	GCA_002947275.1	49	717	NO	-	NO	NO
CVM N55706	GCA_002947205.1	81	1707	YES	16	NO	NO
CVM N55724	GCA_002947195.1	27	1245	YES	9	YES	NO
CVM N55725	GCA_002947175.1	Undetermined at the time of data collection	782	NO	-	NO	NO
CVM N55753	GCA_002947455.1	Undetermined at the time of data collection	782	NO	-	NO	NO
CVM N59409F	GCA_002946215.1	59	981	YES	5	NO	NO
CVM N59420F	GCA_002946155.1	398	781	YES	2	NO	NO
CVM N59454F	GCA_002946095.1	Undetermined at the time of data collection	782	NO	-	YES	NO
CVM N59455F	GCA_002946075.1	177	716	NO	-	NO	YES
CVM N59457F	GCA_002945995.1	Undetermined at the time of data collection	980	YES	5	NO	NO
CVM N59458F	GCA_002946015.1	63	782	NO	-	YES	NO
CVM N59462F	GCA_002945975.1	27	No amplification	inconclusive	inconclusive	YES	NO
CVM N59466F	GCA_002945915.1	Undetermined at the time of data collection	848	YES	2	YES	NO
CVM N59491F	GCA_002945875.1	177	716	NO	-	NO	YES
CVM N59505F	GCA_002945775.1	257	716	NO	-	NO	YES
CVM N59508F	GCA_002945735.1	282	1706	YES	16	YES	NO
CVM N59509F	GCA_002945715.1	96	782	NO	-	NO	NO
CVM N59544F	GCA_002946275.1	Undetermined at the time of data collection	716	NO	-	NO	NO
CVM N59550F	GCA_002945625.1	96	782	NO	-	NO	NO
CVM N59554F	GCA_002945655.1	Undetermined at the time of data collection	No amplification	YES	3	YES	NO
CVM N59555F	GCA_002945555.1	257	716	NO	-	NO	YES
CVM N59584F	GCA_002945595.1	Undetermined at the time of data collection	716	NO	-	NO	YES
CVM N59591F	GCA_002945535.1	227	1310	YES	10	NO	NO
CVM N59592F	GCA_002943875.1	376	862	NO	-	NO	YES
CVM N59599F	GCA_002943935.1	116	848	YES	3	NO	YES
CVM N59600F	GCA_002943885.1	415	1178	YES	8	YES	NO
CVM N59606F	GCA_002946235.1	314	1046	YES	6	NO	NO
CVM N59609F	GCA_002944555.1	116	848	YES	14	NO	YES
CVM N59611F	GCA_002944635.1	58	782	NO	-	YES	NO
CVM N59646F	GCA_002944805.1	475	No amplification	YES	4	YES	NO
CVM N59689F	GCA_002944575.1	Undetermined at the time of data collection	1244	YES	9	YES	NO
CVM N59836F	GCA_002944875.1	202	1376	YES	11	YES	NO
CVM N59841F	GCA_002944755.1	Undetermined at the time of data collection	716	NO	-	NO	NO
CVM N59845F	GCA_002944655.1	376	716	NO	-	NO	NO
CVM N59847F	GCA_002945315.1	376	716	NO	-	NO	NO
CVM N59860F	GCA_002945295.1	21	1508	YES	13	YES	NO
CVM N59862F	GCA_002945275.1	Undetermined at the time of data collection	716	NO	-	NO	NO
CVM N59896F	GCA_002945065.1	376	1641	YES	15	NO	NO
CVM N59910F	GCA_002944985.1	96	782	NO	-	NO	NO
CVM N59936F	GCA_002945015.1	36	716	NO	-	NO	YES
CVM N59959F	GCA_002944275.1	444	717	NO	-	NO	NO
CVM N59963F	GCA_002944255.1	400	1244	YES	9	NO	NO
CVM N60027F	GCA_002943975.1	862	1244	YES	8	NO	YES
CVM N60034F	GCA_002943945.1	100	1046	YES	6	NO	NO
CVM N60063F	GCA_002944475.1	32	1178	YES	8	NO	NO
CVM N60100F	GCA_002944395.1	Undetermined at the time of data collection	1311	YES	9	NO	NO
CVM N60114F	GCA_002944295.1	16	1310	YES	10	YES	NO
CVM N60268F	GCA_002944055.1	96	782	NO	-	NO	NO
CVM N60271F	GCA_002944015.1	Undetermined at the time of data collection	1244	YES	8	NO	YES
CVM N60280F	GCA_002944065.1	376	No amplification	NO	-	NO	YES	2.7 Mb	123	33.4 kb	29.89x	37.5	0.9962	0.0005	Genome excluded for not meeting minimum quality standards, based on general assembly metrics (Riesco & Trujillo, 2024) or deviation from the expected GC content (37.5%) derived from the species reference genome (E. faecalis, NCBI: GCA_000393015.1). The parameter responsible for exclusion is highlighted in red.
CVM N60392F	GCA_002945435.1	108	981	YES	5	NO	NO
CVM N60440F	GCA_002945355.1	480	1046	YES	6	NO	NO
CVM N60443F	GCA_004332035.1	489	1113	YES	7	YES	YES
D32	GCA_000281195.1	40	1508	YES	13	YES	NO
D6	GCA_000157455.1	16	1310	YES	10	YES	NO
D811610-10	GCA_000415065.1	32	848	YES	3	NO	NO
DAPTO 512	GCA_000148005.1	103	716	NO	-	NO	NO
DAPTO 516	GCA_000147985.1	103	782	YES	2	NO	NO
DBH18	GCA_001563075.1	167	716	NO	-	NO	NO
DD14	GCA_002140075.1	648	914	YES	3	NO	NO
DENG1	GCA_000550745.1	191	980	YES	5	NO	NO
DM01	GCA_006766145.1	695	848	NO	-	NO	YES
DM7-2	GCA_002108195.1	97	1245	YES	9	NO	NO
DS5	GCA_000157235.1	55	980	YES	5	YES	NO
E12	GCA_000468775.1	179	914	YES	4	NO	NO
E1Sol	GCA_000157395.1	93	783	YES	2	YES	NO
E3754	GCA_009832635.1	280	1179	YES	4	YES	NO
E3854	GCA_009832675.1	25	1113	YES	7	NO	NO
E3894	GCA_009832455.1	40	914	YES	4	YES	NO
EF	GCA_009910555.1	9	914	YES	4	NO	NO
Ef_S1_01	GCA_900092155.1	248	1245	YES	9	NO	NO
Ef_S1_05	GCA_900092145.1	248	1245	YES	9	NO	NO
TUSoD Ef11	GCA_000175015.1	364	914	YES	4	NO	NO
EF13-2-12	GCA_005237955.1	108	915	YES	4	NO	NO
EF13-4-31	GCA_005237925.1	108	915	YES	4	NO	NO
EF1765	GCA_004103005.1	16	1310	YES	10	NO	NO
EF2389	GCA_004103185.1	16	1244	YES	9	NO	NO
EF2469	GCA_004103195.1	16	1244	YES	9	NO	NO
EF2597	GCA_004103425.1	16	1244	YES	9	YES	NO
EF2916	GCA_004103415.1	959	1046	YES	6	NO	NO
EF294	GCA_003075115.1	631	716	NO	-	NO	NO
EF3157	GCA_004102975.1	16	1310	YES	10	NO	NO
EF332	GCA_003075125.1	428	1046	YES	6	YES	NO
EF346	GCA_003075155.1	631	716	NO	-	NO	NO
EF348	GCA_003075175.1	16	1244	YES	9	YES	NO
EF349	GCA_004103435.1	631	716	NO	-	NO	NO
EF353	GCA_004103335.1	Undetermined at the time of data collection	716	NO	-	NO	NO
EF4106	GCA_004103345.1	476	1310	YES	10	NO	NO
EF427	GCA_004103125.1	Undetermined at the time of data collection	716	NO	-	NO	NO
EF433	GCA_004103095.1	25	1245	YES	9	NO	NO
EF437	GCA_004103085.1	480	1046	YES	6	NO	NO
EF438	GCA_004103325.1	480	980	YES	5	NO	NO
EF439	GCA_004103105.1	476	1310	YES	10	NO	NO
EF4946	GCA_004103075.1	689	1046	YES	6	NO	NO
EF5152	GCA_004103315.1	16	1046	YES	6	NO	NO
EF5473	GCA_004102985.1	16	1112	YES	7	YES	NO
EF6735	GCA_004103235.1	480	1046	YES	6	NO	NO
EFC 16/09	GCA_002289055.1	335	914	YES	4	NO	NO
ELS8-4	GCA_002106905.1	25	915	YES	4	NO	NO
EN167	GCA_004126155.1	Undetermined at the time of data collection	717	NO	-	NO	NO
EN182	GCA_004126135.1	177	716	NO	-	NO	YES
EN19	GCA_004126115.1	82	1640	YES	15	NO	NO
EN208	GCA_004126365.1	241	914	YES	3	NO	NO
EN209	GCA_004126335.1	177	716	NO	-	NO	YES
EN215	GCA_004126125.1	81	1641	YES	15	NO	NO
EN24	GCA_004126865.1	228	No amplification	NO	-	NO	YES	2.8 Mb	52	290.5 kb	71.8768x	37.5	0.9896	0.0005
EN242	GCA_004126325.1	82	1508	YES	13	NO	NO
EN258	GCA_004126065.1	177	716	NO	-	NO	YES
EN273	GCA_004125765.1	177	716	NO	-	NO	YES
EN28	GCA_004120315.1	325	1178	YES	8	NO	NO
EN32	GCA_004126315.1	174	848	NO	-	NO	NO
EN341	GCA_004125565.1	192	1112	YES	7	YES	YES
EN359	GCA_004126035.1	165	716	NO	-	NO	NO
EN36	GCA_004126015.1	177	716	NO	-	NO	YES
EN363	GCA_004126285.1	177	716	NO	-	NO	YES
EN377	GCA_004126245.1	Undetermined at the time of data collection	1112	YES	7	NO	NO
EN388	GCA_004126045.1	82	1640	YES	15	NO	NO
EN391b	GCA_004126235.1	165	716	NO	-	NO	NO
EN412	GCA_004126215.1	81	1641	YES	15	NO	NO
EN531	GCA_004126025.1	Undetermined at the time of data collection	716	NO	-	NO	NO
EN533	GCA_004125945.1	Undetermined at the time of data collection	716	NO	-	NO	NO
EN534	GCA_004125955.1	Undetermined at the time of data collection	716	NO	-	NO	NO
EN579	GCA_004120305.1	76	716	NO	-	NO	NO
EN596	GCA_004126225.1	325	1442	YES	12	NO	NO
EN649	GCA_004125935.1	282	1310	YES	10	YES	NO
EN667	GCA_004120295.1	325	1442	YES	12	NO	NO
EN685	GCA_004125925.1	282	1310	YES	10	YES	NO
EN688	GCA_004126175.1	314	1046	YES	6	NO	NO
EN695	GCA_004125715.1	314	1046	YES	6	NO	NO
EN741	GCA_004120285.1	59	981	YES	5	NO	NO
EN768	GCA_004125915.1	59	981	YES	5	NO	NO
EN782	GCA_004125695.1	202	1640	YES	15	NO	NO
EN788	GCA_004120275.1	82	716	NO	-	NO	NO
EN810	GCA_004125675.1	81	1641	YES	15	NO	NO
EN836	GCA_004125665.1	81	1641	YES	15	NO	NO
EN840	GCA_004125655.1	82	716	NO	-	NO	NO
EN872	GCA_004125775.1	325	1376	YES	11	NO	NO
EN880	GCA_004125635.1	116	914	YES	4	NO	YES
EN888	GCA_004125585.1	314	1046	YES	6	NO	NO
EN893	GCA_004125575.1	76	716	NO	-	NO	NO
Enfs51	GCA_001806515.1	754	1310	YES	10	NO	NO
Enfs85	GCA_002009465.1	755	1046	YES	6	NO	NO
Enfs94	GCA_002009495.1	227	1178	YES	8	NO	NO
EnGen0058	GCA_000390705.1	116	1102	YES	6	NO	YES
EnGen0059	GCA_000390625.1	82	1534	YES	2	NO	NO
EnGen0060	GCA_000390805.1	16	1156	NO	-	YES	NO
EnGen0061	GCA_000390545.1	28	716	NO	-	NO	NO
EnGen0062	GCA_000390525.1	250	No amplification	YES	7	NO	NO
EnGen0063	GCA_000390605.1	82	1204	YES	2	NO	NO
EnGen0064	GCA_000390565.1	6	782	NO	-	NO	NO
EnGen0065	GCA_000390505.1	6	782	NO	-	NO	NO
EnGen0066	GCA_000390585.1	23	953	NO	-	NO	NO
EnGen0067	GCA_000390945.1	6	782	NO	-	NO	NO
EnGen0068	GCA_000390965.1	6	782	NO	-	NO	NO
EnGen0069	GCA_000390985.1	6	782	NO	-	NO	NO
EnGen0070	GCA_000391005.1	6	782	NO	-	NO	NO
EnGen0071	GCA_000390905.1	16	1515	YES	1	YES	NO
EnGen0072	GCA_000390925.1	16	877	NO	-	YES	NO
EnGen0073	GCA_000390725.1	116	980	YES	5	NO	YES
EnGen0074	GCA_000390665.1	116	1106	YES	2	NO	YES
EnGen0075	GCA_000390685.1	16	1226	YES	2	YES	NO
EnGen0076	GCA_000390645.1	16	1355	NO	-	YES	NO
EnGen0078	GCA_000390745.1	40	1046	YES	6	YES	NO
EnGen0079	GCA_000390785.1	47	717	NO	-	NO	YES
EnGen0080	GCA_000390765.1	16	1331	YES	1	YES	NO
EnGen0081	GCA_000390825.1	16	1355	YES	5	NO	NO
EnGen0082	GCA_000390845.1	16	1282	NO	-	YES	NO
EnGen0083	GCA_000390865.1	16	1303	NO	-	YES	NO
EnGen0084	GCA_000390885.1	35	817	NO	-	NO	NO
EnGen0085	GCA_000391205.1	6	782	NO	-	NO	NO
EnGen0086	GCA_000391545.1	16	1457	NO	-	YES	NO
EnGen0087	GCA_000391505.1	6	782	NO	-	NO	NO
EnGen0088	GCA_000391045.1	6	782	NO	-	NO	NO
EnGen0089	GCA_000391085.1	6	782	NO	-	NO	NO
EnGen0090	GCA_000391105.1	6	782	NO	-	NO	NO
EnGen0091	GCA_000391165.1	6	782	NO	-	NO	NO
EnGen0092	GCA_000391185.1	6	782	NO	-	NO	NO
EnGen0093	GCA_000391265.1	300	716	NO	-	NO	YES
EnGen0094	GCA_000391285.1	6	782	NO	-	NO	NO
EnGen0095	GCA_000391305.1	6	782	NO	-	NO	NO
EnGen0096	GCA_000391325.1	6	782	NO	-	NO	NO
EnGen0097	GCA_000391345.1	6	782	NO	-	NO	NO
EnGen0098	GCA_000391385.1	6	782	NO	-	NO	NO
EnGen0099	GCA_000391405.1	6	782	NO	-	NO	NO
EnGen0100	GCA_000391465.1	6	782	NO	-	NO	NO
EnGen0101	GCA_000391585.1	6	782	NO	-	NO	NO
EnGen0102	GCA_000391605.1	32	1293	YES	2	NO	NO
EnGen0103	GCA_000391625.1	32	1109	YES	3	NO	NO
EnGen0104	GCA_000391645.1	32	1138	YES	7	NO	NO
EnGen0105	GCA_000391665.1	32	1178	YES	8	NO	NO
EnGen0106	GCA_000391025.1	6	782	NO	-	NO	NO
EnGen0107	GCA_000391485.2	6	782	NO	-	NO	NO
EnGen0108	GCA_000391525.1	6	782	NO	-	NO	NO
EnGen0109	GCA_000391125.1	6	782	NO	-	NO	NO
EnGen0110	GCA_000391145.1	6	782	NO	-	NO	NO
EnGen0111	GCA_000391225.1	6	782	NO	-	NO	NO
EnGen0112	GCA_000391365.1	6	782	NO	-	NO	NO
EnGen0114	GCA_000391445.1	6	782	NO	-	NO	NO
EnGen0115	GCA_000391565.1	59	915	YES	4	NO	NO
EnGen0116	GCA_000391685.1	32	1244	YES	9	NO	NO
EnGen0117	GCA_000391705.1	32	1116	NO	-	NO	NO
EnGen0118	GCA_000391725.1	32	1178	YES	8	NO	NO
EnGen0119	GCA_000391245.1	6	782	NO	-	NO	NO
EnGen0120	GCA_000391065.1	6	782	NO	-	NO	NO
EnGen0194	GCA_000395985.1	6	782	NO	-	NO	NO
EnGen0195	GCA_000396005.1	6	782	NO	-	NO	NO
EnGen0196	GCA_000396025.1	6	782	NO	-	NO	NO
EnGen0197	GCA_000396045.1	6	782	NO	-	NO	NO
EnGen0198	GCA_000396065.1	300	716	NO	-	NO	YES
EnGen0199	GCA_000396085.1	6	782	NO	-	NO	NO
EnGen0200	GCA_000396105.1	6	782	NO	-	NO	NO
EnGen0201	GCA_000396125.1	6	782	NO	-	NO	NO
EnGen0202	GCA_000396145.1	6	782	NO	-	NO	NO
EnGen0203	GCA_000396165.1	6	782	NO	-	NO	NO
EnGen0204	GCA_000396185.1	6	782	NO	-	NO	NO
EnGen0205	GCA_000396225.1	6	782	NO	-	NO	NO
EnGen0206	GCA_000396265.1	6	782	NO	-	NO	NO
EnGen0207	GCA_000396205.1	6	782	NO	-	NO	NO
EnGen0208	GCA_000396305.1	6	782	NO	-	NO	NO
EnGen0209	GCA_000396325.1	6	782	NO	-	NO	NO
EnGen0210	GCA_000396345.1	6	782	NO	-	NO	NO
EnGen0211	GCA_000396365.1	6	782	NO	-	NO	NO
EnGen0212	GCA_000396385.1	6	782	NO	-	NO	NO
EnGen0213	GCA_000396405.1	6	782	NO	-	NO	NO
EnGen0214	GCA_000396425.1	6	782	NO	-	NO	NO
EnGen0215	GCA_000396445.1	6	782	NO	-	NO	NO
EnGen0216	GCA_000396465.1	6	782	NO	-	NO	NO
EnGen0217	GCA_000396485.1	6	782	NO	-	NO	NO
EnGen0218	GCA_000396505.1	6	782	NO	-	NO	NO
EnGen0219	GCA_000396525.1	6	782	NO	-	NO	NO
EnGen0220	GCA_000396545.1	6	782	NO	-	NO	NO
EnGen0221	GCA_000396565.1	6	782	NO	-	NO	NO
EnGen0222	GCA_000396585.1	6	782	NO	-	NO	NO
EnGen0223	GCA_000396605.1	6	782	NO	-	NO	NO
EnGen0224	GCA_000396625.1	6	782	NO	-	NO	NO
EnGen0225	GCA_000396645.1	6	782	NO	-	NO	NO
EnGen0226	GCA_000396665.1	6	782	NO	-	NO	NO
EnGen0228	GCA_000396245.1	6	782	NO	-	NO	NO
EnGen0231	GCA_000394355.1	6	782	NO	-	NO	NO
EnGen0232	GCA_000396905.1	26	848	YES	2	NO	NO
EnGen0233	GCA_000396985.1	23	911	YES	1	NO	NO
EnGen0234	GCA_000393715.1	23	1046	YES	5	NO	NO
EnGen0235	GCA_000393795.1	6	782	NO	-	NO	NO
EnGen0237	GCA_000394075.1	2	782	NO	-	NO	NO
EnGen0238	GCA_000394095.1	2	782	NO	-	NO	NO
EnGen0239	GCA_000394115.1	6	782	NO	-	NO	NO
EnGen0240	GCA_000394135.1	21	2087	YES	2	NO	NO
EnGen0241	GCA_000394155.1	8	1046	YES	6	NO	NO
EnGen0242	GCA_000394175.1	6	782	NO	-	NO	NO
EnGen0243	GCA_000394195.1	2	782	NO	-	NO	NO
EnGen0244	GCA_000394215.1	9	980	YES	5	NO	NO
EnGen0245	GCA_000394235.1	9	980	YES	5	NO	NO
EnGen0246	GCA_000394255.1	9	782	YES	2	NO	NO
EnGen0247	GCA_000394275.1	9	980	YES	5	NO	NO
EnGen0248	GCA_000394295.1	6	782	NO	-	NO	NO
EnGen0249	GCA_000394375.1	34	914	YES	4	YES	NO
EnGen0250	GCA_000394395.1	21	848	YES	3	YES	NO
EnGen0251	GCA_000394335.1	9	1156	YES	2	NO	NO
EnGen0252	GCA_000394315.1	6	782	NO	-	NO	NO
EnGen0253	GCA_000396865.1	26	848	YES	2	YES	NO
EnGen0279	GCA_000395035.1	21	1683	YES	1	YES	NO
EnGen0280	GCA_000394855.1	6	782	NO	-	NO	NO
EnGen0281	GCA_000395075.1	21	914	YES	4	NO	NO
EnGen0282	GCA_000394995.1	21	1437	YES	2	NO	NO
EnGen0283	GCA_000395405.1	30	955	YES	3	NO	NO
EnGen0284	GCA_000395175.1	34	887	YES	3	NO	NO
EnGen0285	GCA_000395305.1	40	914	YES	4	YES	NO
EnGen0286	GCA_000478325.1	40	No amplification	YES	5	NO	NO
EnGen0287	GCA_000395095.1	28	716	NO	-	NO	NO
EnGen0289	GCA_000395285.1	40	963	YES	5	YES	NO
EnGen0290	GCA_000395385.1	40	1011	YES	5	YES	NO
EnGen0291	GCA_000394975.1	19	913	YES	4	YES	NO
EnGen0293	GCA_000395205.1	40	782	NO	-	NO	NO
EnGen0294	GCA_000394815.1	6	782	NO	-	NO	NO
EnGen0295	GCA_000395135.1	30	1046	YES	6	NO	NO
HH22	GCA_000394775.1	6	782	NO	-	NO	NO
HH22	GCA_000160155.1	6	782	NO	-	NO	NO
EnGen0298	GCA_000394895.1	9	980	YES	5	NO	NO
EnGen0299	GCA_000394455.1	8	1112	YES	7	NO	NO
EnGen0300	GCA_000395115.1	28	716	NO	-	NO	NO
EnGen0301	GCA_000394515.1	245	716	NO	-	NO	NO
EnGen0302	GCA_000394935.1	9	782	YES	2	NO	NO
EnGen0303	GCA_000394875.1	9	980	YES	5	NO	NO
EnGen0304	GCA_000395055.1	21	980	NO	-	NO	NO
EnGen0306	GCA_000394955.1	9	782	YES	2	NO	NO
EnGen0307	GCA_000394835.1	6	782	NO	-	NO	NO
MMH594	GCA_000394795.1	6	782	NO	-	NO	NO
MMH594	GCA_000968735.2	6	782	NO	-	NO	NO
WH245	GCA_000394915.1	9	1078	YES	5	NO	NO
EnGen0326	GCA_000393555.1	40	1013	YES	2	NO	NO
EnGen0327	GCA_000393495.1	40	716	NO	-	NO	NO
EnGen0328	GCA_000393615.1	62	1014	YES	2	NO	NO
EnGen0329	GCA_000393535.1	40	914	YES	4	YES	NO
EnGen0330	GCA_000393635.1	64	980	NO	-	NO	NO
EnGen0331	GCA_000393515.1	40	980	YES	5	YES	NO
EnGen0332	GCA_000392675.1	64	914	YES	4	NO	NO
EnGen0333	GCA_000393595.1	62	1233	YES	3	NO	NO
EnGen0334	GCA_000393575.1	40	1055	YES	1	NO	NO
EnGen0335	GCA_000395365.1	64	914	YES	4	NO	NO
EnGen0336 (strain T5)*	GCA_000393015.1	68	782	NO	-	NO	NO								Used as one of the reference E. faecalis genome sequences in the study's phylogenetic reconstructions
EnGen0337	GCA_000393075.1	71	782	YES	1	NO	NO
EnGen0338	GCA_000393455.1	6	782	NO	-	NO	NO
EnGen0339	GCA_000393475.1	6	782	NO	-	NO	NO
EnGen0340	GCA_000393335.1	111	716	NO	-	NO	NO
EnGen0341	GCA_000392755.1	64	980	NO	-	NO	NO
EnGen0342	GCA_000393115.1	72	980	YES	4	NO	YES
EnGen0344	GCA_000392795.1	64	914	YES	4	NO	NO
EnGen0345	GCA_000392835.1	4	716	NO	-	NO	NO
EnGen0346	GCA_000392855.1	22	1738	YES	1	NO	NO
EnGen0348	GCA_000392915.1	47	717	NO	-	NO	YES
EnGen0350	GCA_000392995.1	66	782	YES	2	NO	NO
EnGen0351	GCA_000393035.1	96	782	NO	-	NO	NO
EnGen0352	GCA_000393055.1	70	1356	YES	2	NO	NO
EnGen0354	GCA_000393135.1	90	980	YES	5	NO	NO
EnGen0355	GCA_000393155.1	91	1321	YES	10	YES	NO
EnGen0356	GCA_000393195.1	95	915	YES	4	YES	NO
EnGen0357	GCA_000393215.1	102	782	YES	2	NO	NO
EnGen0358	GCA_000393235.1	104	887	NO	-	NO	NO
EnGen0359	GCA_000393295.1	109	717	NO	-	NO	NO
EnGen0360	GCA_000393315.1	110	1004	YES	1	YES	NO
EnGen0361	GCA_000392815.1	64	1006	YES	5	NO	NO
EnGen0362	GCA_000392895.1	36	716	NO	-	NO	YES
EnGen0363	GCA_000392935.1	53	862	NO	-	NO	YES
EnGen0364	GCA_000392975.1	63	782	NO	-	YES	NO
EnGen0365	GCA_000393095.1	72	1112	YES	6	NO	YES
EnGen0366	GCA_000392775.1	64	990	YES	2	NO	NO
EnGen0367	GCA_000393355.1	112	914	YES	3	NO	NO
EnGen0368	GCA_000393275.1	107	914	YES	4	NO	NO
EnGen0369	GCA_000393175.1	94	1113	YES	7	NO	NO
EnGen0370	GCA_000393255.1	106	980	YES	5	NO	NO
EnGen0374	GCA_000396285.1	6	782	NO	-	NO	NO
EnGen0400	GCA_000519425.1	86	914	YES	4	NO	YES
EnGen0401	GCA_000519445.1	21	980	YES	5	YES	NO
EnGen0402	GCA_000519465.1	40	914	YES	4	YES	NO
EnGen0403	GCA_000519485.1	40	914	YES	4	YES	NO
EnGen0404	GCA_000519505.1	40	914	YES	4	YES	NO
EnGen0405	GCA_000519525.1	40	914	YES	4	YES	NO
EnGen0406	GCA_000519545.1	40	914	YES	4	YES	NO
EnGen0407	GCA_000519565.1	65	914	YES	3	NO	YES
EnGen0408	GCA_000519585.1	40	914	YES	4	YES	NO
EnGen0409	GCA_000519605.1	Undetermined at the time of data collection	1112	YES	7	NO	NO
EnGen0410	GCA_000519625.1	40	914	YES	4	YES	NO
EnGen0411	GCA_000519645.1	97	1245	YES	9	NO	NO
EnGen0412	GCA_000519665.1	40	914	YES	4	YES	NO
EnGen0413	GCA_000519685.1	21	1508	YES	13	YES	NO
EnGen0414	GCA_000519705.1	34	1663	NO	-	YES	NO
EnGen0415	GCA_000519725.1	40	914	YES	4	YES	NO
EnGen0416	GCA_000519745.1	8	1112	YES	7	NO	NO
EnGen0417	GCA_000519765.1	30	1046	YES	6	NO	NO
EnGen0418	GCA_000519785.1	40	914	YES	4	YES	NO
EnGen0419	GCA_000519805.1	65	914	YES	3	NO	YES
EnGen0420	GCA_000519825.1	65	914	YES	3	NO	YES
EnGen0421	GCA_000519845.1	40	914	YES	4	YES	NO
EnGen0422	GCA_000519865.1	30	980	YES	5	NO	NO
EnGen0423	GCA_000519885.1	40	914	YES	4	YES	NO
EnGen0424	GCA_000519905.1	237	1707	YES	16	YES	NO
EnGen0425	GCA_000519925.1	30	848	YES	2	NO	NO
EnGen0426	GCA_000519945.1	19	914	YES	4	YES	NO
EnGen0427	GCA_000519965.1	6	782	NO	-	NO	NO
ERV103	GCA_000294005.2	2	782	NO	-	NO	NO
ERV116	GCA_000294025.2	2	782	NO	-	NO	NO
ERV129	GCA_000294045.1	2	782	NO	-	NO	NO
ERV25	GCA_000294065.2	2	782	NO	-	NO	NO
ERV31	GCA_000294085.2	2	782	NO	-	NO	NO
ERV37	GCA_000294105.2	2	782	NO	-	NO	NO
ERV41	GCA_000294125.1	2	782	NO	-	NO	NO
ERV62	GCA_000294145.2	2	782	NO	-	NO	NO
ERV63	GCA_000294165.2	2	782	NO	-	NO	NO
ERV65	GCA_000294185.2	2	782	NO	-	NO	NO
ERV68	GCA_000294205.2	2	782	NO	-	NO	NO
ERV72	GCA_000294225.2	2	782	NO	-	NO	NO
ERV73	GCA_000294245.2	Undetermined at the time of data collection	782	NO	-	NO	NO
ERV81	GCA_000294265.2	Undetermined at the time of data collection	782	NO	-	NO	NO
ERV85	GCA_000294285.2	2	782	NO	-	NO	NO
ERV93	GCA_000294305.2	2	782	NO	-	NO	NO
ES-1	GCA_011193375.1	916	848	YES	2	NO	NO
ES-13	GCA_009659905.1	444	717	NO	-	NO	NO
ET116_16	GCA_002751015.2	525	No amplification	YES	1	NO	NO
EV-14	GCA_009659875.1	Undetermined at the time of data collection	848	YES	3	NO	NO
F	GCA_002006705.1	712	848	YES	3	NO	YES
F01966	GCA_000415165.1	256	1080	YES	7	YES	NO
F1213D 146	GCA_002077445.1	Undetermined at the time of data collection	848	YES	3	NO	NO
F165	GCA_001692705.1	590	No amplification	NO	-	YES	NO	3 Mb	234	24.7 kb	74x	37.5	98.71%	0.0012	Genome excluded due to the absence of shared MLST alleles with other CRISPR2-negative strains, making it more likely to represent a spurious absence than a biologically meaningful event.
FC	GCA_005158025.1	4	716	NO	-	NO	NO
FDAARGOS_322	GCA_002206445.2	179	914	YES	4	NO	NO
FDAARGOS_324	GCA_003030425.1	776	848	YES	3	NO	NO
FDAARGOS_338	GCA_002208945.2	19	914	YES	4	YES	NO
FDAARGOS_339	GCA_002206545.2	Undetermined at the time of data collection	716	NO	-	NO	YES
FDAARGOS_347	GCA_002206315.2	308	1113	YES	7	YES	NO
FDAARGOS_528	GCA_003812665.1	28	716	NO	-	NO	NO
FDAARGOS_611	GCA_006364815.1	55	980	YES	5	YES	NO
FL2	GCA_000648015.1	Undetermined at the time of data collection	No amplification	YES	10	YES	NO
Fly1	GCA_000157415.1	Undetermined at the time of data collection	717	NO	-	NO	YES
G109	GCA_006541225.1	Undetermined at the time of data collection	980	YES	5	YES	YES
G127E	GCA_006541295.1	Undetermined at the time of data collection	1112	YES	7	YES	NO
G138E	GCA_006541335.1	21	914	NO	-	YES	NO
G149	GCA_006541345.1	40	1508	YES	13	YES	NO
G42	GCA_006541405.1	21	914	NO	-	YES	NO
G69E	GCA_006541355.1	202	1508	YES	13	YES	NO
G701R2B0C1	GCA_003933385.1	563	782	NO	-	NO	NO
G702R1B0	GCA_003933445.1	6	782	NO	-	NO	NO
G81	GCA_006541905.1	1468	No amplification	NO	-	NO	YES	2.8 Mb	59	145 kb	90x	37.5	0.9748	0.0089
G85	GCA_006541465.1	76	716	NO	-	NO	NO
GA2	GCA_000648035.1	715	782	NO	-	NO	NO
GAN13	GCA_000648055.1	141	716	NO	-	NO	NO
GH15	GCA_008726115.1	49	717	NO	-	NO	NO
H102	GCA_006541755.1	147	980	YES	5	NO	YES
H114S2	GCA_009734505.1	40	914	YES	4	YES	NO
H120S2	GCA_009735075.1	16	1310	YES	10	YES	NO
H136	GCA_006541265.1	Undetermined at the time of data collection	1046	YES	6	NO	NO
H22	GCA_006541095.1	16	1310	YES	10	YES	NO
H25	GCA_002289045.2	9	914	YES	4	NO	NO
H4	GCA_006541805.1	40	1178	YES	8	YES	NO
H44	GCA_006541185.1	76	716	NO	-	NO	NO
H74	GCA_006541115.1	Undetermined at the time of data collection	782	YES	2	NO	NO
H96E	GCA_006541255.1	708	1046	YES	6	YES	NO
HA-1	GCA_006349345.1	16	1046	YES	6	YES	NO
HIP11704	GCA_000157335.1	4	716	NO	-	NO	NO
Hp_76-17	GCA_900143415.1	72	980	YES	5	NO	YES
Hp_76-17	GCA_900148695.1	72	980	YES	5	NO	YES
Efa HS0914	GCA_000717435.1	4	716	NO	-	NO	NO
HS5152	GCA_002106875.1	207	716	NO	-	NO	NO
HS5302	GCA_002106915.1	207	716	NO	-	NO	NO
IBUN9046YE	GCA_002250145.1	16	1046	YES	6	YES	NO
ICU1-2c	GCA_001594365.1	40	914	YES	4	YES	NO
IV12	GCA_005236755.1	108	849	YES	2	NO	NO
IV18	GCA_005237915.1	108	915	YES	4	NO	NO
IV22	GCA_005236705.1	108	915	YES	4	NO	NO
IV23	GCA_005236695.1	108	915	YES	4	NO	NO
IV30	GCA_005237895.1	108	915	YES	4	NO	NO
J107	GCA_007034685.1	268	980	YES	5	YES	NO
J137	GCA_007034765.1	16	1244	YES	9	YES	NO
J138	GCA_007034845.1	268	980	YES	5	YES	NO
J147	GCA_007034965.1	16	914	YES	4	YES	NO
J158	GCA_007035085.1	16	1244	YES	9	YES	NO
J159	GCA_007035185.1	16	1244	YES	9	YES	NO
J188	GCA_007035245.1	16	1244	YES	9	YES	NO
J190	GCA_007035385.1	16	1244	YES	9	YES	NO
J207	GCA_007035485.1	16	1244	YES	9	YES	NO
J209	GCA_007035545.1	16	1244	YES	9	YES	NO
J245	GCA_007035705.1	16	1244	YES	9	YES	NO
J249	GCA_007035845.1	268	980	YES	5	YES	NO
J302	GCA_007035945.1	16	1244	YES	9	YES	NO
J303	GCA_007036085.1	16	1244	YES	9	YES	NO
JH1	GCA_000157375.1	40	980	YES	5	NO	NO
JH2-2	GCA_000479105.1	8	1011	YES	4	NO	NO
JH2-2	GCA_000982595.1	8	914	YES	4	NO	NO
JY32	GCA_010103655.1	16	1310	YES	10	YES	NO
KACC 91532	GCA_004802475.1	30	980	YES	4	NO	NO
KB1	GCA_001689055.2	9	914	YES	4	NO	NO
KB1	GCA_002221625.2	9	914	YES	4	NO	NO
KI-6-1-110608-1	GCA_000414985.1	Undetermined at the time of data collection	716	NO	-	NO	YES
KS19	GCA_000648075.1	165	716	NO	-	NO	NO
KUB3006	GCA_003966385.1	729	914	YES	4	NO	YES
KUB3007	GCA_003966405.1	729	914	YES	4	NO	YES
L10	GCA_004099975.1	Undetermined at the time of data collection	1178	YES	8	NO	NO
L12	GCA_001886675.1	711	782	NO	-	YES	NO
L14	GCA_009914685.1	330	717	NO	-	NO	NO
L14-A	GCA_004099985.1	Undetermined at the time of data collection	1178	YES	8	NO	NO
L15	GCA_009498155.1	591	1046	YES	6	YES	NO
L3451	GCA_009832415.1	Undetermined at the time of data collection	716	NO	-	NO	YES
L3894	GCA_009832345.1	40	914	YES	4	YES	NO
L8	GCA_009498175.1	710	1046	YES	6	YES	NO
L9	GCA_001878735.2	29	1244	YES	9	NO	NO
L9	GCA_004099665.1	Undetermined at the time of data collection	1178	YES	8	NO	NO
LA3B-2	GCA_000415465.2	Undetermined at the time of data collection	914	YES	3	NO	NO
LD33	GCA_001598635.1	25	1245	YES	9	NO	NO
LIT10 A36	GCA_003796585.1	249	981	YES	5	NO	NO
LIT12 A36	GCA_003796665.1	256	1706	YES	16	YES	NO
LIT13 A36	GCA_003795675.1	21	1640	YES	15	YES	NO
LIT13 A37'	GCA_003795665.1	21	1640	YES	15	YES	NO
LIT15-A36	GCA_003796565.1	249	915	YES	4	NO	NO
LIT15-A36'	GCA_003796545.1	249	915	YES	4	NO	NO
LIT2 A36'	GCA_003795755.1	82	1640	YES	15	NO	NO
LIT5-A37	GCA_003796705.1	202	1574	YES	14	YES	NO
LIT8 A36'	GCA_003796605.1	256	1706	YES	16	YES	NO
LIT9-A36	GCA_003795725.1	249	915	YES	4	NO	NO
LRS29212	GCA_000763355.1	30	980	YES	5	NO	NO
M7	GCA_000320325.1	92	1112	YES	7	YES	NO
MA1	GCA_000524625.1	191	980	YES	5	NO	NO
MA2	GCA_000763435.1	191	980	YES	5	NO	NO
Enterococcus_faecalis_MC1_contigs	GCA_900005665.1	387	No amplification	YES	5	NO	NO
MD6	GCA_000648095.1	258	848	YES	3	NO	NO
Merz96	GCA_000157315.1	103	980	YES	5	NO	NO
MGA44-7	GCA_002106955.1	Undetermined at the time of data collection	1245	YES	9	NO	NO
MGYG-HGUT-01694	GCA_902379005.1	248	1245	YES	9	NO	NO
MN16	GCA_000648115.1	71	782	NO	-	NO	NO
MTmid8	GCA_000648135.1	249	981	YES	5	NO	NO
MTUP9	GCA_000648155.1	Undetermined at the time of data collection	848	YES	3	NO	NO
N010_J-3	GCA_008083105.1	30	848	YES	2	NO	NO
N010_L-11	GCA_008083055.1	Undetermined at the time of data collection	716	NO	-	NO	YES
N015_C-18	GCA_008082935.1	34	1706	YES	16	YES	NO
N018_C-13	GCA_008082775.1	16	1310	YES	10	YES	NO
N018_G-13	GCA_008082765.1	179	914	YES	4	NO	NO
N023_D-17	GCA_008082705.1	55	848	YES	3	YES	NO
N039_E-24	GCA_008082585.1	Undetermined at the time of data collection	914	YES	4	NO	NO
N039_H-3	GCA_008082415.1	40	914	YES	4	YES	NO
NBRC_100480	GCA_001544235.1	25	1245	YES	9	NO	NO
NBRC_12965	GCA_006539225.1	40	1112	YES	7	YES	NO
NBRC_3971	GCA_006538865.1	105	1112	YES	7	YES	NO
NCTC10927	GCA_900447825.1	25	1245	YES	9	NO	NO
NCTC12201	GCA_900447835.1	28	716	NO	-	NO	NO
NCTC12203	GCA_900447755.1	6	782	NO	-	NO	NO
NCTC12697	GCA_900447845.1	30	980	YES	5	NO	NO
NCTC13379	GCA_900448045.1	6	782	NO	-	NO	NO
NCTC13705	GCA_900447775.1	19	913	YES	4	YES	NO
NCTC13763	GCA_900447725.1	19	913	YES	4	YES	NO
NCTC13779	GCA_900447805.1	6	782	NO	-	NO	NO
NCTC13780	GCA_900447795.1	103	980	YES	5	NO	NO
NCTC2705	GCA_900447885.1	40	1178	YES	8	YES	NO
NCTC370	GCA_900447745.1	211	848	YES	2	NO	NO
NCTC775	GCA_900447895.1	25	1245	YES	9	NO	NO
NCTC8131	GCA_900448285.1	21	1574	YES	14	YES	NO
NCTC8132	GCA_900447855.1	55	914	YES	4	YES	NO
NCTC8175	GCA_900447765.1	40	980	YES	5	NO	NO
NCTC8176	GCA_900447705.1	647	1112	YES	7	NO	NO
NCTC8727	GCA_901543465.1	21	980	YES	5	YES	NO
NCTC8729	GCA_901543445.1	19	913	YES	4	YES	NO
NCTC8732	GCA_901553725.1	19	913	YES	4	YES	NO
NCTC8734	GCA_901543485.1	66	782	YES	2	NO	NO
3012STDY6263031	GCA_900683565.1	91	1310	YES	10	YES	NO
NCTC8745	GCA_900636775.1	22	1904	YES	19	YES	NO
NGS-ED-1009	GCA_000739195.1	16	1310	YES	10	YES	NO
NJ44	GCA_000648175.1	4	782	NO	-	NO	NO
NM15-4	GCA_002106975.1	79	914	YES	4	NO	NO
NM31-3	GCA_002106895.1	21	848	YES	3	NO	NO
NM58_B2-5	GCA_004793935.1	65	914	YES	3	NO	YES
NVIT04	GCA_003426185.1	Undetermined at the time of data collection	1178	YES	8	YES	NO
NY9	GCA_000648195.1	783	716	NO	-	NO	NO
OB15	GCA_008079175.1	25	1113	YES	7	NO	NO
OG1RF*	GCA_000172575.2	1	1112	YES	7	YES	NO								Used as one of the reference E. faecalis genome sequences in the study's phylogenetic reconstructions
OG1RF	GCA_004006275.1	1	1112	YES	7	YES	NO
OG1RF-SagA	GCA_004006595.1	1	1112	YES	7	YES	NO
OG1X	GCA_000320305.1	92	1112	YES	7	YES	NO
OM08-2AT	GCA_003438055.1	Undetermined at the time of data collection	782	YES	2	NO	NO
OV-8	GCA_009659745.1	Undetermined at the time of data collection	1377	YES	11	YES	NO
P. En090	GCA_002009565.1	756	716	NO	-	NO	NO
P.En218	GCA_002009485.1	765	782	YES	2	NO	NO
P.En250	GCA_002009545.1	476	1310	YES	10	NO	NO
P10 CL A21	GCA_003796965.1	249	915	YES	4	NO	NO
P12 C A7	GCA_003797105.1	249	915	YES	4	NO	NO
P16 CL A21	GCA_003796245.1	21	1640	YES	15	YES	NO
P17 CL A21	GCA_003796195.1	249	915	YES	4	NO	NO
P3 CL A14	GCA_003797595.1	249	915	YES	4	NO	NO
P3 CL A28	GCA_003796135.1	245	716	YES	1	NO	NO
P3 CL A35	GCA_003795925.1	21	1640	YES	15	YES	NO
P5 CL A7	GCA_003797645.1	249	915	YES	4	NO	NO
P6 C A28	GCA_003796085.1	475	1706	YES	16	YES	NO
P6 C A35	GCA_003795855.1	475	1706	YES	16	YES	NO
P7 C A21	GCA_003796375.1	Undetermined at the time of data collection	No amplification	NO	-	YES	NO	3.3 Mb	122	50.3 kb	88x	38	0.9134	0.3301	This record was removed by RefSeq staff. Reason: annotation fails completeness check
P7 C A7	GCA_003797045.1	Undetermined at the time of data collection	No amplification	NO	-	YES	NO	3.3 Mb	118	51.6 kb	88x	38	0.9134	0.3301	This record was removed by RefSeq staff. Reason: annotation fails completeness check
P8-1	GCA_001400055.1	475	1310	YES	10	YES	NO
P9 CL A21	GCA_003796325.1	475	1706	YES	16	YES	NO
P9 CL A7	GCA_003797725.1	4	1112	YES	7	NO	NO
P9-1	GCA_001400065.1	Undetermined at the time of data collection	No amplification	inconclusive	inconclusive	inconclusive	inconclusive
PC1.1	GCA_000178175.1	40	980	YES	5	NO	NO
PM01	GCA_001932015.2	141	716	NO	-	NO	NO
QH29-4	GCA_002107005.1	133	914	YES	4	NO	NO
QH9-5	GCA_002106995.1	97	1245	YES	9	NO	NO
R20	GCA_006541155.1	260	848	NO	-	NO	NO
R227	GCA_008725805.1	29	1112	YES	7	NO	NO
R29	GCA_006541545.1	260	848	NO	-	NO	NO
R30	GCA_006541705.1	228	No amplification	NO	-	NO	YES	2.6 Mb	49	84.3 kb	57x	37.5	0.9667	0.0005
R37	GCA_006541775.1	260	848	NO	-	NO	NO
R378	GCA_009735055.1	326	1245	YES	9	NO	NO
R395	GCA_009734935.1	40	914	YES	4	YES	NO
R43E	GCA_006541085.1	Undetermined at the time of data collection	848	NO	-	NO	NO
R49	GCA_006541715.1	192	980	YES	5	YES	YES
R50	GCA_006541785.1	21	914	YES	3	YES	NO
R508	GCA_000294325.2	92	716	NO	-	NO	YES
R51	GCA_006541855.1	84	1178	YES	8	YES	NO
R52	GCA_006541795.1	260	848	NO	-	NO	NO
R53	GCA_006541655.1	260	848	NO	-	NO	NO
R5E	GCA_006541525.1	Undetermined at the time of data collection	No amplification	YES	13	NO	NO
R61	GCA_009734865.1	179	914	YES	4	NO	NO
R7	GCA_006541595.1	260	848	NO	-	NO	NO
R712	GCA_000163815.1	103	1012	YES	5	NO	NO
R712	GCA_009662495.1	103	980	YES	5	NO	NO
R76	GCA_009735165.1	16	1244	YES	9	YES	NO
R95	GCA_009735235.1	674	1112	YES	7	YES	NO
RP2S-4	GCA_000415245.2	100	1032	YES	5	NO	NO
S12	GCA_002110425.1	30	980	YES	5	NO	NO
S13	GCA_002110325.1	Undetermined at the time of data collection	1046	YES	6	NO	NO
S14	GCA_002110435.1	6	782	NO	-	NO	NO
S15	GCA_002110405.1	444	717	NO	-	NO	NO
S16	GCA_002110385.1	648	914	YES	3	NO	NO
S17	GCA_002110335.1	648	914	YES	3	NO	NO
S613	GCA_000163795.1	103	980	YES	5	NO	NO
SB2C-2	GCA_000415325.2	Undetermined at the time of data collection	1027	YES	6	YES	NO
SCAID_PHRX1-2018	GCA_007632055.1	6	823	NO	-	NO	NO
SGAir0397	GCA_005484525.1	314	1046	YES	6	NO	NO
SLO2C-1	GCA_000415445.2	875	782	YES	2	NO	YES
sorialis	GCA_002163735.1	65	914	YES	3	NO	YES
ST4:1	GCA_001878765.1	4	716	NO	-	NO	NO
ST4:12	GCA_001878785.1	55	914	YES	4	YES	NO
ST55:13	GCA_001878755.1	55	716	NO	-	NO	NO
Symbioflor 1	GCA_000317915.1	248	1245	YES	9	NO	NO
T0101B_C-10	GCA_008121035.1	Undetermined at the time of data collection	914	YES	4	NO	NO
T0185A_B-13	GCA_008082095.1	179	914	YES	4	NO	NO
T1	GCA_000157135.1	21	1574	YES	14	NO	NO
T11	GCA_000157475.1	65	914	YES	3	NO	YES
T2	GCA_000157155.1	Undetermined at the time of data collection	716	NO	-	NO	NO
T3	GCA_000157175.1	67	914	YES	3	NO	NO
T8	GCA_000161875.1	Undetermined at the time of data collection	980	YES	5	NO	NO
TV102	GCA_005236635.1	108	915	YES	4	NO	NO
TV103	GCA_005237855.1	829	No amplification	YES	9	NO	NO
TV105	GCA_005237845.1	108	915	YES	4	NO	NO
TV106	GCA_005237795.1	314	1046	YES	6	NO	NO
TV112	GCA_005237765.1	116	914	YES	4	NO	YES
TV121	GCA_005236615.1	829	No amplification	YES	9	NO	NO
TV126	GCA_005236595.1	116	914	YES	4	NO	YES
TV13	GCA_005237635.1	108	915	YES	4	NO	NO
TV135	GCA_005236535.1	829	No amplification	YES	9	NO	NO
TV147	GCA_005237655.1	314	1046	YES	6	NO	NO
TV148	GCA_005237605.1	314	1046	YES	6	NO	NO
TV154	GCA_005237575.1	108	915	YES	4	NO	NO
TV163	GCA_005237565.1	108	915	YES	4	NO	NO
TV19	GCA_005236475.1	108	915	YES	4	NO	NO
TV2	GCA_005236415.1	108	915	YES	4	NO	NO
TV28	GCA_005237505.1	108	915	YES	4	NO	NO
TV29	GCA_005237495.1	108	915	YES	4	NO	NO
TV3	GCA_005237405.1	108	915	YES	4	NO	NO
TV30	GCA_005237455.1	108	915	YES	4	NO	NO
TV32	GCA_005236425.1	108	915	YES	4	NO	NO
TV33	GCA_005237435.1	108	915	YES	4	NO	NO
TV4	GCA_009913815.1	100	716	NO	-	NO	NO
TV46	GCA_005237335.1	108	915	YES	4	NO	NO
TV5	GCA_005236265.1	108	915	YES	4	NO	NO
TV7	GCA_005234765.1	108	915	YES	4	NO	NO
TV70	GCA_005237155.1	108	915	YES	4	NO	NO
TV9	GCA_005236035.1	108	915	YES	4	NO	NO
TX0012	GCA_000148245.1	Undetermined at the time of data collection	716	NO	-	NO	YES
TX0017	GCA_000147905.1	144	No amplification	YES	6	NO	NO
TX0027	GCA_000147535.1	55	No amplification	YES	1	YES	NO
TX0031	GCA_000147275.1	21	1399	YES	10	YES	NO
TX0043	GCA_000147515.1	19	716	YES	1	YES	NO
TX0104	GCA_000159255.1	2	782	NO	-	NO	NO
TX0109	GCA_000148105.1	59	883	NO	-	NO	NO
TX0309A	GCA_000147555.1	6	782	NO	-	NO	NO
TX0309B	GCA_000147575.1	6	782	NO	-	NO	NO
TX0312	GCA_000148305.1	21	782	YES	2	NO	NO
TX0411	GCA_000148185.1	90	1081	YES	4	NO	NO
TX0470	GCA_000148265.1	110	848	YES	2	YES	NO
TX0630	GCA_000147255.1	9	1100	YES	4	NO	NO
TX0635	GCA_000148125.1	9	716	NO	-	NO	NO
TX0645	GCA_000148205.1	10	1039	YES	4	NO	NO
TX0855	GCA_000148045.1	4	716	NO	-	NO	NO
TX0860	GCA_000148085.1	11	716	NO	-	NO	NO
TX1302	GCA_000147495.1	933	981	YES	5	NO	NO
TX1322	GCA_000159275.1	64	914	YES	4	NO	NO
TX1342	GCA_000147475.1	Undetermined at the time of data collection	716	NO	-	NO	YES
TX1346	GCA_000147455.1	412	1111	YES	7	YES	NO
TX2134	GCA_000148065.1	30	980	YES	4	NO	NO
TX2137	GCA_000147595.1	16	1388	YES	9	YES	NO
TX2141	GCA_000148165.1	25	1145	YES	7	NO	NO
TX4000	GCA_000148445.1	8	980	YES	5	NO	NO
TX4244	GCA_000147295.1	27	1278	YES	9	YES	NO
TX4248	GCA_000147925.1	40	No amplification	YES	4	YES	NO
TY1	GCA_003345275.1	28	716	NO	-	NO	NO
UCD-PD3	GCA_001692955.1	202	1640	YES	15	YES	NO
UMB0048	GCA_002861285.1	179	914	YES	4	NO	NO
UMB0891	GCA_002861295.1	Undetermined at the time of data collection	716	NO	-	NO	YES
UP2S-6	GCA_000415425.2	Undetermined at the time of data collection	782	YES	2	NO	NO
V583*	GCA_000007785.1	6	782	NO	-	NO	NO								Used as one of the reference E. faecalis genome sequences in the study's phylogenetic reconstructions
V583	GCA_000407305.1	6	782	NO	-	NO	NO
V583	GCA_000407045.1	6	782	NO	-	NO	NO
VA02-2	GCA_011029175.1	84	1046	YES	6	YES	NO
VA37-4	GCA_011029165.1	Undetermined at the time of data collection	807	NO	-	NO	NO
VC1B-1	GCA_000415405.1	638	1271	YES	8	YES	NO
VE14089	GCA_006494835.1	6	782	NO	-	NO	NO
VE18379	GCA_006494855.1	6	782	NO	-	NO	NO
VE18395	GCA_006494875.1	6	782	NO	-	NO	NO
VK1	GCA_002848295.1	578	716	NO	-	NO	NO
VNMU059	GCA_009887945.1	6	782	NO	-	NO	NO
VNMU068	GCA_009887955.1	16	1310	YES	10	YES	NO
VNMU281	GCA_009887885.1	36	716	NO	-	NO	YES
VRE109	GCA_003709965.1	103	980	YES	5	NO	NO
VRE57	GCA_003709885.1	103	980	YES	5	NO	NO
VRE65	GCA_003709905.1	103	980	YES	5	NO	NO
VRE69	GCA_003709925.1	103	980	YES	5	NO	NO
VRE80	GCA_003709945.1	103	No amplification	YES	4	NO	NO
VTM1R91	GCA_900103995.1	Undetermined at the time of data collection	782	NO	-	NO	NO
VV10	GCA_005234735.1	108	915	YES	4	NO	NO
VV14	GCA_005234675.1	108	915	YES	4	NO	NO
VV5	GCA_005236055.1	108	915	YES	4	NO	NO
VV8	GCA_005234685.1	108	915	YES	4	NO	NO
VV9	GCA_005234665.1	108	915	YES	4	NO	NO
W100	GCA_006541515.1	260	914	YES	3	NO	NO
W11	GCA_002355755.1	Undetermined at the time of data collection	782	NO	-	YES	NO
W133	GCA_006541445.1	Undetermined at the time of data collection	1178	YES	8	YES	NO
W19	GCA_006541875.1	Undetermined at the time of data collection	980	YES	5	YES	YES
W191	GCA_009734605.1	207	716	NO	-	NO	NO
W195	GCA_009734895.1	40	914	YES	4	YES	NO
W314	GCA_009735275.1	277	716	NO	-	NO	NO
W350	GCA_009735195.1	84	1178	YES	8	NO	NO
W37	GCA_009734525.1	768	914	YES	3	NO	NO
W41	GCA_009735285.1	116	1046	YES	6	NO	NO
W460	GCA_009735115.1	Undetermined at the time of data collection	No amplification	YES	9	YES	NO
W75	GCA_009734995.1	209	980	YES	5	NO	NO
W84	GCA_006541885.1	949	993	YES	3	YES	NO
W97	GCA_006541435.1	40	1178	YES	8	YES	NO
WKS-26-18-2	GCA_000415385.2	Undetermined at the time of data collection	1154	YES	7	YES	NO
WZ21-1	GCA_002107015.1	Undetermined at the time of data collection	1047	YES	6	YES	NO
WZ34-2	GCA_002107055.1	Undetermined at the time of data collection	No amplification	NO	-	NO	NO	2.7 Mb	405	13.8 kb	100x	38	0.9693	0.0016	Genome excluded for not meeting minimum quality standards, based on general assembly metrics (Riesco & Trujillo, 2024) or deviation from the expected GC content (37.5%) derived from the species reference genome (E. faecalis, NCBI: GCA_000393015.1). The parameter responsible for exclusion is highlighted in red.
X98	GCA_000157515.1	Undetermined at the time of data collection	913	YES	4	YES	NO
XJ05	GCA_001263775.1	16	1310	YES	10	YES	NO
XJ76305	GCA_002107085.1	239	1245	YES	9	NO	NO
XM26-4	GCA_002107075.1	25	1179	YES	8	NO	NO
YM11-6	GCA_002107095.1	21	914	YES	4	YES	NO
YM39-2	GCA_002107125.1	Undetermined at the time of data collection	1047	YES	6	YES	NO
ZHOU_T10_3	GCA_002105335.1	191	980	YES	5	NO	NO
ZHOU_T60_1	GCA_002105365.1	191	980	YES	5	NO	NO
C116*	GCA_017942395.1	228	No amplification	NO	-	NO	YES	2.7 Mb	20	311.2 kb	59.18x	37.5	0.993	0.0012	This genome was added at a later stage of the study; it was not included in general statistical analyses.
DSM111623*	GCA_932751055.1	624	No amplification	NO	-	NO	YES	2.7 Mb	27	250.7 kb	50x	37.5	0.9933	0.0022	This genome was added at a later stage of the study; it was not included in general statistical analyses.
R48*	GCA_017939215.1	228	No amplification	NO	-	NO	YES	2.8 Mb	134	279.9 kb	110.25x	37.5	0.993	0.0026	This genome was added at a later stage of the study; it was not included in general statistical analyses.

## Sheet: Local collection
Strain	Host	Isolation source	ST	Geographic location	Collection date	SRA	CRISPR2 (in silico PCR)	CRISPR2 (CrisprCasFinder)	CRISPR1-Cas	CRISPR3-Cas
CL10955	Homo sapiens	Rectal swab	525	Brazil	2017	SRR13573692	YES	YES	NO	NO
CL11146	Homo sapiens	Urine	Undetermined	Brazil	2017	SRR13573669	YES	YES	YES	NO
CL11199	Homo sapiens	Blood	778	Brazil	2017	SRR13573658	YES	YES	NO	NO
CL11247	Homo sapiens	Unknown	525	Brazil	2017	SRR13573649	YES	YES	NO	NO
CL11322	Homo sapiens	Tissue fragment	6	Brazil	2017	SRR31369121	YES	NO	NO	NO
CL6870	Homo sapiens	Urine	103	Brazil	2005	SRR13573647	YES	YES	NO	NO
CL8187	Homo sapiens	Unknown	6	Brazil	2008	SRR15291459	YES	NO	NO	NO
CL8191	Homo sapiens	Unknown	6	Brazil	2008	SRR31370179	YES	NO	NO	NO
CL8192	Homo sapiens	Unknown	6	Brazil	2008	SRR15291453	YES	NO	NO	NO
CL8340	Homo sapiens	Urine	30	Brazil	2009	SRR15291452	YES	NO	NO	NO
CL8348a	Homo sapiens	Urine	40	Brazil	2009	SRR15291451	YES	YES	YES	NO
CL8539	Homo sapiens	Rectal swab	6	Brazil	2009	SRR15291450	YES	NO	NO	NO
CL8540	Homo sapiens	Rectal swab	Undetermined	Brazil	2009	SRR15291449	YES	NO	NO	NO
CL8584b	Homo sapiens	Rectal swab	6	Brazil	2009	SRR15291448	YES	NO	NO	NO
CL8585	Homo sapiens	Rectal swab	6	Brazil	2009	SRR31370219	YES	NO	NO	NO
CL8592	Homo sapiens	Rectal swab	6	Brazil	2009	SRR15291447	YES	NO	NO	NO
CL8593	Homo sapiens	Rectal swab	6	Brazil	2009	SRR15291469	YES	NO	NO	NO
CL8682	Homo sapiens	Rectal swab	769	Brazil	2009	SRR15291468	YES	YES	NO	NO
CL8714	Homo sapiens	Rectal swab	769	Brazil	2009	SRR15291467	YES	YES	NO	NO
CL8738	Homo sapiens	Urine	21	Brazil	2010	SRR13573687	YES	YES	YES	NO
CL8750	Homo sapiens	Blood	16	Brazil	2010	SRR13573686	YES	YES	YES	NO
CL9172	Homo sapiens	Tissue fragment	21	Brazil	2011	SRR15291464	YES	YES	YES	NO
CL9314	Homo sapiens	Abscess	21	Brazil	2013	SRR15291463	YES	YES	YES	NO
CL9727	Homo sapiens	Rectal swab	6	Brazil	2015	SRR31370224	YES	NO	NO	NO
CL9733	Homo sapiens	Rectal swab	525	Brazil	2015	SRR31370225	YES	YES	NO	NO
CL9741	Homo sapiens	Rectal swab	525	Brazil	2015	SRR31370227	YES	YES	NO	NO
CL9745	Homo sapiens	Rectal swab	525	Brazil	2015	SRR15291460	YES	YES	NO	NO
CL9752	Homo sapiens	Rectal swab	6	Brazil	2015	SRR15291458	YES	NO	NO	NO
CL9761	Homo sapiens	Blood	525	Brazil	2015	SRR31370228	YES	YES	NO	NO
CL9765	Homo sapiens	Blood	778	Brazil	2015	SRR31370292	YES	YES	NO	NO
CL9771	Homo sapiens	Blood	525	Brazil	2015	SRR31370299	YES	YES	NO	NO
CL9772	Homo sapiens	Rectal swab	525	Brazil	2015	SRR31370368	YES	YES	NO	NO
CL9780	Homo sapiens	Rectal swab	525	Brazil	2015	SRR31370446	YES	YES	NO	NO
CL9783	Homo sapiens	Blood	525	Brazil	2015	SRR13573681	YES	YES	NO	NO
CL9791	Homo sapiens	Blood	525	Brazil	2015	SRR13573678	YES	YES	NO	NO
CL9794	Homo sapiens	Urine	525	Brazil	2015	SRR13573676	YES	YES	NO	NO
CL9797	Homo sapiens	Blood	525	Brazil	2015	SRR13573675	YES	YES	NO	NO
CL9806	Homo sapiens	Blood	525	Brazil	2015	SRR13573674	YES	YES	NO	NO
CL9809	Homo sapiens	Blood	525	Brazil	2015	SRR13573673	YES	YES	NO	NO
CL9813	Homo sapiens	Blood	778	Brazil	2015	SRR13573672	YES	YES	NO	NO
CL9815	Homo sapiens	Blood	778	Brazil	2015	SRR13573671	YES	YES	NO	NO
CL9824	Homo sapiens	Rectal swab	631	Brazil	2015	SRR13573668	YES	NO	NO	NO
CL9825	Homo sapiens	Rectal swab	6	Brazil	2015	SRR15291457	YES	NO	NO	NO
CL9844	Homo sapiens	Rectal swab	525	Brazil	2015	SRR13573667	YES	YES	NO	NO
CL9845	Homo sapiens	Rectal swab	6	Brazil	2015	SRR13573666	YES	NO	NO	NO
CL9849	Homo sapiens	Blood	525	Brazil	2015	SRR13573665	YES	YES	NO	NO
CL9852	Homo sapiens	Rectal swab	525	Brazil	2015	SRR13573664	YES	YES	NO	NO
CL9864	Homo sapiens	Urine	525	Brazil	2015	SRR13573663	YES	YES	NO	NO
CL9896	Homo sapiens	Blood	6	Brazil	2015	SRR13573662	YES	NO	NO	NO
CL9904	Homo sapiens	Blood	6	Brazil	2015	SRR13573661	YES	NO	NO	NO
CL9905	Homo sapiens	Blood	525	Brazil	2015	SRR13573660	YES	YES	NO	NO
CL9906	Homo sapiens	Blood	6	Brazil	2015	SRR13573659	YES	NO	NO	NO
CL9919	Homo sapiens	Blood	525	Brazil	2015	SRR13573657	YES	YES	NO	NO
CL9922	Homo sapiens	Blood	6	Brazil	2015	SRR13573655	YES	NO	NO	NO
CL9924	Homo sapiens	Blood	6	Brazil	2015	SRR13573654	YES	NO	NO	NO
CL9943	Homo sapiens	Blood	4	Brazil	2016	SRR13573653	YES	NO	NO	NO
CL9952	Homo sapiens	Nephrostomy	525	Brazil	2016	SRR13573650	YES	YES	NO	NO
BT00.E.21	N/A	Recreational coastal waters in Rio de Janeiro	23	Brazil	2013	SRR31370677	YES	YES	YES	NO
BT00.E.69	N/A	Recreational coastal waters in Rio de Janeiro	40	Brazil	2014	SRR31370784	YES	YES	YES	NO
CP05.E.143	N/A	Recreational coastal waters in Rio de Janeiro	62	Brazil	2014	SRR31370785	YES	YES	NO	NO
CP05.E.146	N/A	Recreational coastal waters in Rio de Janeiro	62	Brazil	2014	SRR31370882	YES	YES	NO	NO
FL04.E.126	N/A	Recreational coastal waters in Rio de Janeiro	21	Brazil	2014	SRR31370901	YES	YES	YES	NO
LB00.E.121	N/A	Recreational coastal waters in Rio de Janeiro	21	Brazil	2014	SRR31370903	YES	YES	YES	NO
LB00.E.122	N/A	Recreational coastal waters in Rio de Janeiro	21	Brazil	2014	SRR31370919	YES	YES	YES	NO
CL13553 (alternative name: Praia.S.M2.C4)	N/A	Recreational coastal waters in Rio de Janeiro	62	Brazil	2017	SRR22484252	YES	YES	NO	NO
Ca-2 (alternative name: E1061C4)	Coragyps atratus	Cloacal content	330	Brazil	2013	SRR8163627	YES	NO	NO	NO
Ca-18 (alternative name: E877C6)	Coragyps atratus	Cloacal content	82	Brazil	2013	SRR8163626	YES	YES	NO	NO
CL13551 (alternative names: EX2-13C2; St-46)	Pseudoscops clamator	Cloacal content	869	Brazil	2013	SRR15291454	YES	NO	NO	NO
CL9918a	Homo sapiens	Rectal swab	525	Brazil	2015	SRR31370458	YES	YES	NO	NO
CL9918b	Homo sapiens	Rectal swab	525	Brazil	2015	SRR31370459	YES	YES	NO	NO
CL9918c	Homo sapiens	Rectal swab	525	Brazil	2015	SRR31370464	YES	YES	NO	NO

## Sheet: Pangenome analysis strains
Strain	ST	CRISPR2	CRISPR1-Cas	CRISPR3-Cas	Subspecies	Isolation source	Source category	Collection date	Country	vanA	vanB
14EA1	147	YES	NO	YES	A	Breast meat (Gallus gallus domesticus)	Animal product	unknown	United States	0	0
15224	16	YES	YES	YES	A	Urine (Homo sapiens)	Human host	2013	China	0	0
19910	116	YES	NO	YES	A	Fester (Homo sapiens)	Human host	2014	China	0	0
20 SD W 06	368	YES	NO	YES	A	Coastal water	Coastal water	unknown	United States	0	0
209EA1	624	NO	NO	YES	B	Breast meat (Gallus gallus domesticus)	Animal product	unknown	United States	0	0
244 EFLS	443	YES	NO	YES	A	Homo sapiens (intensive care unit)	Human host	unknown	United States	0	0
302EA1	122	YES	NO	YES	A	Breast meat (Gallus gallus domesticus)	Animal product	unknown	United States	0	0
4928STDY7071351	30	YES	NO	NO	A	faecal	Human host	2018	United Kingdom	0	0
4928STDY7071435	40	YES	YES	NO	A	faecal	Human host	2018	United Kingdom	0	0
732 EFLS	16	YES	NO	NO	A	Homo sapiens (intensive care unit)	Human host	ND	United States	0	0
BIOML A5	875	YES	NO	YES	A	Fecal material (Homo sapiens)	Human host	2015	United States	0	0
BT00.E.21	23	YES	YES	NO	A	Coastal water	Coastal water	2013	Brazil	0	0
C116	228	NO	NO	YES	B	Beef processing facility	Beef processing environment	2015	Canada	0	0
C138	228	NO	NO	YES	B	Beef plant conveyer belts	Beef processing environment	2016	Canada	0	0
C144	228	NO	NO	YES	B	Beef plant conveyer belts	Beef processing environment	2016	Canada	0	0
C146	228	NO	NO	YES	B	Beef plant conveyer belts	Beef processing environment	2016	Canada	0	0
CL11199	778	YES	NO	NO	A	blood	Human host	2017	Brazil	1	0
CL6870	103	YES	NO	NO	A	urine	Human host	2005	Brazil	0	0
CL8682	769	YES	NO	NO	A	rectal swab	Human host	2009	Brazil	1	0
CL9172	21	YES	YES	NO	A	tissue fragment	Human host	2011	Brazil	0	0
CL9314	21	YES	YES	NO	A	abscess	Human host	2013	Brazil	0	0
CL9772	525	YES	NO	NO	A	rectal swab	Human host	2015	Brazil	1	0
CL9797	525	YES	NO	NO	A	blood	Human host	2015	Brazil	1	0
CL9824	631	YES	NO	NO	A	rectal swab	Human host	2015	Brazil	0	0
CL9924	6	YES	NO	NO	A	blood	Human host	2015	Brazil	1	0
CL9943	4	YES	NO	NO	A	blood	Human host	2016	Brazil	1	0
CVM N52467	228	NO	NO	YES	B	Ground beef	Animal product	2014	United States	0	0
CVM N52587	X	NO	NO	YES	B	Ground Beef	Animal product	2014	United States	0	0
CVM N52662	228	NO	NO	YES	B	Pork chop	Animal product	2014	United States	0	0
CVM N53420	228	NO	NO	YES	B	Pork chop	Animal product	2014	United States	0	0
CVM N54548	228	NO	NO	YES	B	Ground turkey	Animal product	2014	United States	0	0
CVM N54595	192	YES	YES	YES	A	Pork chop	Animal product	2014	United States	0	0
CVM N55265	228	NO	NO	YES	B	Pork chop	Animal product	2014	United States	0	0
CVM N60027F	862	YES	NO	YES	A	Sow (adult female pig)	Animal host	2014	United States	0	0
D32	40	YES	YES	NO	A	pig feces	Animal host	2001	Denmark	0	0
DSM111623	624	NO	NO	YES	B	Mouse gastrointestinal tract	Animal host	2019	Germany	0	0
E1 (Alternative name: EnGen0293)	40	YES	NO	NO	A	(endocarditis)	Unknown	1960/1969	United States	0	0
EF348	16	YES	YES	NO	A	secretions	Human host	ND	ND	0	0
EF349	631	YES	NO	NO	A	urine	Human host	2014	China	0	0
EN24	228	NO	NO	YES	B	chicken carcass rinse samples	Animal product	2006	New Zealand	0	0
EN242	82	YES	NO	NO	A	chicken carcass	Animal product	2006	New Zealand	0	0
EN788	82	YES	NO	NO	A	chicken carcass	Animal product	2014	New Zealand	0	0
EnGen0400	86	YES	NO	YES	A	Homo sapiens	Human host	1984	United States	0	0
F	712	YES	NO	YES	A	Handmade Mexican Cotija cheese	Animal product	2008	Mexico	0	0
F1	72	YES	NO	YES	A	unknown	Unknown	unknown	unknown	0	0
G81	1468	NO	NO	YES	B	Ground beef from beef processing plant	Animal product	2015	Canada	0	0
KUB3007	729	YES	NO	YES	A	Midstream urine (Homo sapiens)	Human host	2017	Japan	0	0
L14	330	YES	NO	NO	A	rectal swab of swine	Animal host	2013	Brazil	0	0
LB00.E.122	21	YES	YES	NO	A	coastal water	Coastal water	2014	Brazil	0	0
Merz96	103	YES	NO	NO	A	blood (Homo sapiens)	Human host	2002	United States	0	1
P9 CL A7	4	YES	NO	NO	A	Gallus gallus (cloaca)	Animal host	2005	Canada	0	0
Praia S M2 C4	62	YES	NO	NO	A	coastal water	Coastal water	2017	Brazil	0	0
R30	228	NO	NO	YES	B	Retail ground beef	Animal product	2015	Canada	0	0
R48	228	NO	NO	YES	B	Beef processing facility	Beef processing environment	2015	Canada	0	0
T11	65	YES	NO	YES	A	Urine (Homo sapiens)	Human host	unknown	Japan	0	0
