# Supplementary material for: Hidden diversity in Enterococcus faecalis revealed by CRISPR2 screening: eco-evolutionary insights into a novel subspecies
Source: Microbiol Spectr. 2025 Sep 8;13(10):e01428-25. doi: 10.1128/spectrum.01428-25 (PMC12502612; doi:10.1128/spectrum.01428-25)
Supplement: Data S2 — Non-E. faecalis enterococcal genomes analyzed in this study, including type strains and NCBI-designated reference genomes. [file spectrum.01428-25-s0002.xlsx]

## Sheet: Non-E. faecalis strains
Dataset S2: Non-E. faecalis enterococcal genomes analyzed in this study, including type strains and NCBI-designated reference genomes.
Species	Strain	Type strain (LPSN)	NCBI-designated reference genome	Genome Assembly accession number (GenBank)	*Notes
Enterococcus alcedinis	CCM 8433	YES	YES	GCA_014635985.1
Enterococcus alishanensis	ALS3	YES	YES	GCA_019218635.1
Enterococcus aquimarinus	DSM 17690	YES	YES	GCA_001885765.1
Enterococcus asini	ATCC 700915	YES	YES	GCA_000407365.1
Enterococcus avium	ATCC 14025	YES	NO	GCA_000407245.1
Enterococcus caccae	ATCC BAA-1240	YES	YES	GCA_000394055.1
Enterococcus canintestini	DSM 21207	YES	NO	GCA_001885735.1
Enterococcus canis	NBRC 100695	YES	YES	GCA_001544375.1
Enterococcus casseliflavus	NCTC 12361	YES	NO	GCA_900447665.1
Enterococcus cecorum	NCTC 12421	YES	YES	GCA_900474605.1
Enterococcus columbae	ATCC 51263	YES	YES	GCA_000407225.1
Enterococcus crotali	ETRF1	YES	YES	GCA_000633635.1
Enterococcus devriesei	DSM 22802	YES	NO	GCA_001885905.1
Enterococcus diestrammenae	JM9A	NO	YES	GCA_009933255.2	No type strain genome listed in LPSN was available in NCBI as of June 13, 2024; the NCBI-designated reference genome was used instead.
Enterococcus dispar	ATCC 51266	YES	YES	GCA_000406945.1
Enterococcus dongliensis	K4	NO	YES	GCA_031927985.1	No type strain genome listed in LPSN was available in NCBI as of June 13, 2024; the NCBI-designated reference genome was used instead.
Enterococcus durans	BDGP3	NO	YES	GCA_002277935.1	No type strain genome listed in LPSN was available in NCBI as of June 13, 2024; the NCBI-designated reference genome was used instead.
Enterococcus faecium	DSM 20477	YES	NO	GCA_029023785.1
Enterococcus florum	Gos25-1	YES	YES	GCA_004309355.1
Enterococcus gallinarum	NCTC 12359	YES	NO	GCA_900447935.1
Enterococcus gilvus	ATCC BAA-350	YES	NO	GCA_000407545.1
Enterococcus haemoperoxidus	ATCC BAA-382	YES	YES	GCA_000393995.1
Enterococcus hermanniensis	DSM 17122	YES	YES	GCA_001885945.1
Enterococcus hirae	ATCC 9790	YES	NO	GCA_000271405.2
Enterococcus hulanensis	190-7	YES	YES	GCA_005405485.1
Enterococcus innesii	DB-1	NO	YES	GCA_022846515.1	The NCBI-designated reference genome was used due to its significantly higher sequence quality compared to the available type strain genome for this species.
Enterococcus italicus	DSM 15952	YES	NO	GCA_001885995.1
Enterococcus lactis	DSM 23655	YES	NO	GCA_030815165.1
Enterococcus larvae	BWM-S5	YES	YES	GCA_017830045.1
Enterococcus lemanii	DSM 105069	NO	YES	GCA_016909125.1	No type strain genome listed in LPSN was available in NCBI as of June 13, 2024; the NCBI-designated reference genome was used instead.
Enterococcus malodoratus	NCTC 12365	YES	NO	GCA_900447955.1
Enterococcus montenegrensis	CoE-012-22	YES	YES	GCA_029983095.1
Enterococcus moraviensis	ATCC BAA-383	YES	YES	GCA_000394015.1
Enterococcus mundtii	DSM 4838	YES	YES	GCA_002813755.1
Enterococcus nangangensis	94-2	YES	YES	GCA_005405245.1
Enterococcus pallens	ATCC BAA-351	YES	YES	GCA_000393975.1
Enterococcus phoeniculicola	ATCC BAA-412	YES	YES	GCA_000394035.1
Enterococcus pingfangensis	241-2-2	YES	YES	GCA_005405205.1
Enterococcus plantarum	LMG 26214	YES	YES	GCA_001730295.1
Enterococcus pseudoavium	NBRC 100491	YES	YES	GCA_001544295.1
Enterococcus quebecensis	LMG 26306	YES	YES	GCA_001730365.1
Enterococcus raffinosus	JCM 8733	YES	NO	GCA_039535595.1
Enterococcus ratti	DSM 15687	YES	YES	GCA_001886195.1
Enterococcus rivorum	LMG 25899	YES	YES	GCA_001742285.1
Enterococcus rotai	LMG 26678	YES	YES	GCA_001465345.1
Enterococcus saccharolyticus	ATCC 43076	YES	YES	GCA_000407285.1
Enterococcus saigonensis	VE80	YES	YES	GCA_011397115.1
Enterococcus silesiacus	DSM 22801	YES	YES	GCA_001886225.1
Enterococcus songbeiensis	85_4	YES	YES	GCA_005405265.1
Enterococcus sulfureus	ATCC 49903	YES	YES	GCA_000407605.1
Enterococcus termitis	DSM 22803	YES	YES	GCA_001886275.1
Enterococcus thailandicus	NBRC 101867	YES	NO	GCA_007989705.1
Enterococcus ureasiticus	DSM 23328	YES	YES	GCA_001730285.1
Enterococcus ureilyticus	LMG 26676	YES	YES	GCA_001730315.1
Enterococcus viikkiensis	LMG 26075	YES	YES	GCA_005405345.1
Enterococcus villorum	NBRC 100699	YES	NO	GCA_007990225.1
Enterococcus wangshanyuanii	MN05	YES	YES	GCA_002197645.1
Enterococcus xiangfangensis	11097	YES	YES	GCA_005405365.1
Vagococcus fluvialis	DSM 5731	YES	NO	GCA_003337315.1	outgroup
