# Supplementary material for: Hidden diversity in Enterococcus faecalis revealed by CRISPR2 screening: eco-evolutionary insights into a novel subspecies
Source: Microbiol Spectr. 2025 Sep 8;13(10):e01428-25. doi: 10.1128/spectrum.01428-25 (PMC12502612; doi:10.1128/spectrum.01428-25)
Supplement: Data S3 — Presence/absence summary of resistance and virulence genes screened against the CARD and VFDB databases, including BLAST alignment metrics. [file spectrum.01428-25-s0003.xlsx]

## Sheet: Summary (CARD and VFDB blast)
Dataset S3: Presence/absence summary of resistance and virulence genes screened against the CARD and VFDB databases, including BLAST alignment metrics.
The matrix generated by ABRicate summarizes gene presence/absence, with absent genes marked as '.' and present genes indicated by their '%COVERAGE' value.
Genome	Subspecies	AAC(6')-Ie-APH(2'')-Ia	ANT(6)-Ia	APH(3')-IIIa	Enterococcus_faecalis_chloramphenicol_acetyltransferase	ErmA	ErmB	FosB3	SAT-4	aad(6)	catA8	cfr(B)	dfrE	dfrF	dfrG	efrA	efrB	emeA	fexA	lnuG	lsaA	lsaE	optrA	tet(L)	tetM	tetS	vanA	vanB	vanHA	vanHB	vanRA	vanRB	vanSA	vanSB	vanVB	vanWB	vanXA	vanXB	vanYA	vanYB	vanZA	EF0485	EF0818	EF3023	ace	asa1	bopD	cpsA	cpsB
14EA1_ST147	A	.	.	.	.	.	.	.	.	.	.	.	100	.	.	100	96.69	97.72	.	.	100	.	.	.	.	.	.	.	.	.	.	.	.	.	.	.	.	.	.	.	.	.	.	.	.	.	100	100	100
15224_ST16	A	.	.	.	.	100	99.87	.	.	.	100	.	100	.	100	100	96.69	97.72	100	.	100	.	100	.	100	.	.	.	.	.	.	.	.	.	.	.	.	.	.	.	.	100	.	93.78	.	.	100	100	100
19910_ST116	A	.	.	100	.	100	86.75	.	.	.	.	.	100	.	100	100	96.69	97.72	100	.	100	.	100	100	100	.	.	.	.	.	.	.	.	.	.	.	.	.	.	.	.	.	.	93.78	.	.	100	100	100
209EA1_ST624	B	.	.	.	.	.	.	.	.	.	.	.	100	.	.	100	96.69	97.72	.	.	100	.	.	.	.	.	.	.	.	.	.	.	.	.	.	.	.	.	.	.	.	.	100	.	.	.	100	100	100
20_SD_W_06_ST368	A	.	.	.	.	.	.	.	.	.	.	.	100	.	.	100	96.69	97.72	.	.	100	.	.	.	.	.	.	.	.	.	.	.	.	.	.	.	.	.	.	.	.	.	.	.	.	.	100	100	100
244_EFLS_ST443	A	.	.	.	.	.	.	.	.	.	.	.	100	.	.	100	96.69	97.72	.	.	100	.	.	.	.	.	.	.	.	.	.	.	.	.	.	.	.	.	.	.	.	.	100	.	.	.	100	100	100
302EA1_ST122	A	.	.	.	.	.	.	.	.	.	.	.	100	.	.	100	96.69	97.72	.	.	100	.	.	.	.	.	.	.	.	.	.	.	.	.	.	.	.	.	.	.	.	.	100	83.44	.	.	100	100	100
4928STDY7071351_ST30	A	.	.	.	.	.	.	.	.	.	.	.	100	.	.	100	96.69	97.72	.	.	100	.	.	.	.	.	.	.	.	.	.	.	.	.	.	.	.	.	.	.	.	99.95	.	100	.	.	100	100	100
4928STDY7071435_ST40	A	.	.	.	.	.	.	.	.	.	.	.	100	.	.	100	96.69	97.72	.	.	100	.	.	.	100	.	.	.	.	.	.	.	.	.	.	.	.	.	.	.	.	.	100	100	99.95	.	100	100	100
732_EFLS_ST16	A	.	100	.	.	.	99.87	.	.	.	.	.	100	.	.	100	96.69	97.72	.	.	100	100	.	.	100	.	.	.	.	.	.	.	.	.	.	.	.	.	.	.	.	100	.	.	.	.	100	100	100
BIOML_A5_ST875	A	.	.	.	.	.	.	.	.	.	.	.	100	.	.	100	96.69	97.72	.	.	100	.	.	.	.	.	.	.	.	.	.	.	.	.	.	.	.	.	.	.	.	.	100	.	82.47	.	100	100	100
BT00.E.21_ST23	A	.	.	.	.	.	.	.	.	.	.	.	100	.	.	100	.	97.72	.	.	100	.	.	.	.	.	.	.	.	.	.	.	.	.	.	.	.	.	.	.	.	.	100	.	.	.	100	100	100
C116_ST228	B	.	.	.	.	.	.	.	.	.	.	.	100	.	.	100	96.69	97.72	.	.	100	.	.	.	.	.	.	.	.	.	.	.	.	.	.	.	.	.	.	.	.	.	100	.	.	.	100	100	100
C138_ST228	B	.	.	.	.	.	.	.	.	.	.	.	100	.	.	99.94	96.69	97.72	.	.	100	.	.	.	.	.	.	.	.	.	.	.	.	.	.	.	.	.	.	.	.	.	100	.	84.89	.	100	100	100
C144_ST228	B	.	.	.	.	.	.	.	.	.	.	.	100	.	.	100	96.69	97.72	.	.	100	.	.	.	.	.	.	.	.	.	.	.	.	.	.	.	.	.	.	.	.	.	100	.	84.89	.	100	100	100
C146_ST228	B	.	.	.	.	.	.	.	.	.	.	.	100	.	.	100	96.59	97.72	.	.	100	.	.	.	.	.	.	.	.	.	.	.	.	.	.	.	.	.	.	.	.	.	100	.	84.89	.	100	100	100
CL11199_ST778	A	100	.	100	100	.	99.87	.	.	100	.	.	100	.	.	100	96.69	97.72	.	.	100	.	.	.	100	.	100	.	100	.	100	.	100	.	.	.	100	.	100	.	100	.	100	.	100	.	100	100	100
CL6870_ST103	A	100	.	100	100	.	99.87	.	.	100	.	.	100	.	100	100	96.69	97.72	.	.	100	.	.	.	100	.	.	.	.	.	.	.	.	.	.	.	.	.	.	.	.	.	100	.	100	.	100	100	100
CL8682_ST769	A	100	.	.	.	100	99.87	.	.	.	.	.	100	.	.	100	96.69	97.72	.	.	100	.	.	.	100	.	100	.	100	.	100	.	100	.	.	.	100	.	99.89	.	100	.	100	88.61	.	.	100	100	100
CL9172_ST21	A	.	.	100	.	.	99.87	.	.	100	.	.	100	.	.	100	96.78	97.72	.	.	100	.	.	.	100	.	.	.	.	.	.	.	.	.	.	.	.	.	.	.	.	.	100	.	.	.	100	100	100
CL9314_ST21	A	.	.	100	.	.	99.87	.	.	100	.	.	100	.	.	100	96.78	97.72	.	.	100	.	.	.	100	.	.	.	.	.	.	.	.	.	.	.	.	.	.	.	.	.	100	100	.	.	100	100	100
CL9772_ST525	A	100	.	.	.	.	99.87	.	.	.	.	.	100	100	.	100	96.69	97.72	.	.	100	.	.	.	100	.	100	.	100	.	100	.	100	.	.	.	100	.	99.89	.	100	.	100	88.61	100	.	100	100	100
CL9797_ST525	A	100	.	.	100	.	99.87	.	.	.	.	.	100	100	.	100	96.69	97.72	.	.	100	.	.	.	100	.	100	.	100	.	100	.	100	.	.	.	100	.	100	.	100	.	100	.	100	.	100	100	100
CL9824_ST631	A	.	.	.	.	.	.	.	.	.	.	.	100	.	.	100	96.04	97.72	.	.	100	.	.	.	.	.	.	.	.	.	.	.	.	.	.	.	.	.	.	.	.	.	100	.	100	.	100	100	100
CL9924_ST6	A	100	.	.	100	.	99.87	.	.	.	.	.	100	100	.	100	96.69	97.72	.	.	100	.	.	.	100	.	100	.	100	.	100	.	100	.	.	.	100	.	100	.	100	.	100	.	100	.	100	100	100
CL9943_ST4	A	100	.	.	100	.	99.87	.	.	.	.	.	100	.	100	100	96.69	97.72	.	.	100	.	.	.	.	.	100	.	100	.	100	.	100	.	.	.	100	.	100	.	100	.	100	100	100	.	100	100	100
CVM N52662_ST228	B	.	.	.	.	.	.	.	.	.	.	.	100	.	.	100	96.69	97.72	.	.	100	.	.	.	100	.	.	.	.	.	.	.	.	.	.	.	.	.	.	.	.	.	100	.	84.89	.	100	100	100
CVM N53420_ST228	B	.	.	.	.	.	.	.	.	.	.	.	100	.	.	100	96.69	97.72	.	.	100	.	.	.	100	.	.	.	.	.	.	.	.	.	.	.	.	.	.	.	.	.	100	.	84.89	.	100	100	100
CVM_N52467_ST228	B	.	.	.	.	.	.	.	.	.	.	.	100	.	.	100	96.69	97.72	.	.	100	.	.	.	.	.	.	.	.	.	.	.	.	.	.	.	.	.	.	.	.	.	100	.	84.89	.	100	100	100
CVM_N52587_STx	B	.	.	.	.	.	.	.	.	.	.	.	100	.	.	100	96.69	97.72	.	.	100	.	.	.	.	.	.	.	.	.	.	.	.	.	.	.	.	.	.	.	.	.	100	.	84.89	.	100	100	100
CVM_N54548_ST228	B	.	.	.	.	.	.	.	.	.	.	.	100	.	.	100	96.69	97.72	.	.	100	.	.	.	.	.	.	.	.	.	.	.	.	.	.	.	.	.	.	.	.	.	100	.	84.89	.	100	100	100
CVM_N54595_ST192	A	.	.	.	.	.	.	.	.	.	.	.	100	.	.	100	96.69	97.72	.	.	100	.	.	.	.	.	.	.	.	.	.	.	.	.	.	.	.	.	.	.	.	.	100	88.61	.	93.65	100	100	100
CVM_N55265_ST228	B	.	.	.	.	.	.	.	.	.	.	.	100	.	.	100	96.69	97.72	.	.	100	.	.	.	.	.	.	.	.	.	.	.	.	.	.	.	.	.	.	.	.	.	100	.	84.89	.	100	100	100
CVM_N60027F_ST862	A	.	.	.	.	.	99.87	.	.	.	.	.	100	.	.	100	96.69	97.72	.	.	100	.	.	100	100	.	.	.	.	.	.	.	.	.	.	.	.	.	.	.	.	.	100	100	100	.	100	100	100
D32_ST40	A	.	.	.	.	.	99.87	.	.	.	.	.	100	.	.	100	96.69	97.72	.	.	100	.	.	.	.	.	.	.	.	.	.	.	.	.	.	.	.	.	.	.	.	.	100	100	100	.	100	100	100
DSM111623_ST624	B	.	.	.	.	.	.	.	.	.	.	.	100	.	.	100	96.69	97.72	.	.	100	.	.	.	.	.	.	.	.	.	.	.	.	.	.	.	.	.	.	.	.	.	100	.	84.89	.	100	100	100
E1_ST40	A	.	.	.	.	.	.	.	.	.	.	.	100	.	.	100	96.69	97.72	.	.	100	.	.	.	100	100	.	.	.	.	.	.	.	.	.	.	.	.	.	.	.	.	100	80.53	.	.	100	100	100
EF348_ST16	A	100	.	100	.	.	99.87	.	100	96.27	.	.	100	.	.	100	96.69	97.72	.	.	100	100	.	.	100	.	.	.	.	.	.	.	.	.	.	.	.	.	.	.	.	100	.	81.01	.	.	100	100	100
EF349_ST631	A	100	.	100	.	100	98.53;99.87	.	.	.	100	.	100	.	100	100	96.04	97.72	100	.	100	.	100	100	100	.	.	.	.	.	.	.	.	.	.	.	.	.	.	.	.	.	100	.	100	.	100	100	100
EN242_ST82	A	.	.	.	.	.	.	.	.	.	.	.	100	.	.	100	96.69	97.72	.	.	100	.	.	.	100	.	.	.	.	.	.	.	.	.	.	.	.	.	.	.	.	.	100	.	.	.	100	100	100
EN24_ST228	B	.	.	.	.	.	.	.	.	.	.	.	100	.	.	100	96.69	97.72	.	.	100	.	.	100	100	.	.	.	.	.	.	.	.	.	.	.	.	.	.	.	.	.	100	.	.	.	100	100	100
EN788_ST82	A	.	.	.	.	.	.	.	.	.	.	.	100	.	.	100	96.69	97.72	.	.	100	.	.	.	100	.	.	.	.	.	.	.	.	.	.	.	.	.	.	.	.	.	100	.	.	.	100	100	100
EnGen0400_ST86	A	.	.	.	.	.	.	.	.	.	.	.	100	.	.	100	96.69	97.72	.	.	100	.	.	.	100	.	.	.	.	.	.	.	.	.	.	.	.	.	.	.	.	.	100	88.61	.	.	100	100	100
F1_ST72	A	.	.	.	.	.	.	.	.	.	.	.	100	.	.	100	96.69	97.72	.	.	100	.	.	.	.	.	.	.	.	.	.	.	.	.	.	.	.	.	.	.	.	99.95	100	88.61	.	.	100	100	100
F_ST712	A	.	.	.	.	.	.	.	.	.	.	.	100	.	.	100	96.69	97.72	.	.	100	.	.	.	.	.	.	.	.	.	.	.	.	.	.	.	.	.	.	.	.	.	99.87	.	.	.	100	100	100
G81_ST1468	B	.	.	.	.	.	.	.	.	.	.	.	100	.	.	100	96.69	97.72	.	.	100	.	.	.	.	.	.	.	.	.	.	.	.	.	.	.	.	.	.	.	.	.	100	.	84.89	100	100	100	100
KUB3007_ST729	A	99.44;100.00;86.04	100	100.00;100.00	.	.	98.53;99.87;99.87;99.87	100	100	95.31	.	100	100	.	100.00;100.00;100.00	100	96.69	97.72	100	.	100	100	100	.	100.00;100.00	.	.	.	.	.	.	.	.	.	.	.	.	.	.	.	.	99.44	100	88.59	85.04	.	100	100	100
L14_ST330	A	.	.	.	.	.	.	.	.	.	.	.	100	.	.	100	96.69	97.72	.	100	100	.	100	.	.	.	.	.	.	.	.	.	.	.	.	.	.	.	.	.	.	.	100	100	.	.	100	100	100
LB00.E.122_ST21	A	.	.	100	.	.	99.87	.	.	100	.	.	100	.	.	100	96.78	97.72	.	.	100	.	.	.	100	.	.	.	.	.	.	.	.	.	.	.	.	.	.	.	.	.	100	100	.	.	100	100	100
Merz96_ST103	A	100	.	.	.	.	99.87	.	.	.	.	.	100	.	.	100	96.69	97.72	.	.	100	.	.	.	100	.	.	100	.	100	.	100	.	100	100	100	.	100	.	100	.	.	100	.	100	100	100	100	100
P9 CL A7_ST4	A	.	.	100	.	.	99.87	.	.	100	.	.	100	.	.	100	96.69	97.72	.	.	100	.	.	100	.	.	.	.	.	.	.	.	.	.	.	.	.	.	.	.	.	99.29	.	100	85.04	.	100	100	100
Praia.S.M2.C4_ST62	A	100	.	100	.	.	99.87	.	100	100	.	.	100	.	.	100	96.69	97.72	.	.	100	.	.	100	.	.	.	.	.	.	.	.	.	.	.	.	.	.	.	.	.	.	.	93.78	.	.	100	100	100
R30_ST228	B	.	.	.	.	.	.	.	.	.	.	.	100	.	.	100	96.69	97.72	.	.	100	.	.	.	.	.	.	.	.	.	.	.	.	.	.	.	.	.	.	.	.	.	100	.	84.89	.	100	100	100
R48_ST228	B	.	.	.	.	.	.	.	.	.	.	.	100	.	.	100	96.69	97.72	.	.	100	.	.	.	.	.	.	.	.	.	.	.	.	.	.	.	.	.	.	.	.	.	100	.	.	.	100	100	100
T11_ST65	A	.	.	.	.	.	.	.	.	.	.	.	100	.	.	100	96.69	97.72	.	.	100	.	.	.	.	.	.	.	.	.	.	.	.	.	.	.	.	.	.	.	.	.	100	.	.	.	100	100	100
[truncated: 32 more columns]

## Sheet: CARD results
GENOME	SEQUENCE	START	END	STRAND	GENE	COVERAGE	%COVERAGE	%IDENTITY	DATABASE	ACCESSION	PRODUCT	RESISTANCE
14EA1_ST147	NZ_KZ845807.1	25159	26313	+	emeA	1-1182/1182	97.72	96.95	card	AB091338:173-1355	A multidrug efflux pump from Enterococcus faecalis. There exist efflux activity of several antimicrobial agents such as DAPI Hoechst 33342 and acriflavine. Efflux of DAPI via EmeA was strongly inhibited by reserpine.	acridine_dye
14EA1_ST147	NZ_KZ845807.1	463662	464156	+	dfrE	1-495/495	100	97.98	card	AIIS01000002.1:234307-233812	dfrE is a chromosome-encoded dihydrofolate reductase found in Enterococcus faecalis	diaminopyrimidine
14EA1_ST147	NZ_KZ845807.1	1250448	1251944	-	lsaA	1-1497/1497	100	98.93	card	AY225127.1:40-1537	LsaA is an ABC-F subfamily protein expressed in Enterococcus faecalis. It confers resistance to clindamycin quinupristin-dalfopristin and dalfopristin.	lincosamide;macrolide;oxazolidinone;phenicol;pleuromutilin;streptogramin;tetracycline
14EA1_ST147	NZ_KZ845807.1	1379651	1380704	-	efrB	34-1085/1086	96.69	97.44	card	HG970103.1:0-1086	efrB is a part of the EfrAB efflux pump and both efrA and efrB are necessary to confer multidrug resistance.	fluoroquinolone;macrolide;rifamycin
14EA1_ST147	NZ_KZ845807.1	1381263	1382990	-	efrA	1-1728/1728	100	99.13	card	NZ_PTWF01000025.1:35858-37586	efrA is a part of the EfrAB efflux pump and both efrA and efrB are necessary to confer drug resistance.	fluoroquinolone;macrolide;rifamycin
15224_ST16	NZ_QNGP01000001.1	423081	423575	+	dfrE	1-495/495	100	97.37	card	AIIS01000002.1:234307-233812	dfrE is a chromosome-encoded dihydrofolate reductase found in Enterococcus faecalis	diaminopyrimidine
15224_ST16	NZ_QNGP01000002.1	54862	56358	+	lsaA	1-1497/1497	100	98.93	card	AY225127.1:40-1537	LsaA is an ABC-F subfamily protein expressed in Enterococcus faecalis. It confers resistance to clindamycin quinupristin-dalfopristin and dalfopristin.	lincosamide;macrolide;oxazolidinone;phenicol;pleuromutilin;streptogramin;tetracycline
15224_ST16	NZ_QNGP01000013.1	36575	37306	-	ErmA	1-732/732	100	87.16	card	X03216.1:5282-4550	ErmA confers the MLSb phenotype. Similar to ErmC Expression of ErmA is inducible by erythromycin. The leader peptide causes attenuation of the mRNA and stabilizes the structure preventing further translation. When erythromycin is present it binds the leader peptide causing a change in conformation allowing for the expression of ErmA.	lincosamide;macrolide;streptogramin
15224_ST16	NZ_QNGP01000013.1	40323	41750	+	fexA	1-1428/1428	100	99.65	card	AJ549214:176-1604	fexA is a plasmid-encoded chloramphenicol exporter that is found in Staphylococcus lentus	phenicol
15224_ST16	NZ_QNGP01000013.1	42438	44405	+	optrA	1-1968/1968	100	99.9	card	KP399637:31476-33444	OptrA is a member of the ABC-F protein subfamily that confers resistance to oxazolidinones. The gene encoding the protein was originally isolated from a plasmid in Enterococcus faecalis and Enterococcus faecium.	lincosamide;macrolide;oxazolidinone;phenicol;pleuromutilin;streptogramin;tetracycline
15224_ST16	NZ_QNGP01000013.1	48388	50115	+	efrA	1-1728/1728	100	98.9	card	NZ_PTWF01000025.1:35858-37586	efrA is a part of the EfrAB efflux pump and both efrA and efrB are necessary to confer drug resistance.	fluoroquinolone;macrolide;rifamycin
15224_ST16	NZ_QNGP01000013.1	50674	51727	+	efrB	34-1085/1086	96.69	97.54	card	HG970103.1:0-1086	efrB is a part of the EfrAB efflux pump and both efrA and efrB are necessary to confer multidrug resistance.	fluoroquinolone;macrolide;rifamycin
15224_ST16	NZ_QNGP01000016.1	40493	42412	-	tetM	1-1920/1920	100	94.38	card	AM990992.1:1003680-1001760	TetM is a ribosomal protection protein that confers tetracycline resistance. It is found on transposable DNA elements and its horizontal transfer between bacterial species has been documented.	tetracycline
15224_ST16	NZ_QNGP01000020.1	17869	19023	-	emeA	1-1182/1182	97.72	97.38	card	AB091338:173-1355	A multidrug efflux pump from Enterococcus faecalis. There exist efflux activity of several antimicrobial agents such as DAPI Hoechst 33342 and acriflavine. Efflux of DAPI via EmeA was strongly inhibited by reserpine.	acridine_dye
15224_ST16	NZ_QNGP01000035.1	2608	3353	-	ErmB	1-747/747	99.87	99.47	card	AF242872.1:2131-2878	ErmB confers the MLSb phenotype. Similar to ErmC expression of ErmB is inducible by erythromycin. The leader peptide causes attenuation of the mRNA and stabilizes the structure preventing further translation. When erythromycin is present it binds the leader peptide causing a change in conformation allowing for the expression of ErmB.	lincosamide;macrolide;streptogramin
15224_ST16	NZ_QNGP01000041.1	695	1342	+	catA8	1-648/648	100	99.85	card	JQ922409.1:92-740	catA8 is a chloramphenicol acetyltransferase that confers resistance to chloramphenicol.	phenicol
15224_ST16	NZ_QNGP01000042.1	416	913	+	dfrG	1-498/498	100	100	card	AB205645:1012-1510	dfrG is a plasmid-encoded dihydrofolate reductase found in Staphylococcus aureus	diaminopyrimidine
19910_ST116	NZ_QNGV01000001.1	5081	6235	+	emeA	1-1182/1182	97.72	96.7	card	AB091338:173-1355	A multidrug efflux pump from Enterococcus faecalis. There exist efflux activity of several antimicrobial agents such as DAPI Hoechst 33342 and acriflavine. Efflux of DAPI via EmeA was strongly inhibited by reserpine.	acridine_dye
19910_ST116	NZ_QNGV01000001.1	444003	444497	+	dfrE	1-495/495	100	99.8	card	AIIS01000002.1:234307-233812	dfrE is a chromosome-encoded dihydrofolate reductase found in Enterococcus faecalis	diaminopyrimidine
19910_ST116	NZ_QNGV01000001.1	1340697	1342193	-	lsaA	1-1497/1497	100	98.6	card	AY225127.1:40-1537	LsaA is an ABC-F subfamily protein expressed in Enterococcus faecalis. It confers resistance to clindamycin quinupristin-dalfopristin and dalfopristin.	lincosamide;macrolide;oxazolidinone;phenicol;pleuromutilin;streptogramin;tetracycline
19910_ST116	NZ_QNGV01000003.1	149614	150111	+	dfrG	1-498/498	100	100	card	AB205645:1012-1510	dfrG is a plasmid-encoded dihydrofolate reductase found in Staphylococcus aureus	diaminopyrimidine
19910_ST116	NZ_QNGV01000007.1	23354	24407	-	efrB	34-1085/1086	96.69	97.35	card	HG970103.1:0-1086	efrB is a part of the EfrAB efflux pump and both efrA and efrB are necessary to confer multidrug resistance.	fluoroquinolone;macrolide;rifamycin
19910_ST116	NZ_QNGV01000007.1	24966	26693	-	efrA	1-1728/1728	100	99.36	card	NZ_PTWF01000025.1:35858-37586	efrA is a part of the EfrAB efflux pump and both efrA and efrB are necessary to confer drug resistance.	fluoroquinolone;macrolide;rifamycin
19910_ST116	NZ_QNGV01000007.1	30676	32643	-	optrA	1-1968/1968	100	99.9	card	KP399637:31476-33444	OptrA is a member of the ABC-F protein subfamily that confers resistance to oxazolidinones. The gene encoding the protein was originally isolated from a plasmid in Enterococcus faecalis and Enterococcus faecium.	lincosamide;macrolide;oxazolidinone;phenicol;pleuromutilin;streptogramin;tetracycline
19910_ST116	NZ_QNGV01000007.1	33331	34758	-	fexA	1-1428/1428	100	99.65	card	AJ549214:176-1604	fexA is a plasmid-encoded chloramphenicol exporter that is found in Staphylococcus lentus	phenicol
19910_ST116	NZ_QNGV01000007.1	37775	38506	+	ErmA	1-732/732	100	87.16	card	X03216.1:5282-4550	ErmA confers the MLSb phenotype. Similar to ErmC Expression of ErmA is inducible by erythromycin. The leader peptide causes attenuation of the mRNA and stabilizes the structure preventing further translation. When erythromycin is present it binds the leader peptide causing a change in conformation allowing for the expression of ErmA.	lincosamide;macrolide;streptogramin
19910_ST116	NZ_QNGV01000015.1	2015	3391	-	tet(L)	1-1377/1377	100	99.78	card	M11036:0-1377	TetL is a tetracycline efflux protein found in many species of Gram-negative and Gram-positive bacteria.	tetracycline
19910_ST116	NZ_QNGV01000015.1	3585	5504	-	tetM	1-1920/1920	100	95.21	card	AM990992.1:1003680-1001760	TetM is a ribosomal protection protein that confers tetracycline resistance. It is found on transposable DNA elements and its horizontal transfer between bacterial species has been documented.	tetracycline
19910_ST116	NZ_QNGV01000040.1	288	1082	+	APH(3')-IIIa	1-795/795	100	100	card	CP004067:52914-53709	APH(3')-IIIa is a plasmid-encoded aminoglycoside phosphotransferase in S. aureus and Enterococcus spp.	aminoglycoside
19910_ST116	NZ_QNGV01000044.1	352	999	+	ErmB	1-648/747	86.75	99.69	card	AF242872.1:2131-2878	ErmB confers the MLSb phenotype. Similar to ErmC expression of ErmB is inducible by erythromycin. The leader peptide causes attenuation of the mRNA and stabilizes the structure preventing further translation. When erythromycin is present it binds the leader peptide causing a change in conformation allowing for the expression of ErmB.	lincosamide;macrolide;streptogramin
209EA1_ST624	NZ_KZ845811.1	29489	30643	+	emeA	1-1182/1182	97.72	96.19	card	AB091338:173-1355	A multidrug efflux pump from Enterococcus faecalis. There exist efflux activity of several antimicrobial agents such as DAPI Hoechst 33342 and acriflavine. Efflux of DAPI via EmeA was strongly inhibited by reserpine.	acridine_dye
209EA1_ST624	NZ_KZ845811.1	471845	472339	+	dfrE	1-495/495	100	96.36	card	AIIS01000002.1:234307-233812	dfrE is a chromosome-encoded dihydrofolate reductase found in Enterococcus faecalis	diaminopyrimidine
209EA1_ST624	NZ_KZ845811.1	1268041	1269537	-	lsaA	1-1497/1497	100	97.53	card	AY225127.1:40-1537	LsaA is an ABC-F subfamily protein expressed in Enterococcus faecalis. It confers resistance to clindamycin quinupristin-dalfopristin and dalfopristin.	lincosamide;macrolide;oxazolidinone;phenicol;pleuromutilin;streptogramin;tetracycline
209EA1_ST624	NZ_KZ845811.1	1397233	1398286	-	efrB	34-1085/1086	96.69	96.88	card	HG970103.1:0-1086	efrB is a part of the EfrAB efflux pump and both efrA and efrB are necessary to confer multidrug resistance.	fluoroquinolone;macrolide;rifamycin
209EA1_ST624	NZ_KZ845811.1	1398845	1400572	-	efrA	1-1728/1728	100	97.8	card	NZ_PTWF01000025.1:35858-37586	efrA is a part of the EfrAB efflux pump and both efrA and efrB are necessary to confer drug resistance.	fluoroquinolone;macrolide;rifamycin
20_SD_W_06_ST368	NZ_KE351747.1	5534	6688	+	emeA	1-1182/1182	97.72	96.87	card	AB091338:173-1355	A multidrug efflux pump from Enterococcus faecalis. There exist efflux activity of several antimicrobial agents such as DAPI Hoechst 33342 and acriflavine. Efflux of DAPI via EmeA was strongly inhibited by reserpine.	acridine_dye
20_SD_W_06_ST368	NZ_KE351752.1	436807	437301	-	dfrE	1-495/495	100	97.98	card	AIIS01000002.1:234307-233812	dfrE is a chromosome-encoded dihydrofolate reductase found in Enterococcus faecalis	diaminopyrimidine
20_SD_W_06_ST368	NZ_KE351770.1	47368	49095	+	efrA	1-1728/1728	100	99.13	card	NZ_PTWF01000025.1:35858-37586	efrA is a part of the EfrAB efflux pump and both efrA and efrB are necessary to confer drug resistance.	fluoroquinolone;macrolide;rifamycin
20_SD_W_06_ST368	NZ_KE351770.1	49654	50707	+	efrB	34-1085/1086	96.69	97.63	card	HG970103.1:0-1086	efrB is a part of the EfrAB efflux pump and both efrA and efrB are necessary to confer multidrug resistance.	fluoroquinolone;macrolide;rifamycin
20_SD_W_06_ST368	NZ_KE351793.1	54452	55948	+	lsaA	1-1497/1497	100	98.4	card	AY225127.1:40-1537	LsaA is an ABC-F subfamily protein expressed in Enterococcus faecalis. It confers resistance to clindamycin quinupristin-dalfopristin and dalfopristin.	lincosamide;macrolide;oxazolidinone;phenicol;pleuromutilin;streptogramin;tetracycline
244_EFLS_ST443	NZ_JVOQ01000039.1	5556	6710	+	emeA	1-1182/1182	97.72	97.12	card	AB091338:173-1355	A multidrug efflux pump from Enterococcus faecalis. There exist efflux activity of several antimicrobial agents such as DAPI Hoechst 33342 and acriflavine. Efflux of DAPI via EmeA was strongly inhibited by reserpine.	acridine_dye
244_EFLS_ST443	NZ_JVOQ01000089.1	265	1318	+	efrB	34-1085/1086	96.69	97.54	card	HG970103.1:0-1086	efrB is a part of the EfrAB efflux pump and both efrA and efrB are necessary to confer multidrug resistance.	fluoroquinolone;macrolide;rifamycin
244_EFLS_ST443	NZ_JVOQ01000142.1	395	2122	-	efrA	1-1728/1728	100	99.19	card	NZ_PTWF01000025.1:35858-37586	efrA is a part of the EfrAB efflux pump and both efrA and efrB are necessary to confer drug resistance.	fluoroquinolone;macrolide;rifamycin
244_EFLS_ST443	NZ_JVOQ01000150.1	15179	16675	-	lsaA	1-1497/1497	100	99.06	card	AY225127.1:40-1537	LsaA is an ABC-F subfamily protein expressed in Enterococcus faecalis. It confers resistance to clindamycin quinupristin-dalfopristin and dalfopristin.	lincosamide;macrolide;oxazolidinone;phenicol;pleuromutilin;streptogramin;tetracycline
244_EFLS_ST443	NZ_JVOQ01000155.1	65745	66239	+	dfrE	1-495/495	100	97.98	card	AIIS01000002.1:234307-233812	dfrE is a chromosome-encoded dihydrofolate reductase found in Enterococcus faecalis	diaminopyrimidine
302EA1_ST122	NZ_KZ845980.1	323338	325065	+	efrA	1-1728/1728	100	98.84	card	NZ_PTWF01000025.1:35858-37586	efrA is a part of the EfrAB efflux pump and both efrA and efrB are necessary to confer drug resistance.	fluoroquinolone;macrolide;rifamycin
302EA1_ST122	NZ_KZ845980.1	325624	326677	+	efrB	34-1085/1086	96.69	97.25	card	HG970103.1:0-1086	efrB is a part of the EfrAB efflux pump and both efrA and efrB are necessary to confer multidrug resistance.	fluoroquinolone;macrolide;rifamycin
302EA1_ST122	NZ_KZ845980.1	456695	458191	+	lsaA	1-1497/1497	100	98.26	card	AY225127.1:40-1537	LsaA is an ABC-F subfamily protein expressed in Enterococcus faecalis. It confers resistance to clindamycin quinupristin-dalfopristin and dalfopristin.	lincosamide;macrolide;oxazolidinone;phenicol;pleuromutilin;streptogramin;tetracycline
302EA1_ST122	NZ_KZ845980.1	1441343	1441837	-	dfrE	1-495/495	100	97.58	card	AIIS01000002.1:234307-233812	dfrE is a chromosome-encoded dihydrofolate reductase found in Enterococcus faecalis	diaminopyrimidine
302EA1_ST122	NZ_KZ845980.1	1889436	1890590	-	emeA	1-1182/1182	97.72	96.53	card	AB091338:173-1355	A multidrug efflux pump from Enterococcus faecalis. There exist efflux activity of several antimicrobial agents such as DAPI Hoechst 33342 and acriflavine. Efflux of DAPI via EmeA was strongly inhibited by reserpine.	acridine_dye
4928STDY7071351_ST30	NZ_CABGIL010000001.1	56433	57929	+	lsaA	1-1497/1497	100	99.8	card	AY225127.1:40-1537	LsaA is an ABC-F subfamily protein expressed in Enterococcus faecalis. It confers resistance to clindamycin quinupristin-dalfopristin and dalfopristin.	lincosamide;macrolide;oxazolidinone;phenicol;pleuromutilin;streptogramin;tetracycline
4928STDY7071351_ST30	NZ_CABGIL010000002.1	5599	6753	+	emeA	1-1182/1182	97.72	97.72	card	AB091338:173-1355	A multidrug efflux pump from Enterococcus faecalis. There exist efflux activity of several antimicrobial agents such as DAPI Hoechst 33342 and acriflavine. Efflux of DAPI via EmeA was strongly inhibited by reserpine.	acridine_dye
4928STDY7071351_ST30	NZ_CABGIL010000004.1	78805	79299	+	dfrE	1-495/495	100	97.78	card	AIIS01000002.1:234307-233812	dfrE is a chromosome-encoded dihydrofolate reductase found in Enterococcus faecalis	diaminopyrimidine
4928STDY7071351_ST30	NZ_CABGIL010000017.1	35748	37475	+	efrA	1-1728/1728	100	99.19	card	NZ_PTWF01000025.1:35858-37586	efrA is a part of the EfrAB efflux pump and both efrA and efrB are necessary to confer drug resistance.	fluoroquinolone;macrolide;rifamycin
4928STDY7071351_ST30	NZ_CABGIL010000017.1	38034	39087	+	efrB	34-1085/1086	96.69	97.63	card	HG970103.1:0-1086	efrB is a part of the EfrAB efflux pump and both efrA and efrB are necessary to confer multidrug resistance.	fluoroquinolone;macrolide;rifamycin
4928STDY7071435_ST40	NZ_CABGOB010000001.1	580787	581281	-	dfrE	1-495/495	100	97.58	card	AIIS01000002.1:234307-233812	dfrE is a chromosome-encoded dihydrofolate reductase found in Enterococcus faecalis	diaminopyrimidine
4928STDY7071435_ST40	NZ_CABGOB010000003.1	125095	127014	+	tetM	1-1920/1920	100	99.9	card	AM990992.1:1003680-1001760	TetM is a ribosomal protection protein that confers tetracycline resistance. It is found on transposable DNA elements and its horizontal transfer between bacterial species has been documented.	tetracycline
4928STDY7071435_ST40	NZ_CABGOB010000005.1	25012	26166	+	emeA	1-1182/1182	97.72	96.95	card	AB091338:173-1355	A multidrug efflux pump from Enterococcus faecalis. There exist efflux activity of several antimicrobial agents such as DAPI Hoechst 33342 and acriflavine. Efflux of DAPI via EmeA was strongly inhibited by reserpine.	acridine_dye
4928STDY7071435_ST40	NZ_CABGOB010000008.1	23511	24564	-	efrB	34-1085/1086	96.69	97.63	card	HG970103.1:0-1086	efrB is a part of the EfrAB efflux pump and both efrA and efrB are necessary to confer multidrug resistance.	fluoroquinolone;macrolide;rifamycin
4928STDY7071435_ST40	NZ_CABGOB010000008.1	25123	26850	-	efrA	1-1728/1728	100	99.31	card	NZ_PTWF01000025.1:35858-37586	efrA is a part of the EfrAB efflux pump and both efrA and efrB are necessary to confer drug resistance.	fluoroquinolone;macrolide;rifamycin
4928STDY7071435_ST40	NZ_CABGOB010000009.1	103719	105215	+	lsaA	1-1497/1497	100	99.4	card	AY225127.1:40-1537	LsaA is an ABC-F subfamily protein expressed in Enterococcus faecalis. It confers resistance to clindamycin quinupristin-dalfopristin and dalfopristin.	lincosamide;macrolide;oxazolidinone;phenicol;pleuromutilin;streptogramin;tetracycline
732_EFLS_ST16	NZ_JUVH01000041.1	44192	45346	-	emeA	1-1182/1182	97.72	97.38	card	AB091338:173-1355	A multidrug efflux pump from Enterococcus faecalis. There exist efflux activity of several antimicrobial agents such as DAPI Hoechst 33342 and acriflavine. Efflux of DAPI via EmeA was strongly inhibited by reserpine.	acridine_dye
732_EFLS_ST16	NZ_JUVH01000069.1	692	1555	-	ANT(6)-Ia	1-864/864	100	100	card	KF648874.1:61860-60996	ANT(6)-Ia is an aminoglycoside nucleotidyltransferase gene encoded by plasmids and chromosomes in Staphylococcus epidermidis E. faecium Streptococcus suis S. aureus E. faecalis and Streptococcus mitis	aminoglycoside
732_EFLS_ST16	NZ_JUVH01000069.1	5439	6242	-	lsaE	1-804/804	100	100	card	AF408195.1:9446-10250	lsaE is an ABC-F subfamily protein found in porcine MRSA isolates. It confers resistance to pleuromutilin lincosamide and streptogramin A	lincosamide;macrolide;oxazolidinone;phenicol;pleuromutilin;streptogramin;tetracycline
732_EFLS_ST16	NZ_JUVH01000081.1	339	1084	+	ErmB	1-747/747	99.87	99.47	card	AF242872.1:2131-2878	ErmB confers the MLSb phenotype. Similar to ErmC expression of ErmB is inducible by erythromycin. The leader peptide causes attenuation of the mRNA and stabilizes the structure preventing further translation. When erythromycin is present it binds the leader peptide causing a change in conformation allowing for the expression of ErmB.	lincosamide;macrolide;streptogramin
732_EFLS_ST16	NZ_JUVH01000084.1	8996	10492	-	lsaA	1-1497/1497	100	98.93	card	AY225127.1:40-1537	LsaA is an ABC-F subfamily protein expressed in Enterococcus faecalis. It confers resistance to clindamycin quinupristin-dalfopristin and dalfopristin.	lincosamide;macrolide;oxazolidinone;phenicol;pleuromutilin;streptogramin;tetracycline
732_EFLS_ST16	NZ_JUVH01000093.1	147735	149654	+	tetM	1-1920/1920	100	94.38	card	AM990992.1:1003680-1001760	TetM is a ribosomal protection protein that confers tetracycline resistance. It is found on transposable DNA elements and its horizontal transfer between bacterial species has been documented.	tetracycline
732_EFLS_ST16	NZ_JUVH01000121.1	48920	49414	+	dfrE	1-495/495	100	97.37	card	AIIS01000002.1:234307-233812	dfrE is a chromosome-encoded dihydrofolate reductase found in Enterococcus faecalis	diaminopyrimidine
732_EFLS_ST16	NZ_JUVH01000133.1	208	1261	-	efrB	34-1085/1086	96.69	97.54	card	HG970103.1:0-1086	efrB is a part of the EfrAB efflux pump and both efrA and efrB are necessary to confer multidrug resistance.	fluoroquinolone;macrolide;rifamycin
732_EFLS_ST16	NZ_JUVH01000133.1	1820	3547	-	efrA	1-1728/1728	100	98.9	card	NZ_PTWF01000025.1:35858-37586	efrA is a part of the EfrAB efflux pump and both efrA and efrB are necessary to confer drug resistance.	fluoroquinolone;macrolide;rifamycin
BIOML_A5_ST875	NZ_WXSO01000001.1	379430	379924	-	dfrE	1-495/495	100	97.37	card	AIIS01000002.1:234307-233812	dfrE is a chromosome-encoded dihydrofolate reductase found in Enterococcus faecalis	diaminopyrimidine
BIOML_A5_ST875	NZ_WXSO01000001.1	812102	813256	-	emeA	1-1182/1182	97.72	96.87	card	AB091338:173-1355	A multidrug efflux pump from Enterococcus faecalis. There exist efflux activity of several antimicrobial agents such as DAPI Hoechst 33342 and acriflavine. Efflux of DAPI via EmeA was strongly inhibited by reserpine.	acridine_dye
BIOML_A5_ST875	NZ_WXSO01000003.1	510915	512411	-	lsaA	1-1497/1497	100	99.06	card	AY225127.1:40-1537	LsaA is an ABC-F subfamily protein expressed in Enterococcus faecalis. It confers resistance to clindamycin quinupristin-dalfopristin and dalfopristin.	lincosamide;macrolide;oxazolidinone;phenicol;pleuromutilin;streptogramin;tetracycline
BIOML_A5_ST875	NZ_WXSO01000007.1	23097	24150	-	efrB	34-1085/1086	96.69	97.44	card	HG970103.1:0-1086	efrB is a part of the EfrAB efflux pump and both efrA and efrB are necessary to confer multidrug resistance.	fluoroquinolone;macrolide;rifamycin
BIOML_A5_ST875	NZ_WXSO01000007.1	24709	26436	-	efrA	1-1728/1728	100	99.25	card	NZ_PTWF01000025.1:35858-37586	efrA is a part of the EfrAB efflux pump and both efrA and efrB are necessary to confer drug resistance.	fluoroquinolone;macrolide;rifamycin
BT00.E.21_ST23	BT00.E.21_PATRIC_assembly1_contig_139	620	2347	-	efrA	1-1728/1728	100	99.77	card	NZ_PTWF01000025.1:35858-37586	efrA is a part of the EfrAB efflux pump and both efrA and efrB are necessary to confer drug resistance.	fluoroquinolone;macrolide;rifamycin
BT00.E.21_ST23	BT00.E.21_PATRIC_assembly1_contig_172	1383	2879	-	lsaA	1-1497/1497	100	97.93	card	AY225127.1:40-1537	LsaA is an ABC-F subfamily protein expressed in Enterococcus faecalis. It confers resistance to clindamycin quinupristin-dalfopristin and dalfopristin.	lincosamide;macrolide;oxazolidinone;phenicol;pleuromutilin;streptogramin;tetracycline
BT00.E.21_ST23	BT00.E.21_PATRIC_assembly1_contig_38	19630	20784	-	emeA	1-1182/1182	97.72	97.12	card	AB091338:173-1355	A multidrug efflux pump from Enterococcus faecalis. There exist efflux activity of several antimicrobial agents such as DAPI Hoechst 33342 and acriflavine. Efflux of DAPI via EmeA was strongly inhibited by reserpine.	acridine_dye
BT00.E.21_ST23	BT00.E.21_PATRIC_assembly1_contig_4	15911	16405	+	dfrE	1-495/495	100	97.98	card	AIIS01000002.1:234307-233812	dfrE is a chromosome-encoded dihydrofolate reductase found in Enterococcus faecalis	diaminopyrimidine
C116_ST228	NZ_JAGLAX010000001.1	12733	13227	-	dfrE	1-495/495	100	96.36	card	AIIS01000002.1:234307-233812	dfrE is a chromosome-encoded dihydrofolate reductase found in Enterococcus faecalis	diaminopyrimidine
C116_ST228	NZ_JAGLAX010000002.1	101097	102593	+	lsaA	1-1497/1497	100	97.8	card	AY225127.1:40-1537	LsaA is an ABC-F subfamily protein expressed in Enterococcus faecalis. It confers resistance to clindamycin quinupristin-dalfopristin and dalfopristin.	lincosamide;macrolide;oxazolidinone;phenicol;pleuromutilin;streptogramin;tetracycline
C116_ST228	NZ_JAGLAX010000010.1	59645	60799	-	emeA	1-1182/1182	97.72	95.35	card	AB091338:173-1355	A multidrug efflux pump from Enterococcus faecalis. There exist efflux activity of several antimicrobial agents such as DAPI Hoechst 33342 and acriflavine. Efflux of DAPI via EmeA was strongly inhibited by reserpine.	acridine_dye
C116_ST228	NZ_JAGLAX010000011.1	22996	24049	-	efrB	34-1085/1086	96.69	97.16	card	HG970103.1:0-1086	efrB is a part of the EfrAB efflux pump and both efrA and efrB are necessary to confer multidrug resistance.	fluoroquinolone;macrolide;rifamycin
C116_ST228	NZ_JAGLAX010000011.1	24608	26335	-	efrA	1-1728/1728	100	97.8	card	NZ_PTWF01000025.1:35858-37586	efrA is a part of the EfrAB efflux pump and both efrA and efrB are necessary to confer drug resistance.	fluoroquinolone;macrolide;rifamycin
C138_ST228	NZ_VHSD01000001.1	129642	130136	+	dfrE	1-495/495	100	96.36	card	AIIS01000002.1:234307-233812	dfrE is a chromosome-encoded dihydrofolate reductase found in Enterococcus faecalis	diaminopyrimidine
C138_ST228	NZ_VHSD01000002.1	327189	328915	+	efrA	1-1728/1728	99.94	97.74	card	NZ_PTWF01000025.1:35858-37586	efrA is a part of the EfrAB efflux pump and both efrA and efrB are necessary to confer drug resistance.	fluoroquinolone;macrolide;rifamycin
C138_ST228	NZ_VHSD01000002.1	329474	330527	+	efrB	34-1085/1086	96.69	97.16	card	HG970103.1:0-1086	efrB is a part of the EfrAB efflux pump and both efrA and efrB are necessary to confer multidrug resistance.	fluoroquinolone;macrolide;rifamycin
C138_ST228	NZ_VHSD01000003.1	101224	102720	+	lsaA	1-1497/1497	100	97.8	card	AY225127.1:40-1537	LsaA is an ABC-F subfamily protein expressed in Enterococcus faecalis. It confers resistance to clindamycin quinupristin-dalfopristin and dalfopristin.	lincosamide;macrolide;oxazolidinone;phenicol;pleuromutilin;streptogramin;tetracycline
C138_ST228	NZ_VHSD01000010.1	95665	96819	-	emeA	1-1182/1182	97.72	95.35	card	AB091338:173-1355	A multidrug efflux pump from Enterococcus faecalis. There exist efflux activity of several antimicrobial agents such as DAPI Hoechst 33342 and acriflavine. Efflux of DAPI via EmeA was strongly inhibited by reserpine.	acridine_dye
C144_ST228	NZ_VHSC01000001.1	467051	467545	-	dfrE	1-495/495	100	96.36	card	AIIS01000002.1:234307-233812	dfrE is a chromosome-encoded dihydrofolate reductase found in Enterococcus faecalis	diaminopyrimidine
C144_ST228	NZ_VHSC01000002.1	101227	102723	+	lsaA	1-1497/1497	100	97.8	card	AY225127.1:40-1537	LsaA is an ABC-F subfamily protein expressed in Enterococcus faecalis. It confers resistance to clindamycin quinupristin-dalfopristin and dalfopristin.	lincosamide;macrolide;oxazolidinone;phenicol;pleuromutilin;streptogramin;tetracycline
C144_ST228	NZ_VHSC01000007.1	95667	96821	-	emeA	1-1182/1182	97.72	95.35	card	AB091338:173-1355	A multidrug efflux pump from Enterococcus faecalis. There exist efflux activity of several antimicrobial agents such as DAPI Hoechst 33342 and acriflavine. Efflux of DAPI via EmeA was strongly inhibited by reserpine.	acridine_dye
C144_ST228	NZ_VHSC01000012.1	23169	24222	-	efrB	34-1085/1086	96.69	97.16	card	HG970103.1:0-1086	efrB is a part of the EfrAB efflux pump and both efrA and efrB are necessary to confer multidrug resistance.	fluoroquinolone;macrolide;rifamycin
C144_ST228	NZ_VHSC01000012.1	24781	26508	-	efrA	1-1728/1728	100	97.8	card	NZ_PTWF01000025.1:35858-37586	efrA is a part of the EfrAB efflux pump and both efrA and efrB are necessary to confer drug resistance.	fluoroquinolone;macrolide;rifamycin
C146_ST228	NZ_VHSB01000001.1	388581	389075	+	dfrE	1-495/495	100	96.36	card	AIIS01000002.1:234307-233812	dfrE is a chromosome-encoded dihydrofolate reductase found in Enterococcus faecalis	diaminopyrimidine
C146_ST228	NZ_VHSB01000002.1	313133	314629	-	lsaA	1-1497/1497	100	97.8	card	AY225127.1:40-1537	LsaA is an ABC-F subfamily protein expressed in Enterococcus faecalis. It confers resistance to clindamycin quinupristin-dalfopristin and dalfopristin.	lincosamide;macrolide;oxazolidinone;phenicol;pleuromutilin;streptogramin;tetracycline
C146_ST228	NZ_VHSB01000003.1	324538	326265	+	efrA	1-1728/1728	100	97.8	card	NZ_PTWF01000025.1:35858-37586	efrA is a part of the EfrAB efflux pump and both efrA and efrB are necessary to confer drug resistance.	fluoroquinolone;macrolide;rifamycin
C146_ST228	NZ_VHSB01000003.1	326824	327876	+	efrB	34-1085/1086	96.59	97.06	card	HG970103.1:0-1086	efrB is a part of the EfrAB efflux pump and both efrA and efrB are necessary to confer multidrug resistance.	fluoroquinolone;macrolide;rifamycin
C146_ST228	NZ_VHSB01000008.1	24529	25683	+	emeA	1-1182/1182	97.72	95.35	card	AB091338:173-1355	A multidrug efflux pump from Enterococcus faecalis. There exist efflux activity of several antimicrobial agents such as DAPI Hoechst 33342 and acriflavine. Efflux of DAPI via EmeA was strongly inhibited by reserpine.	acridine_dye
CL11199_ST778	CL11199patricm_contig_1	210288	210782	-	dfrE	1-495/495	100	97.37	card	AIIS01000002.1:234307-233812	dfrE is a chromosome-encoded dihydrofolate reductase found in Enterococcus faecalis	diaminopyrimidine
CL11199_ST778	CL11199patricm_contig_1	686551	687705	-	emeA	1-1182/1182	97.72	96.78	card	AB091338:173-1355	A multidrug efflux pump from Enterococcus faecalis. There exist efflux activity of several antimicrobial agents such as DAPI Hoechst 33342 and acriflavine. Efflux of DAPI via EmeA was strongly inhibited by reserpine.	acridine_dye
CL11199_ST778	CL11199patricm_contig_11	47714	49210	+	lsaA	1-1497/1497	100	98.06	card	AY225127.1:40-1537	LsaA is an ABC-F subfamily protein expressed in Enterococcus faecalis. It confers resistance to clindamycin quinupristin-dalfopristin and dalfopristin.	lincosamide;macrolide;oxazolidinone;phenicol;pleuromutilin;streptogramin;tetracycline
CL11199_ST778	CL11199patricm_contig_16	25203	27122	+	tetM	1-1920/1920	100	99.69	card	AM990992.1:1003680-1001760	TetM is a ribosomal protection protein that confers tetracycline resistance. It is found on transposable DNA elements and its horizontal transfer between bacterial species has been documented.	tetracycline
CL11199_ST778	CL11199patricm_contig_16	41081	42134	-	efrB	34-1085/1086	96.69	97.35	card	HG970103.1:0-1086	efrB is a part of the EfrAB efflux pump and both efrA and efrB are necessary to confer multidrug resistance.	fluoroquinolone;macrolide;rifamycin
CL11199_ST778	CL11199patricm_contig_16	42693	44420	-	efrA	1-1728/1728	100	99.31	card	NZ_PTWF01000025.1:35858-37586	efrA is a part of the EfrAB efflux pump and both efrA and efrB are necessary to confer drug resistance.	fluoroquinolone;macrolide;rifamycin
CL11199_ST778	CL11199patricm_contig_27	2306	2953	-	Enterococcus_faecalis_chloramphenicol_acetyltransferase	1-648/648	100	100	card	X92945.2:9582-8934	A chloramphenicol acetyltransferase and resistance determinant described in Enterococcus faecalis	phenicol
CL11199_ST778	CL11199patricm_contig_27	5829	6314	-	vanZA	1-486/486	100	100	card	M97297:10116-10601	vanZA also known as vanZ is a vanZ variant found in the vanA gene cluster	glycopeptide
CL11199_ST778	CL11199patricm_contig_27	6467	7379	-	vanYA	1-912/912	100	99.89	card	M97297:9052-9963	vanYA also known as vanY is a vanY variant found in the vanA gene cluster	glycopeptide
CL11199_ST778	CL11199patricm_contig_27	7807	8415	-	vanXA	1-609/609	100	100	card	M97297:8016-8624	vanXA also known as vanX is a vanX variant found in the vanA gene cluster	glycopeptide
CL11199_ST778	CL11199patricm_contig_27	8421	9452	-	vanA	1-1032/1032	100	100	card	M97297:6979-8010	VanA is a D-Ala-D-Ala ligase homolog that synthesizes D-Ala-D-Lac an alternative substrate for peptidoglycan synthesis that reduces vancomycin binding affinity. It has been isolated from VREs. It is associated with both vancomycin and teicoplanin resistance.	glycopeptide
CL11199_ST778	CL11199patricm_contig_27	9445	10413	-	vanHA	1-969/969	100	100	card	M97297:6018-6986	vanHA also known as vanH is a vanH variant in the vanA gene cluster	glycopeptide
CL11199_ST778	CL11199patricm_contig_27	10628	11782	-	vanSA	1-1155/1155	100	100	card	M97297:4649-5803	vanSA also known as vanS is a vanS variant found in the vanA gene cluster	glycopeptide
CL11199_ST778	CL11199patricm_contig_27	11760	12455	-	vanRA	1-696/696	100	100	card	M97297:3976-4671	vanRA also known as vanR is a vanR variant found in the vanA gene cluster	glycopeptide
CL11199_ST778	CL11199patricm_contig_50	125	919	-	APH(3')-IIIa	1-795/795	100	100	card	CP004067:52914-53709	APH(3')-IIIa is a plasmid-encoded aminoglycoside phosphotransferase in S. aureus and Enterococcus spp.	aminoglycoside
CL11199_ST778	CL11199patricm_contig_50	1489	2319	-	aad(6)	1-831/831	100	100	card	AY712687:0-831	aad(6) is a plasmid-encoded aminoglycoside nucleotidyltransferase gene in E. faecalis and Streptococcus oralis	aminoglycoside
CL11199_ST778	CL11199patricm_contig_68	80	1519	-	AAC(6')-Ie-APH(2'')-Ia	1-1440/1440	100	100	card	GU565967.1:26419-24979	AAC(6')-Ie-APH(2'')-Ia is an aminoglycoside acetyltransferase encoded by plasmids and transposons in S. aureus E. faecalis E. faecium and Staphylococcus warneri	aminoglycoside
CL11199_ST778	CL11199patricm_contig_78	10	755	-	ErmB	1-747/747	99.87	99.06	card	AF242872.1:2131-2878	ErmB confers the MLSb phenotype. Similar to ErmC expression of ErmB is inducible by erythromycin. The leader peptide causes attenuation of the mRNA and stabilizes the structure preventing further translation. When erythromycin is present it binds the leader peptide causing a change in conformation allowing for the expression of ErmB.	lincosamide;macrolide;streptogramin
CL6870_ST103	CL6870_PATRIC_teste10.03_contig_1	271938	272432	-	dfrE	1-495/495	100	97.58	card	AIIS01000002.1:234307-233812	dfrE is a chromosome-encoded dihydrofolate reductase found in Enterococcus faecalis	diaminopyrimidine
CL6870_ST103	CL6870_PATRIC_teste10.03_contig_1	761672	762826	-	emeA	1-1182/1182	97.72	97.04	card	AB091338:173-1355	A multidrug efflux pump from Enterococcus faecalis. There exist efflux activity of several antimicrobial agents such as DAPI Hoechst 33342 and acriflavine. Efflux of DAPI via EmeA was strongly inhibited by reserpine.	acridine_dye
CL6870_ST103	CL6870_PATRIC_teste10.03_contig_10	36901	38397	-	lsaA	1-1497/1497	100	98.06	card	AY225127.1:40-1537	LsaA is an ABC-F subfamily protein expressed in Enterococcus faecalis. It confers resistance to clindamycin quinupristin-dalfopristin and dalfopristin.	lincosamide;macrolide;oxazolidinone;phenicol;pleuromutilin;streptogramin;tetracycline
CL6870_ST103	CL6870_PATRIC_teste10.03_contig_12	35733	37460	+	efrA	1-1728/1728	100	99.31	card	NZ_PTWF01000025.1:35858-37586	efrA is a part of the EfrAB efflux pump and both efrA and efrB are necessary to confer drug resistance.	fluoroquinolone;macrolide;rifamycin
CL6870_ST103	CL6870_PATRIC_teste10.03_contig_12	38019	39072	+	efrB	34-1085/1086	96.69	97.35	card	HG970103.1:0-1086	efrB is a part of the EfrAB efflux pump and both efrA and efrB are necessary to confer multidrug resistance.	fluoroquinolone;macrolide;rifamycin
CL6870_ST103	CL6870_PATRIC_teste10.03_contig_12	53031	54950	-	tetM	1-1920/1920	100	99.69	card	AM990992.1:1003680-1001760	TetM is a ribosomal protection protein that confers tetracycline resistance. It is found on transposable DNA elements and its horizontal transfer between bacterial species has been documented.	tetracycline
CL6870_ST103	CL6870_PATRIC_teste10.03_contig_23	125	919	-	APH(3')-IIIa	1-795/795	100	100	card	CP004067:52914-53709	APH(3')-IIIa is a plasmid-encoded aminoglycoside phosphotransferase in S. aureus and Enterococcus spp.	aminoglycoside
CL6870_ST103	CL6870_PATRIC_teste10.03_contig_23	1489	2319	-	aad(6)	1-831/831	100	100	card	AY712687:0-831	aad(6) is a plasmid-encoded aminoglycoside nucleotidyltransferase gene in E. faecalis and Streptococcus oralis	aminoglycoside
CL6870_ST103	CL6870_PATRIC_teste10.03_contig_27	382	879	+	dfrG	1-498/498	100	100	card	AB205645:1012-1510	dfrG is a plasmid-encoded dihydrofolate reductase found in Staphylococcus aureus	diaminopyrimidine
CL6870_ST103	CL6870_PATRIC_teste10.03_contig_29	1819	2466	+	Enterococcus_faecalis_chloramphenicol_acetyltransferase	1-648/648	100	100	card	X92945.2:9582-8934	A chloramphenicol acetyltransferase and resistance determinant described in Enterococcus faecalis	phenicol
CL6870_ST103	CL6870_PATRIC_teste10.03_contig_35	80	1519	-	AAC(6')-Ie-APH(2'')-Ia	1-1440/1440	100	100	card	GU565967.1:26419-24979	AAC(6')-Ie-APH(2'')-Ia is an aminoglycoside acetyltransferase encoded by plasmids and transposons in S. aureus E. faecalis E. faecium and Staphylococcus warneri	aminoglycoside
CL6870_ST103	CL6870_PATRIC_teste10.03_contig_39	29	774	-	ErmB	1-747/747	99.87	99.06	card	AF242872.1:2131-2878	ErmB confers the MLSb phenotype. Similar to ErmC expression of ErmB is inducible by erythromycin. The leader peptide causes attenuation of the mRNA and stabilizes the structure preventing further translation. When erythromycin is present it binds the leader peptide causing a change in conformation allowing for the expression of ErmB.	lincosamide;macrolide;streptogramin
CL8682_ST769	CL8682autopatrickm_contig_1	119998	120492	-	dfrE	1-495/495	100	97.58	card	AIIS01000002.1:234307-233812	dfrE is a chromosome-encoded dihydrofolate reductase found in Enterococcus faecalis	diaminopyrimidine
CL8682_ST769	CL8682autopatrickm_contig_13	25203	27122	+	tetM	1-1920/1920	100	99.69	card	AM990992.1:1003680-1001760	TetM is a ribosomal protection protein that confers tetracycline resistance. It is found on transposable DNA elements and its horizontal transfer between bacterial species has been documented.	tetracycline
CL8682_ST769	CL8682autopatrickm_contig_13	41081	42134	-	efrB	34-1085/1086	96.69	97.35	card	HG970103.1:0-1086	efrB is a part of the EfrAB efflux pump and both efrA and efrB are necessary to confer multidrug resistance.	fluoroquinolone;macrolide;rifamycin
CL8682_ST769	CL8682autopatrickm_contig_13	42693	44420	-	efrA	1-1728/1728	100	99.31	card	NZ_PTWF01000025.1:35858-37586	efrA is a part of the EfrAB efflux pump and both efrA and efrB are necessary to confer drug resistance.	fluoroquinolone;macrolide;rifamycin
CL8682_ST769	CL8682autopatrickm_contig_13	49249	49980	+	ErmA	1-732/732	100	100	card	X03216.1:5282-4550	ErmA confers the MLSb phenotype. Similar to ErmC Expression of ErmA is inducible by erythromycin. The leader peptide causes attenuation of the mRNA and stabilizes the structure preventing further translation. When erythromycin is present it binds the leader peptide causing a change in conformation allowing for the expression of ErmA.	lincosamide;macrolide;streptogramin
CL8682_ST769	CL8682autopatrickm_contig_14	47714	49210	+	lsaA	1-1497/1497	100	98.06	card	AY225127.1:40-1537	LsaA is an ABC-F subfamily protein expressed in Enterococcus faecalis. It confers resistance to clindamycin quinupristin-dalfopristin and dalfopristin.	lincosamide;macrolide;oxazolidinone;phenicol;pleuromutilin;streptogramin;tetracycline
CL8682_ST769	CL8682autopatrickm_contig_23	2693	3438	+	ErmB	1-747/747	99.87	99.06	card	AF242872.1:2131-2878	ErmB confers the MLSb phenotype. Similar to ErmC expression of ErmB is inducible by erythromycin. The leader peptide causes attenuation of the mRNA and stabilizes the structure preventing further translation. When erythromycin is present it binds the leader peptide causing a change in conformation allowing for the expression of ErmB.	lincosamide;macrolide;streptogramin
CL8682_ST769	CL8682autopatrickm_contig_29	12614	13099	-	vanZA	1-486/486	100	100	card	M97297:10116-10601	vanZA also known as vanZ is a vanZ variant found in the vanA gene cluster	glycopeptide
CL8682_ST769	CL8682autopatrickm_contig_29	13252	14162	-	vanYA	1-912/912	99.89	99.89	card	M97297:9052-9963	vanYA also known as vanY is a vanY variant found in the vanA gene cluster	glycopeptide
CL8682_ST769	CL8682autopatrickm_contig_29	14590	15198	-	vanXA	1-609/609	100	100	card	M97297:8016-8624	vanXA also known as vanX is a vanX variant found in the vanA gene cluster	glycopeptide
CL8682_ST769	CL8682autopatrickm_contig_29	15204	16235	-	vanA	1-1032/1032	100	100	card	M97297:6979-8010	VanA is a D-Ala-D-Ala ligase homolog that synthesizes D-Ala-D-Lac an alternative substrate for peptidoglycan synthesis that reduces vancomycin binding affinity. It has been isolated from VREs. It is associated with both vancomycin and teicoplanin resistance.	glycopeptide
CL8682_ST769	CL8682autopatrickm_contig_29	16228	17196	-	vanHA	1-969/969	100	100	card	M97297:6018-6986	vanHA also known as vanH is a vanH variant in the vanA gene cluster	glycopeptide
CL8682_ST769	CL8682autopatrickm_contig_29	17411	18565	-	vanSA	1-1155/1155	100	100	card	M97297:4649-5803	vanSA also known as vanS is a vanS variant found in the vanA gene cluster	glycopeptide
CL8682_ST769	CL8682autopatrickm_contig_29	18543	19238	-	vanRA	1-696/696	100	100	card	M97297:3976-4671	vanRA also known as vanR is a vanR variant found in the vanA gene cluster	glycopeptide
CL8682_ST769	CL8682autopatrickm_contig_35	5823	6977	+	emeA	1-1182/1182	97.72	96.78	card	AB091338:173-1355	A multidrug efflux pump from Enterococcus faecalis. There exist efflux activity of several antimicrobial agents such as DAPI Hoechst 33342 and acriflavine. Efflux of DAPI via EmeA was strongly inhibited by reserpine.	acridine_dye
CL8682_ST769	CL8682autopatrickm_contig_52	80	1519	-	AAC(6')-Ie-APH(2'')-Ia	1-1440/1440	100	100	card	GU565967.1:26419-24979	AAC(6')-Ie-APH(2'')-Ia is an aminoglycoside acetyltransferase encoded by plasmids and transposons in S. aureus E. faecalis E. faecium and Staphylococcus warneri	aminoglycoside
CL9172_ST21	CL9172autopatrickm_contig_1	426301	426795	+	dfrE	1-495/495	100	97.98	card	AIIS01000002.1:234307-233812	dfrE is a chromosome-encoded dihydrofolate reductase found in Enterococcus faecalis	diaminopyrimidine
CL9172_ST21	CL9172autopatrickm_contig_11	35487	37214	+	efrA	1-1728/1728	100	99.19	card	NZ_PTWF01000025.1:35858-37586	efrA is a part of the EfrAB efflux pump and both efrA and efrB are necessary to confer drug resistance.	fluoroquinolone;macrolide;rifamycin
CL9172_ST21	CL9172autopatrickm_contig_11	37773	38826	+	efrB	34-1085/1086	96.78	97.54	card	HG970103.1:0-1086	efrB is a part of the EfrAB efflux pump and both efrA and efrB are necessary to confer multidrug resistance.	fluoroquinolone;macrolide;rifamycin
CL9172_ST21	CL9172autopatrickm_contig_17	19125	20279	-	emeA	1-1182/1182	97.72	97.63	card	AB091338:173-1355	A multidrug efflux pump from Enterococcus faecalis. There exist efflux activity of several antimicrobial agents such as DAPI Hoechst 33342 and acriflavine. Efflux of DAPI via EmeA was strongly inhibited by reserpine.	acridine_dye
CL9172_ST21	CL9172autopatrickm_contig_2	56303	57799	+	lsaA	1-1497/1497	100	99.27	card	AY225127.1:40-1537	LsaA is an ABC-F subfamily protein expressed in Enterococcus faecalis. It confers resistance to clindamycin quinupristin-dalfopristin and dalfopristin.	lincosamide;macrolide;oxazolidinone;phenicol;pleuromutilin;streptogramin;tetracycline
CL9172_ST21	CL9172autopatrickm_contig_20	12124	14043	+	tetM	1-1920/1920	100	99.27	card	AM990992.1:1003680-1001760	TetM is a ribosomal protection protein that confers tetracycline resistance. It is found on transposable DNA elements and its horizontal transfer between bacterial species has been documented.	tetracycline
CL9172_ST21	CL9172autopatrickm_contig_22	3191	4021	+	aad(6)	1-831/831	100	100	card	AY712687:0-831	aad(6) is a plasmid-encoded aminoglycoside nucleotidyltransferase gene in E. faecalis and Streptococcus oralis	aminoglycoside
CL9172_ST21	CL9172autopatrickm_contig_22	4591	5385	+	APH(3')-IIIa	1-795/795	100	100	card	CP004067:52914-53709	APH(3')-IIIa is a plasmid-encoded aminoglycoside phosphotransferase in S. aureus and Enterococcus spp.	aminoglycoside
CL9172_ST21	CL9172autopatrickm_contig_22	6135	6880	+	ErmB	1-747/747	99.87	99.06	card	AF242872.1:2131-2878	ErmB confers the MLSb phenotype. Similar to ErmC expression of ErmB is inducible by erythromycin. The leader peptide causes attenuation of the mRNA and stabilizes the structure preventing further translation. When erythromycin is present it binds the leader peptide causing a change in conformation allowing for the expression of ErmB.	lincosamide;macrolide;streptogramin
CL9314_ST21	CL9314autopatrickm_contig_1	146474	146968	+	dfrE	1-495/495	100	97.98	card	AIIS01000002.1:234307-233812	dfrE is a chromosome-encoded dihydrofolate reductase found in Enterococcus faecalis	diaminopyrimidine
CL9314_ST21	CL9314autopatrickm_contig_13	23020	24073	-	efrB	34-1085/1086	96.78	97.54	card	HG970103.1:0-1086	efrB is a part of the EfrAB efflux pump and both efrA and efrB are necessary to confer multidrug resistance.	fluoroquinolone;macrolide;rifamycin
CL9314_ST21	CL9314autopatrickm_contig_13	24632	26359	-	efrA	1-1728/1728	100	99.19	card	NZ_PTWF01000025.1:35858-37586	efrA is a part of the EfrAB efflux pump and both efrA and efrB are necessary to confer drug resistance.	fluoroquinolone;macrolide;rifamycin
CL9314_ST21	CL9314autopatrickm_contig_19	5474	6628	+	emeA	1-1182/1182	97.72	97.72	card	AB091338:173-1355	A multidrug efflux pump from Enterococcus faecalis. There exist efflux activity of several antimicrobial agents such as DAPI Hoechst 33342 and acriflavine. Efflux of DAPI via EmeA was strongly inhibited by reserpine.	acridine_dye
CL9314_ST21	CL9314autopatrickm_contig_22	12124	14043	+	tetM	1-1920/1920	100	99.27	card	AM990992.1:1003680-1001760	TetM is a ribosomal protection protein that confers tetracycline resistance. It is found on transposable DNA elements and its horizontal transfer between bacterial species has been documented.	tetracycline
CL9314_ST21	CL9314autopatrickm_contig_24	3191	4021	+	aad(6)	1-831/831	100	100	card	AY712687:0-831	aad(6) is a plasmid-encoded aminoglycoside nucleotidyltransferase gene in E. faecalis and Streptococcus oralis	aminoglycoside
CL9314_ST21	CL9314autopatrickm_contig_24	4591	5385	+	APH(3')-IIIa	1-795/795	100	100	card	CP004067:52914-53709	APH(3')-IIIa is a plasmid-encoded aminoglycoside phosphotransferase in S. aureus and Enterococcus spp.	aminoglycoside
CL9314_ST21	CL9314autopatrickm_contig_24	6135	6880	+	ErmB	1-747/747	99.87	99.06	card	AF242872.1:2131-2878	ErmB confers the MLSb phenotype. Similar to ErmC expression of ErmB is inducible by erythromycin. The leader peptide causes attenuation of the mRNA and stabilizes the structure preventing further translation. When erythromycin is present it binds the leader peptide causing a change in conformation allowing for the expression of ErmB.	lincosamide;macrolide;streptogramin
CL9314_ST21	CL9314autopatrickm_contig_3	56303	57799	+	lsaA	1-1497/1497	100	99.27	card	AY225127.1:40-1537	LsaA is an ABC-F subfamily protein expressed in Enterococcus faecalis. It confers resistance to clindamycin quinupristin-dalfopristin and dalfopristin.	lincosamide;macrolide;oxazolidinone;phenicol;pleuromutilin;streptogramin;tetracycline
CL9772_ST525	CL9772autopatrickm_contig_1	225304	225798	-	dfrF	1-495/495	100	100	card	AF028812:392-887	dfrF is a chromosome-encoded dihydrofolate reductase found in Streptococcus pyogenes	diaminopyrimidine
CL9772_ST525	CL9772autopatrickm_contig_12	47714	49210	+	lsaA	1-1497/1497	100	98.06	card	AY225127.1:40-1537	LsaA is an ABC-F subfamily protein expressed in Enterococcus faecalis. It confers resistance to clindamycin quinupristin-dalfopristin and dalfopristin.	lincosamide;macrolide;oxazolidinone;phenicol;pleuromutilin;streptogramin;tetracycline
CL9772_ST525	CL9772autopatrickm_contig_14	35734	37461	+	efrA	1-1728/1728	100	99.31	card	NZ_PTWF01000025.1:35858-37586	efrA is a part of the EfrAB efflux pump and both efrA and efrB are necessary to confer drug resistance.	fluoroquinolone;macrolide;rifamycin
CL9772_ST525	CL9772autopatrickm_contig_14	38020	39073	+	efrB	34-1085/1086	96.69	97.35	card	HG970103.1:0-1086	efrB is a part of the EfrAB efflux pump and both efrA and efrB are necessary to confer multidrug resistance.	fluoroquinolone;macrolide;rifamycin
CL9772_ST525	CL9772autopatrickm_contig_14	53032	54951	-	tetM	1-1920/1920	100	99.69	card	AM990992.1:1003680-1001760	TetM is a ribosomal protection protein that confers tetracycline resistance. It is found on transposable DNA elements and its horizontal transfer between bacterial species has been documented.	tetracycline
CL9772_ST525	CL9772autopatrickm_contig_29	4285	5439	-	emeA	1-1182/1182	97.72	96.78	card	AB091338:173-1355	A multidrug efflux pump from Enterococcus faecalis. There exist efflux activity of several antimicrobial agents such as DAPI Hoechst 33342 and acriflavine. Efflux of DAPI via EmeA was strongly inhibited by reserpine.	acridine_dye
CL9772_ST525	CL9772autopatrickm_contig_34	580	1275	+	vanRA	1-696/696	100	100	card	M97297:3976-4671	vanRA also known as vanR is a vanR variant found in the vanA gene cluster	glycopeptide
CL9772_ST525	CL9772autopatrickm_contig_34	1253	2407	+	vanSA	1-1155/1155	100	100	card	M97297:4649-5803	vanSA also known as vanS is a vanS variant found in the vanA gene cluster	glycopeptide
CL9772_ST525	CL9772autopatrickm_contig_34	2622	3590	+	vanHA	1-969/969	100	100	card	M97297:6018-6986	vanHA also known as vanH is a vanH variant in the vanA gene cluster	glycopeptide
CL9772_ST525	CL9772autopatrickm_contig_34	3583	4614	+	vanA	1-1032/1032	100	100	card	M97297:6979-8010	VanA is a D-Ala-D-Ala ligase homolog that synthesizes D-Ala-D-Lac an alternative substrate for peptidoglycan synthesis that reduces vancomycin binding affinity. It has been isolated from VREs. It is associated with both vancomycin and teicoplanin resistance.	glycopeptide
CL9772_ST525	CL9772autopatrickm_contig_34	4620	5228	+	vanXA	1-609/609	100	100	card	M97297:8016-8624	vanXA also known as vanX is a vanX variant found in the vanA gene cluster	glycopeptide
CL9772_ST525	CL9772autopatrickm_contig_34	5656	6566	+	vanYA	1-912/912	99.89	99.89	card	M97297:9052-9963	vanYA also known as vanY is a vanY variant found in the vanA gene cluster	glycopeptide
CL9772_ST525	CL9772autopatrickm_contig_34	6719	7204	+	vanZA	1-486/486	100	100	card	M97297:10116-10601	vanZA also known as vanZ is a vanZ variant found in the vanA gene cluster	glycopeptide
CL9772_ST525	CL9772autopatrickm_contig_38	625	1370	+	ErmB	1-747/747	99.87	99.06	card	AF242872.1:2131-2878	ErmB confers the MLSb phenotype. Similar to ErmC expression of ErmB is inducible by erythromycin. The leader peptide causes attenuation of the mRNA and stabilizes the structure preventing further translation. When erythromycin is present it binds the leader peptide causing a change in conformation allowing for the expression of ErmB.	lincosamide;macrolide;streptogramin
CL9772_ST525	CL9772autopatrickm_contig_51	399	1838	+	AAC(6')-Ie-APH(2'')-Ia	1-1440/1440	100	100	card	GU565967.1:26419-24979	AAC(6')-Ie-APH(2'')-Ia is an aminoglycoside acetyltransferase encoded by plasmids and transposons in S. aureus E. faecalis E. faecium and Staphylococcus warneri	aminoglycoside
CL9772_ST525	CL9772autopatrickm_contig_6	194984	195478	+	dfrE	1-495/495	100	97.37	card	AIIS01000002.1:234307-233812	dfrE is a chromosome-encoded dihydrofolate reductase found in Enterococcus faecalis	diaminopyrimidine
CL9797_ST525	CL9797autopatrickm_contig_1	5801	6955	+	emeA	1-1182/1182	97.72	96.78	card	AB091338:173-1355	A multidrug efflux pump from Enterococcus faecalis. There exist efflux activity of several antimicrobial agents such as DAPI Hoechst 33342 and acriflavine. Efflux of DAPI via EmeA was strongly inhibited by reserpine.	acridine_dye
CL9797_ST525	CL9797autopatrickm_contig_1	485513	486007	+	dfrE	1-495/495	100	97.17	card	AIIS01000002.1:234307-233812	dfrE is a chromosome-encoded dihydrofolate reductase found in Enterococcus faecalis	diaminopyrimidine
CL9797_ST525	CL9797autopatrickm_contig_1	716869	717363	-	dfrF	1-495/495	100	100	card	AF028812:392-887	dfrF is a chromosome-encoded dihydrofolate reductase found in Streptococcus pyogenes	diaminopyrimidine
CL9797_ST525	CL9797autopatrickm_contig_11	47714	49210	+	lsaA	1-1497/1497	100	98.06	card	AY225127.1:40-1537	LsaA is an ABC-F subfamily protein expressed in Enterococcus faecalis. It confers resistance to clindamycin quinupristin-dalfopristin and dalfopristin.	lincosamide;macrolide;oxazolidinone;phenicol;pleuromutilin;streptogramin;tetracycline
CL9797_ST525	CL9797autopatrickm_contig_14	35721	37448	+	efrA	1-1728/1728	100	99.31	card	NZ_PTWF01000025.1:35858-37586	efrA is a part of the EfrAB efflux pump and both efrA and efrB are necessary to confer drug resistance.	fluoroquinolone;macrolide;rifamycin
CL9797_ST525	CL9797autopatrickm_contig_14	38007	39060	+	efrB	34-1085/1086	96.69	97.35	card	HG970103.1:0-1086	efrB is a part of the EfrAB efflux pump and both efrA and efrB are necessary to confer multidrug resistance.	fluoroquinolone;macrolide;rifamycin
CL9797_ST525	CL9797autopatrickm_contig_14	53019	54938	-	tetM	1-1920/1920	100	99.69	card	AM990992.1:1003680-1001760	TetM is a ribosomal protection protein that confers tetracycline resistance. It is found on transposable DNA elements and its horizontal transfer between bacterial species has been documented.	tetracycline
CL9797_ST525	CL9797autopatrickm_contig_27	6896	7591	+	vanRA	1-696/696	100	100	card	M97297:3976-4671	vanRA also known as vanR is a vanR variant found in the vanA gene cluster	glycopeptide
CL9797_ST525	CL9797autopatrickm_contig_27	7569	8723	+	vanSA	1-1155/1155	100	100	card	M97297:4649-5803	vanSA also known as vanS is a vanS variant found in the vanA gene cluster	glycopeptide
CL9797_ST525	CL9797autopatrickm_contig_27	8938	9906	+	vanHA	1-969/969	100	100	card	M97297:6018-6986	vanHA also known as vanH is a vanH variant in the vanA gene cluster	glycopeptide
CL9797_ST525	CL9797autopatrickm_contig_27	9899	10930	+	vanA	1-1032/1032	100	100	card	M97297:6979-8010	VanA is a D-Ala-D-Ala ligase homolog that synthesizes D-Ala-D-Lac an alternative substrate for peptidoglycan synthesis that reduces vancomycin binding affinity. It has been isolated from VREs. It is associated with both vancomycin and teicoplanin resistance.	glycopeptide
CL9797_ST525	CL9797autopatrickm_contig_27	10936	11544	+	vanXA	1-609/609	100	100	card	M97297:8016-8624	vanXA also known as vanX is a vanX variant found in the vanA gene cluster	glycopeptide
CL9797_ST525	CL9797autopatrickm_contig_27	11972	12884	+	vanYA	1-912/912	100	99.89	card	M97297:9052-9963	vanYA also known as vanY is a vanY variant found in the vanA gene cluster	glycopeptide
CL9797_ST525	CL9797autopatrickm_contig_27	13037	13522	+	vanZA	1-486/486	100	100	card	M97297:10116-10601	vanZA also known as vanZ is a vanZ variant found in the vanA gene cluster	glycopeptide
CL9797_ST525	CL9797autopatrickm_contig_28	2779	3426	+	Enterococcus_faecalis_chloramphenicol_acetyltransferase	1-648/648	100	100	card	X92945.2:9582-8934	A chloramphenicol acetyltransferase and resistance determinant described in Enterococcus faecalis	phenicol
CL9797_ST525	CL9797autopatrickm_contig_60	400	1839	+	AAC(6')-Ie-APH(2'')-Ia	1-1440/1440	100	100	card	GU565967.1:26419-24979	AAC(6')-Ie-APH(2'')-Ia is an aminoglycoside acetyltransferase encoded by plasmids and transposons in S. aureus E. faecalis E. faecium and Staphylococcus warneri	aminoglycoside
CL9797_ST525	CL9797autopatrickm_contig_86	10	755	-	ErmB	1-747/747	99.87	99.06	card	AF242872.1:2131-2878	ErmB confers the MLSb phenotype. Similar to ErmC expression of ErmB is inducible by erythromycin. The leader peptide causes attenuation of the mRNA and stabilizes the structure preventing further translation. When erythromycin is present it binds the leader peptide causing a change in conformation allowing for the expression of ErmB.	lincosamide;macrolide;streptogramin
CL9824_ST631	CL9824autopatricm_contig_1	54563	56059	+	lsaA	1-1497/1497	100	98.2	card	AY225127.1:40-1537	LsaA is an ABC-F subfamily protein expressed in Enterococcus faecalis. It confers resistance to clindamycin quinupristin-dalfopristin and dalfopristin.	lincosamide;macrolide;oxazolidinone;phenicol;pleuromutilin;streptogramin;tetracycline
CL9824_ST631	CL9824autopatricm_contig_1	917105	917599	-	dfrE	1-495/495	100	97.37	card	AIIS01000002.1:234307-233812	dfrE is a chromosome-encoded dihydrofolate reductase found in Enterococcus faecalis	diaminopyrimidine
CL9824_ST631	CL9824autopatricm_contig_1	1356543	1357697	-	emeA	1-1182/1182	97.72	96.87	card	AB091338:173-1355	A multidrug efflux pump from Enterococcus faecalis. There exist efflux activity of several antimicrobial agents such as DAPI Hoechst 33342 and acriflavine. Efflux of DAPI via EmeA was strongly inhibited by reserpine.	acridine_dye
CL9824_ST631	CL9824autopatricm_contig_7	38791	40518	+	efrA	1-1728/1728	100	99.25	card	NZ_PTWF01000025.1:35858-37586	efrA is a part of the EfrAB efflux pump and both efrA and efrB are necessary to confer drug resistance.	fluoroquinolone;macrolide;rifamycin
CL9824_ST631	CL9824autopatricm_contig_7	41084	42130	+	efrB	40-1085/1086	96.04	98.19	card	HG970103.1:0-1086	efrB is a part of the EfrAB efflux pump and both efrA and efrB are necessary to confer multidrug resistance.	fluoroquinolone;macrolide;rifamycin
CL9924_ST6	CL9924autopatricm_contig_1	371442	372596	-	emeA	1-1182/1182	97.72	96.87	card	AB091338:173-1355	A multidrug efflux pump from Enterococcus faecalis. There exist efflux activity of several antimicrobial agents such as DAPI Hoechst 33342 and acriflavine. Efflux of DAPI via EmeA was strongly inhibited by reserpine.	acridine_dye
CL9924_ST6	CL9924autopatricm_contig_12	54569	56065	+	lsaA	1-1497/1497	100	98.4	card	AY225127.1:40-1537	LsaA is an ABC-F subfamily protein expressed in Enterococcus faecalis. It confers resistance to clindamycin quinupristin-dalfopristin and dalfopristin.	lincosamide;macrolide;oxazolidinone;phenicol;pleuromutilin;streptogramin;tetracycline
CL9924_ST6	CL9924autopatricm_contig_14	47917	49644	+	efrA	1-1728/1728	100	98.9	card	NZ_PTWF01000025.1:35858-37586	efrA is a part of the EfrAB efflux pump and both efrA and efrB are necessary to confer drug resistance.	fluoroquinolone;macrolide;rifamycin
CL9924_ST6	CL9924autopatricm_contig_14	50203	51256	+	efrB	34-1085/1086	96.69	97.82	card	HG970103.1:0-1086	efrB is a part of the EfrAB efflux pump and both efrA and efrB are necessary to confer multidrug resistance.	fluoroquinolone;macrolide;rifamycin
CL9924_ST6	CL9924autopatricm_contig_14	65357	67276	-	tetM	1-1920/1920	100	100	card	AM990992.1:1003680-1001760	TetM is a ribosomal protection protein that confers tetracycline resistance. It is found on transposable DNA elements and its horizontal transfer between bacterial species has been documented.	tetracycline
CL9924_ST6	CL9924autopatricm_contig_2	84586	85080	+	dfrE	1-495/495	100	97.37	card	AIIS01000002.1:234307-233812	dfrE is a chromosome-encoded dihydrofolate reductase found in Enterococcus faecalis	diaminopyrimidine
CL9924_ST6	CL9924autopatricm_contig_35	3977	4672	+	vanRA	1-696/696	100	100	card	M97297:3976-4671	vanRA also known as vanR is a vanR variant found in the vanA gene cluster	glycopeptide
CL9924_ST6	CL9924autopatricm_contig_35	4650	5804	+	vanSA	1-1155/1155	100	100	card	M97297:4649-5803	vanSA also known as vanS is a vanS variant found in the vanA gene cluster	glycopeptide
CL9924_ST6	CL9924autopatricm_contig_35	6019	6987	+	vanHA	1-969/969	100	100	card	M97297:6018-6986	vanHA also known as vanH is a vanH variant in the vanA gene cluster	glycopeptide
CL9924_ST6	CL9924autopatricm_contig_35	6980	8011	+	vanA	1-1032/1032	100	100	card	M97297:6979-8010	VanA is a D-Ala-D-Ala ligase homolog that synthesizes D-Ala-D-Lac an alternative substrate for peptidoglycan synthesis that reduces vancomycin binding affinity. It has been isolated from VREs. It is associated with both vancomycin and teicoplanin resistance.	glycopeptide
CL9924_ST6	CL9924autopatricm_contig_35	8017	8625	+	vanXA	1-609/609	100	100	card	M97297:8016-8624	vanXA also known as vanX is a vanX variant found in the vanA gene cluster	glycopeptide
CL9924_ST6	CL9924autopatricm_contig_35	9053	9965	+	vanYA	1-912/912	100	99.89	card	M97297:9052-9963	vanYA also known as vanY is a vanY variant found in the vanA gene cluster	glycopeptide
CL9924_ST6	CL9924autopatricm_contig_35	10118	10603	+	vanZA	1-486/486	100	100	card	M97297:10116-10601	vanZA also known as vanZ is a vanZ variant found in the vanA gene cluster	glycopeptide
CL9924_ST6	CL9924autopatricm_contig_38	65	810	-	ErmB	1-747/747	99.87	99.47	card	AF242872.1:2131-2878	ErmB confers the MLSb phenotype. Similar to ErmC expression of ErmB is inducible by erythromycin. The leader peptide causes attenuation of the mRNA and stabilizes the structure preventing further translation. When erythromycin is present it binds the leader peptide causing a change in conformation allowing for the expression of ErmB.	lincosamide;macrolide;streptogramin
CL9924_ST6	CL9924autopatricm_contig_41	2583	3230	-	Enterococcus_faecalis_chloramphenicol_acetyltransferase	1-648/648	100	100	card	X92945.2:9582-8934	A chloramphenicol acetyltransferase and resistance determinant described in Enterococcus faecalis	phenicol
CL9924_ST6	CL9924autopatricm_contig_42	5018	5512	+	dfrF	1-495/495	100	100	card	AF028812:392-887	dfrF is a chromosome-encoded dihydrofolate reductase found in Streptococcus pyogenes	diaminopyrimidine
CL9924_ST6	CL9924autopatricm_contig_53	399	1838	+	AAC(6')-Ie-APH(2'')-Ia	1-1440/1440	100	100	card	GU565967.1:26419-24979	AAC(6')-Ie-APH(2'')-Ia is an aminoglycoside acetyltransferase encoded by plasmids and transposons in S. aureus E. faecalis E. faecium and Staphylococcus warneri	aminoglycoside
CL9943_ST4	CL9943autopatricm_contig_1	133487	133981	+	dfrE	1-495/495	100	97.37	card	AIIS01000002.1:234307-233812	dfrE is a chromosome-encoded dihydrofolate reductase found in Enterococcus faecalis	diaminopyrimidine
CL9943_ST4	CL9943autopatricm_contig_19	4570	6297	+	efrA	1-1728/1728	100	99.42	card	NZ_PTWF01000025.1:35858-37586	efrA is a part of the EfrAB efflux pump and both efrA and efrB are necessary to confer drug resistance.	fluoroquinolone;macrolide;rifamycin
CL9943_ST4	CL9943autopatricm_contig_19	6856	7909	+	efrB	34-1085/1086	96.69	97.54	card	HG970103.1:0-1086	efrB is a part of the EfrAB efflux pump and both efrA and efrB are necessary to confer multidrug resistance.	fluoroquinolone;macrolide;rifamycin
CL9943_ST4	CL9943autopatricm_contig_29	1942	2589	-	Enterococcus_faecalis_chloramphenicol_acetyltransferase	1-648/648	100	100	card	X92945.2:9582-8934	A chloramphenicol acetyltransferase and resistance determinant described in Enterococcus faecalis	phenicol
CL9943_ST4	CL9943autopatricm_contig_29	5465	5950	-	vanZA	1-486/486	100	100	card	M97297:10116-10601	vanZA also known as vanZ is a vanZ variant found in the vanA gene cluster	glycopeptide
CL9943_ST4	CL9943autopatricm_contig_29	6103	7015	-	vanYA	1-912/912	100	99.89	card	M97297:9052-9963	vanYA also known as vanY is a vanY variant found in the vanA gene cluster	glycopeptide
CL9943_ST4	CL9943autopatricm_contig_29	7443	8051	-	vanXA	1-609/609	100	100	card	M97297:8016-8624	vanXA also known as vanX is a vanX variant found in the vanA gene cluster	glycopeptide
CL9943_ST4	CL9943autopatricm_contig_29	8057	9088	-	vanA	1-1032/1032	100	100	card	M97297:6979-8010	VanA is a D-Ala-D-Ala ligase homolog that synthesizes D-Ala-D-Lac an alternative substrate for peptidoglycan synthesis that reduces vancomycin binding affinity. It has been isolated from VREs. It is associated with both vancomycin and teicoplanin resistance.	glycopeptide
CL9943_ST4	CL9943autopatricm_contig_29	9081	10049	-	vanHA	1-969/969	100	100	card	M97297:6018-6986	vanHA also known as vanH is a vanH variant in the vanA gene cluster	glycopeptide
CL9943_ST4	CL9943autopatricm_contig_29	10264	11418	-	vanSA	1-1155/1155	100	100	card	M97297:4649-5803	vanSA also known as vanS is a vanS variant found in the vanA gene cluster	glycopeptide
CL9943_ST4	CL9943autopatricm_contig_29	11396	12091	-	vanRA	1-696/696	100	100	card	M97297:3976-4671	vanRA also known as vanR is a vanR variant found in the vanA gene cluster	glycopeptide
CL9943_ST4	CL9943autopatricm_contig_3	5502	6656	+	emeA	1-1182/1182	97.72	96.78	card	AB091338:173-1355	A multidrug efflux pump from Enterococcus faecalis. There exist efflux activity of several antimicrobial agents such as DAPI Hoechst 33342 and acriflavine. Efflux of DAPI via EmeA was strongly inhibited by reserpine.	acridine_dye
CL9943_ST4	CL9943autopatricm_contig_47	1655	2152	+	dfrG	1-498/498	100	100	card	AB205645:1012-1510	dfrG is a plasmid-encoded dihydrofolate reductase found in Staphylococcus aureus	diaminopyrimidine
CL9943_ST4	CL9943autopatricm_contig_76	80	1519	-	AAC(6')-Ie-APH(2'')-Ia	1-1440/1440	100	99.93	card	GU565967.1:26419-24979	AAC(6')-Ie-APH(2'')-Ia is an aminoglycoside acetyltransferase encoded by plasmids and transposons in S. aureus E. faecalis E. faecium and Staphylococcus warneri	aminoglycoside
CL9943_ST4	CL9943autopatricm_contig_88	10	755	-	ErmB	1-747/747	99.87	99.06	card	AF242872.1:2131-2878	ErmB confers the MLSb phenotype. Similar to ErmC expression of ErmB is inducible by erythromycin. The leader peptide causes attenuation of the mRNA and stabilizes the structure preventing further translation. When erythromycin is present it binds the leader peptide causing a change in conformation allowing for the expression of ErmB.	lincosamide;macrolide;streptogramin
CL9943_ST4	CL9943autopatricm_contig_9	56325	57821	+	lsaA	1-1497/1497	100	99	card	AY225127.1:40-1537	LsaA is an ABC-F subfamily protein expressed in Enterococcus faecalis. It confers resistance to clindamycin quinupristin-dalfopristin and dalfopristin.	lincosamide;macrolide;oxazolidinone;phenicol;pleuromutilin;streptogramin;tetracycline
CVM_N52467_ST228	NZ_PUBS01000016.1	61849	62343	-	dfrE	1-495/495	100	96.36	card	AIIS01000002.1:234307-233812	dfrE is a chromosome-encoded dihydrofolate reductase found in Enterococcus faecalis	diaminopyrimidine
CVM_N52467_ST228	NZ_PUBS01000025.1	95559	96713	-	emeA	1-1182/1182	97.72	95.35	card	AB091338:173-1355	A multidrug efflux pump from Enterococcus faecalis. There exist efflux activity of several antimicrobial agents such as DAPI Hoechst 33342 and acriflavine. Efflux of DAPI via EmeA was strongly inhibited by reserpine.	acridine_dye
CVM_N52467_ST228	NZ_PUBS01000034.1	13945	15441	-	lsaA	1-1497/1497	100	97.8	card	AY225127.1:40-1537	LsaA is an ABC-F subfamily protein expressed in Enterococcus faecalis. It confers resistance to clindamycin quinupristin-dalfopristin and dalfopristin.	lincosamide;macrolide;oxazolidinone;phenicol;pleuromutilin;streptogramin;tetracycline
CVM_N52467_ST228	NZ_PUBS01000043.1	3612	5339	+	efrA	1-1728/1728	100	97.8	card	NZ_PTWF01000025.1:35858-37586	efrA is a part of the EfrAB efflux pump and both efrA and efrB are necessary to confer drug resistance.	fluoroquinolone;macrolide;rifamycin
CVM_N52467_ST228	NZ_PUBS01000043.1	5898	6951	+	efrB	34-1085/1086	96.69	97.16	card	HG970103.1:0-1086	efrB is a part of the EfrAB efflux pump and both efrA and efrB are necessary to confer multidrug resistance.	fluoroquinolone;macrolide;rifamycin
CVM_N52587_STx	NZ_PUBP01000011.1	9304	10458	+	emeA	1-1182/1182	97.72	95.35	card	AB091338:173-1355	A multidrug efflux pump from Enterococcus faecalis. There exist efflux activity of several antimicrobial agents such as DAPI Hoechst 33342 and acriflavine. Efflux of DAPI via EmeA was strongly inhibited by reserpine.	acridine_dye
CVM_N52587_STx	NZ_PUBP01000028.1	38403	40130	+	efrA	1-1728/1728	100	97.8	card	NZ_PTWF01000025.1:35858-37586	efrA is a part of the EfrAB efflux pump and both efrA and efrB are necessary to confer drug resistance.	fluoroquinolone;macrolide;rifamycin
CVM_N52587_STx	NZ_PUBP01000028.1	40689	41742	+	efrB	34-1085/1086	96.69	97.16	card	HG970103.1:0-1086	efrB is a part of the EfrAB efflux pump and both efrA and efrB are necessary to confer multidrug resistance.	fluoroquinolone;macrolide;rifamycin
CVM_N52587_STx	NZ_PUBP01000029.1	61849	62343	-	dfrE	1-495/495	100	96.36	card	AIIS01000002.1:234307-233812	dfrE is a chromosome-encoded dihydrofolate reductase found in Enterococcus faecalis	diaminopyrimidine
CVM_N52587_STx	NZ_PUBP01000077.1	13945	15441	-	lsaA	1-1497/1497	100	97.8	card	AY225127.1:40-1537	LsaA is an ABC-F subfamily protein expressed in Enterococcus faecalis. It confers resistance to clindamycin quinupristin-dalfopristin and dalfopristin.	lincosamide;macrolide;oxazolidinone;phenicol;pleuromutilin;streptogramin;tetracycline
CVM N52662_ST228	NZ_PUBH01000009.1	80635	82362	+	efrA	1-1728/1728	100	97.8	card	NZ_PTWF01000025.1:35858-37586	efrA is a part of the EfrAB efflux pump and both efrA and efrB are necessary to confer drug resistance.	fluoroquinolone;macrolide;rifamycin
CVM N52662_ST228	NZ_PUBH01000009.1	82921	83974	+	efrB	34-1085/1086	96.69	97.16	card	HG970103.1:0-1086	efrB is a part of the EfrAB efflux pump and both efrA and efrB are necessary to confer multidrug resistance.	fluoroquinolone;macrolide;rifamycin
CVM N52662_ST228	NZ_PUBH01000011.1	24422	25576	+	emeA	1-1182/1182	97.72	95.35	card	AB091338:173-1355	A multidrug efflux pump from Enterococcus faecalis. There exist efflux activity of several antimicrobial agents such as DAPI Hoechst 33342 and acriflavine. Efflux of DAPI via EmeA was strongly inhibited by reserpine.	acridine_dye
CVM N52662_ST228	NZ_PUBH01000026.1	41189	41683	+	dfrE	1-495/495	100	96.36	card	AIIS01000002.1:234307-233812	dfrE is a chromosome-encoded dihydrofolate reductase found in Enterococcus faecalis	diaminopyrimidine
CVM N52662_ST228	NZ_PUBH01000044.1	16265	17761	+	lsaA	1-1497/1497	100	97.8	card	AY225127.1:40-1537	LsaA is an ABC-F subfamily protein expressed in Enterococcus faecalis. It confers resistance to clindamycin quinupristin-dalfopristin and dalfopristin.	lincosamide;macrolide;oxazolidinone;phenicol;pleuromutilin;streptogramin;tetracycline
CVM N52662_ST228	NZ_PUBH01000063.1	52	1971	+	tetM	1-1920/1920	100	99.79	card	AM990992.1:1003680-1001760	TetM is a ribosomal protection protein that confers tetracycline resistance. It is found on transposable DNA elements and its horizontal transfer between bacterial species has been documented.	tetracycline
CVM N53420_ST228	NZ_PTYL01000019.1	9304	10458	+	emeA	1-1182/1182	97.72	95.35	card	AB091338:173-1355	A multidrug efflux pump from Enterococcus faecalis. There exist efflux activity of several antimicrobial agents such as DAPI Hoechst 33342 and acriflavine. Efflux of DAPI via EmeA was strongly inhibited by reserpine.	acridine_dye
CVM N53420_ST228	NZ_PTYL01000021.1	61849	62343	-	dfrE	1-495/495	100	96.36	card	AIIS01000002.1:234307-233812	dfrE is a chromosome-encoded dihydrofolate reductase found in Enterococcus faecalis	diaminopyrimidine
CVM N53420_ST228	NZ_PTYL01000058.1	17046	18773	+	efrA	1-1728/1728	100	97.8	card	NZ_PTWF01000025.1:35858-37586	efrA is a part of the EfrAB efflux pump and both efrA and efrB are necessary to confer drug resistance.	fluoroquinolone;macrolide;rifamycin
CVM N53420_ST228	NZ_PTYL01000058.1	19332	20385	+	efrB	34-1085/1086	96.69	97.16	card	HG970103.1:0-1086	efrB is a part of the EfrAB efflux pump and both efrA and efrB are necessary to confer multidrug resistance.	fluoroquinolone;macrolide;rifamycin
CVM N53420_ST228	NZ_PTYL01000080.1	6042	7961	-	tetM	1-1920/1920	100	99.9	card	AM990992.1:1003680-1001760	TetM is a ribosomal protection protein that confers tetracycline resistance. It is found on transposable DNA elements and its horizontal transfer between bacterial species has been documented.	tetracycline
CVM N53420_ST228	NZ_PTYL01000081.1	13661	15157	+	lsaA	1-1497/1497	100	97.8	card	AY225127.1:40-1537	LsaA is an ABC-F subfamily protein expressed in Enterococcus faecalis. It confers resistance to clindamycin quinupristin-dalfopristin and dalfopristin.	lincosamide;macrolide;oxazolidinone;phenicol;pleuromutilin;streptogramin;tetracycline
CVM_N54548_ST228	NZ_PTZS01000007.1	5182	6336	+	emeA	1-1182/1182	97.72	95.35	card	AB091338:173-1355	A multidrug efflux pump from Enterococcus faecalis. There exist efflux activity of several antimicrobial agents such as DAPI Hoechst 33342 and acriflavine. Efflux of DAPI via EmeA was strongly inhibited by reserpine.	acridine_dye
CVM_N54548_ST228	NZ_PTZS01000009.1	61850	62344	-	dfrE	1-495/495	100	96.36	card	AIIS01000002.1:234307-233812	dfrE is a chromosome-encoded dihydrofolate reductase found in Enterococcus faecalis	diaminopyrimidine
CVM_N54548_ST228	NZ_PTZS01000031.1	23062	24115	-	efrB	34-1085/1086	96.69	97.16	card	HG970103.1:0-1086	efrB is a part of the EfrAB efflux pump and both efrA and efrB are necessary to confer multidrug resistance.	fluoroquinolone;macrolide;rifamycin
CVM_N54548_ST228	NZ_PTZS01000031.1	24674	26401	-	efrA	1-1728/1728	100	97.8	card	NZ_PTWF01000025.1:35858-37586	efrA is a part of the EfrAB efflux pump and both efrA and efrB are necessary to confer drug resistance.	fluoroquinolone;macrolide;rifamycin
CVM_N54548_ST228	NZ_PTZS01000046.1	21328	22824	-	lsaA	1-1497/1497	100	97.8	card	AY225127.1:40-1537	LsaA is an ABC-F subfamily protein expressed in Enterococcus faecalis. It confers resistance to clindamycin quinupristin-dalfopristin and dalfopristin.	lincosamide;macrolide;oxazolidinone;phenicol;pleuromutilin;streptogramin;tetracycline
CVM_N54595_ST192	NZ_PUAC01000006.1	25030	26184	+	emeA	1-1182/1182	97.72	96.95	card	AB091338:173-1355	A multidrug efflux pump from Enterococcus faecalis. There exist efflux activity of several antimicrobial agents such as DAPI Hoechst 33342 and acriflavine. Efflux of DAPI via EmeA was strongly inhibited by reserpine.	acridine_dye
CVM_N54595_ST192	NZ_PUAC01000015.1	13652	15148	+	lsaA	1-1497/1497	100	98.93	card	AY225127.1:40-1537	LsaA is an ABC-F subfamily protein expressed in Enterococcus faecalis. It confers resistance to clindamycin quinupristin-dalfopristin and dalfopristin.	lincosamide;macrolide;oxazolidinone;phenicol;pleuromutilin;streptogramin;tetracycline
CVM_N54595_ST192	NZ_PUAC01000070.1	23968	24462	+	dfrE	1-495/495	100	98.18	card	AIIS01000002.1:234307-233812	dfrE is a chromosome-encoded dihydrofolate reductase found in Enterococcus faecalis	diaminopyrimidine
CVM_N54595_ST192	NZ_PUAC01000079.1	20597	21650	-	efrB	34-1085/1086	96.69	97.73	card	HG970103.1:0-1086	efrB is a part of the EfrAB efflux pump and both efrA and efrB are necessary to confer multidrug resistance.	fluoroquinolone;macrolide;rifamycin
CVM_N54595_ST192	NZ_PUAC01000079.1	22209	23936	-	efrA	1-1728/1728	100	99.02	card	NZ_PTWF01000025.1:35858-37586	efrA is a part of the EfrAB efflux pump and both efrA and efrB are necessary to confer drug resistance.	fluoroquinolone;macrolide;rifamycin
CVM_N55265_ST228	NZ_PUAQ01000009.1	23062	24115	-	efrB	34-1085/1086	96.69	97.16	card	HG970103.1:0-1086	efrB is a part of the EfrAB efflux pump and both efrA and efrB are necessary to confer multidrug resistance.	fluoroquinolone;macrolide;rifamycin
CVM_N55265_ST228	NZ_PUAQ01000009.1	24674	26401	-	efrA	1-1728/1728	100	97.8	card	NZ_PTWF01000025.1:35858-37586	efrA is a part of the EfrAB efflux pump and both efrA and efrB are necessary to confer drug resistance.	fluoroquinolone;macrolide;rifamycin
CVM_N55265_ST228	NZ_PUAQ01000014.1	41189	41683	+	dfrE	1-495/495	100	96.36	card	AIIS01000002.1:234307-233812	dfrE is a chromosome-encoded dihydrofolate reductase found in Enterococcus faecalis	diaminopyrimidine
CVM_N55265_ST228	NZ_PUAQ01000018.1	5182	6336	+	emeA	1-1182/1182	97.72	95.35	card	AB091338:173-1355	A multidrug efflux pump from Enterococcus faecalis. There exist efflux activity of several antimicrobial agents such as DAPI Hoechst 33342 and acriflavine. Efflux of DAPI via EmeA was strongly inhibited by reserpine.	acridine_dye
CVM_N55265_ST228	NZ_PUAQ01000027.1	21328	22824	-	lsaA	1-1497/1497	100	97.8	card	AY225127.1:40-1537	LsaA is an ABC-F subfamily protein expressed in Enterococcus faecalis. It confers resistance to clindamycin quinupristin-dalfopristin and dalfopristin.	lincosamide;macrolide;oxazolidinone;phenicol;pleuromutilin;streptogramin;tetracycline
CVM_N60027F_ST862	NZ_PTUY01000025.1	21364	21858	+	dfrE	1-495/495	100	97.37	card	AIIS01000002.1:234307-233812	dfrE is a chromosome-encoded dihydrofolate reductase found in Enterococcus faecalis	diaminopyrimidine
CVM_N60027F_ST862	NZ_PTUY01000032.1	16256	17752	+	lsaA	1-1497/1497	100	98.06	card	AY225127.1:40-1537	LsaA is an ABC-F subfamily protein expressed in Enterococcus faecalis. It confers resistance to clindamycin quinupristin-dalfopristin and dalfopristin.	lincosamide;macrolide;oxazolidinone;phenicol;pleuromutilin;streptogramin;tetracycline
CVM_N60027F_ST862	NZ_PTUY01000040.1	35325	37052	+	efrA	1-1728/1728	100	99.02	card	NZ_PTWF01000025.1:35858-37586	efrA is a part of the EfrAB efflux pump and both efrA and efrB are necessary to confer drug resistance.	fluoroquinolone;macrolide;rifamycin
CVM_N60027F_ST862	NZ_PTUY01000040.1	37611	38664	+	efrB	34-1085/1086	96.69	96.88	card	HG970103.1:0-1086	efrB is a part of the EfrAB efflux pump and both efrA and efrB are necessary to confer multidrug resistance.	fluoroquinolone;macrolide;rifamycin
CVM_N60027F_ST862	NZ_PTUY01000059.1	5094	6248	+	emeA	1-1182/1182	97.72	97.21	card	AB091338:173-1355	A multidrug efflux pump from Enterococcus faecalis. There exist efflux activity of several antimicrobial agents such as DAPI Hoechst 33342 and acriflavine. Efflux of DAPI via EmeA was strongly inhibited by reserpine.	acridine_dye
CVM_N60027F_ST862	NZ_PTUY01000062.1	3682	4427	+	ErmB	1-747/747	99.87	98.53	card	AF242872.1:2131-2878	ErmB confers the MLSb phenotype. Similar to ErmC expression of ErmB is inducible by erythromycin. The leader peptide causes attenuation of the mRNA and stabilizes the structure preventing further translation. When erythromycin is present it binds the leader peptide causing a change in conformation allowing for the expression of ErmB.	lincosamide;macrolide;streptogramin
CVM_N60027F_ST862	NZ_PTUY01000063.1	1565	2941	-	tet(L)	1-1377/1377	100	99.78	card	M11036:0-1377	TetL is a tetracycline efflux protein found in many species of Gram-negative and Gram-positive bacteria.	tetracycline
CVM_N60027F_ST862	NZ_PTUY01000063.1	3135	5054	-	tetM	1-1920/1920	100	95.21	card	AM990992.1:1003680-1001760	TetM is a ribosomal protection protein that confers tetracycline resistance. It is found on transposable DNA elements and its horizontal transfer between bacterial species has been documented.	tetracycline
D32_ST40	NC_018221.1	927598	928752	+	emeA	1-1182/1182	97.72	96.95	card	AB091338:173-1355	A multidrug efflux pump from Enterococcus faecalis. There exist efflux activity of several antimicrobial agents such as DAPI Hoechst 33342 and acriflavine. Efflux of DAPI via EmeA was strongly inhibited by reserpine.	acridine_dye
D32_ST40	NC_018221.1	1378757	1379251	+	dfrE	1-495/495	100	97.58	card	AIIS01000002.1:234307-233812	dfrE is a chromosome-encoded dihydrofolate reductase found in Enterococcus faecalis	diaminopyrimidine
D32_ST40	NC_018221.1	2401772	2403268	-	lsaA	1-1497/1497	100	99.4	card	AY225127.1:40-1537	LsaA is an ABC-F subfamily protein expressed in Enterococcus faecalis. It confers resistance to clindamycin quinupristin-dalfopristin and dalfopristin.	lincosamide;macrolide;oxazolidinone;phenicol;pleuromutilin;streptogramin;tetracycline
D32_ST40	NC_018221.1	2569590	2570643	-	efrB	34-1085/1086	96.69	97.63	card	HG970103.1:0-1086	efrB is a part of the EfrAB efflux pump and both efrA and efrB are necessary to confer multidrug resistance.	fluoroquinolone;macrolide;rifamycin
D32_ST40	NC_018221.1	2571202	2572929	-	efrA	1-1728/1728	100	99.31	card	NZ_PTWF01000025.1:35858-37586	efrA is a part of the EfrAB efflux pump and both efrA and efrB are necessary to confer drug resistance.	fluoroquinolone;macrolide;rifamycin
D32_ST40	NC_018222.1	5834	6579	+	ErmB	1-747/747	99.87	99.33	card	AF242872.1:2131-2878	ErmB confers the MLSb phenotype. Similar to ErmC expression of ErmB is inducible by erythromycin. The leader peptide causes attenuation of the mRNA and stabilizes the structure preventing further translation. When erythromycin is present it binds the leader peptide causing a change in conformation allowing for the expression of ErmB.	lincosamide;macrolide;streptogramin
DSM111623_ST624	NZ_CAKODD010000003.1	55067	56563	+	lsaA	1-1497/1497	100	97.53	card	AY225127.1:40-1537	LsaA is an ABC-F subfamily protein expressed in Enterococcus faecalis. It confers resistance to clindamycin quinupristin-dalfopristin and dalfopristin.	lincosamide;macrolide;oxazolidinone;phenicol;pleuromutilin;streptogramin;tetracycline
DSM111623_ST624	NZ_CAKODD010000005.1	244189	245343	-	emeA	1-1182/1182	97.72	96.19	card	AB091338:173-1355	A multidrug efflux pump from Enterococcus faecalis. There exist efflux activity of several antimicrobial agents such as DAPI Hoechst 33342 and acriflavine. Efflux of DAPI via EmeA was strongly inhibited by reserpine.	acridine_dye
DSM111623_ST624	NZ_CAKODD010000006.1	109856	110350	-	dfrE	1-495/495	100	96.36	card	AIIS01000002.1:234307-233812	dfrE is a chromosome-encoded dihydrofolate reductase found in Enterococcus faecalis	diaminopyrimidine
DSM111623_ST624	NZ_CAKODD010000012.1	22949	24002	-	efrB	34-1085/1086	96.69	95.64	card	HG970103.1:0-1086	efrB is a part of the EfrAB efflux pump and both efrA and efrB are necessary to confer multidrug resistance.	fluoroquinolone;macrolide;rifamycin
DSM111623_ST624	NZ_CAKODD010000012.1	24561	26288	-	efrA	1-1728/1728	100	98.38	card	NZ_PTWF01000025.1:35858-37586	efrA is a part of the EfrAB efflux pump and both efrA and efrB are necessary to confer drug resistance.	fluoroquinolone;macrolide;rifamycin
E1_ST40	NZ_KB947412.1	16148	18067	-	tetM	1-1920/1920	100	99.27	card	AM990992.1:1003680-1001760	TetM is a ribosomal protection protein that confers tetracycline resistance. It is found on transposable DNA elements and its horizontal transfer between bacterial species has been documented.	tetracycline
E1_ST40	NZ_KB947421.1	24771	25925	+	emeA	1-1182/1182	97.72	96.95	card	AB091338:173-1355	A multidrug efflux pump from Enterococcus faecalis. There exist efflux activity of several antimicrobial agents such as DAPI Hoechst 33342 and acriflavine. Efflux of DAPI via EmeA was strongly inhibited by reserpine.	acridine_dye
E1_ST40	NZ_KB947421.1	126308	128233	-	tetS	1-1926/1926	100	100	card	L09756:0-1926	Tet(S) is a ribosomal protection protein found in Gram-positive and Gram-negative strains. It is similar to tet(M) and tet(O).	tetracycline
E1_ST40	NZ_KB947421.1	511327	511821	+	dfrE	1-495/495	100	97.58	card	AIIS01000002.1:234307-233812	dfrE is a chromosome-encoded dihydrofolate reductase found in Enterococcus faecalis	diaminopyrimidine
E1_ST40	NZ_KB947421.1	1382990	1384486	-	lsaA	1-1497/1497	100	99.4	card	AY225127.1:40-1537	LsaA is an ABC-F subfamily protein expressed in Enterococcus faecalis. It confers resistance to clindamycin quinupristin-dalfopristin and dalfopristin.	lincosamide;macrolide;oxazolidinone;phenicol;pleuromutilin;streptogramin;tetracycline
E1_ST40	NZ_KB947422.1	23117	24170	-	efrB	34-1085/1086	96.69	97.63	card	HG970103.1:0-1086	efrB is a part of the EfrAB efflux pump and both efrA and efrB are necessary to confer multidrug resistance.	fluoroquinolone;macrolide;rifamycin
E1_ST40	NZ_KB947422.1	24729	26456	-	efrA	1-1728/1728	100	99.31	card	NZ_PTWF01000025.1:35858-37586	efrA is a part of the EfrAB efflux pump and both efrA and efrB are necessary to confer drug resistance.	fluoroquinolone;macrolide;rifamycin
EF348_ST16	NZ_QDDP01000001.1	433394	435313	+	tetM	1-1920/1920	100	94.38	card	AM990992.1:1003680-1001760	TetM is a ribosomal protection protein that confers tetracycline resistance. It is found on transposable DNA elements and its horizontal transfer between bacterial species has been documented.	tetracycline
EF348_ST16	NZ_QDDP01000002.1	24428	25582	+	emeA	1-1182/1182	97.72	97.38	card	AB091338:173-1355	A multidrug efflux pump from Enterococcus faecalis. There exist efflux activity of several antimicrobial agents such as DAPI Hoechst 33342 and acriflavine. Efflux of DAPI via EmeA was strongly inhibited by reserpine.	acridine_dye
EF348_ST16	NZ_QDDP01000002.1	466263	466757	+	dfrE	1-495/495	100	97.37	card	AIIS01000002.1:234307-233812	dfrE is a chromosome-encoded dihydrofolate reductase found in Enterococcus faecalis	diaminopyrimidine
EF348_ST16	NZ_QDDP01000003.1	99281	100777	+	lsaA	1-1497/1497	100	98.93	card	AY225127.1:40-1537	LsaA is an ABC-F subfamily protein expressed in Enterococcus faecalis. It confers resistance to clindamycin quinupristin-dalfopristin and dalfopristin.	lincosamide;macrolide;oxazolidinone;phenicol;pleuromutilin;streptogramin;tetracycline
EF348_ST16	NZ_QDDP01000010.1	98344	100071	+	efrA	1-1728/1728	100	98.9	card	NZ_PTWF01000025.1:35858-37586	efrA is a part of the EfrAB efflux pump and both efrA and efrB are necessary to confer drug resistance.	fluoroquinolone;macrolide;rifamycin
EF348_ST16	NZ_QDDP01000010.1	100630	101683	+	efrB	34-1085/1086	96.69	97.54	card	HG970103.1:0-1086	efrB is a part of the EfrAB efflux pump and both efrA and efrB are necessary to confer multidrug resistance.	fluoroquinolone;macrolide;rifamycin
EF348_ST16	NZ_QDDP01000015.1	4571	5374	+	lsaE	1-804/804	100	100	card	AF408195.1:9446-10250	lsaE is an ABC-F subfamily protein found in porcine MRSA isolates. It confers resistance to pleuromutilin lincosamide and streptogramin A	lincosamide;macrolide;oxazolidinone;phenicol;pleuromutilin;streptogramin;tetracycline
EF348_ST16	NZ_QDDP01000018.1	1631	2425	-	APH(3')-IIIa	1-795/795	100	100	card	CP004067:52914-53709	APH(3')-IIIa is a plasmid-encoded aminoglycoside phosphotransferase in S. aureus and Enterococcus spp.	aminoglycoside
EF348_ST16	NZ_QDDP01000018.1	2518	3060	-	SAT-4	1-543/543	100	99.82	card	U01945:373-916	SAT-4 is a plasmid-mediated streptothricin acetyltransferase and streptothricin (a nucleoside antibiotic) resistant determinant. Originally described from a Campylobacter coli BE/G4 plasmid gene sequence by Jacob et al 1994.	nucleoside
EF348_ST16	NZ_QDDP01000018.1	3057	3856	-	aad(6)	32-831/831	96.27	100	card	AY712687:0-831	aad(6) is a plasmid-encoded aminoglycoside nucleotidyltransferase gene in E. faecalis and Streptococcus oralis	aminoglycoside
EF348_ST16	NZ_QDDP01000021.1	263	1702	-	AAC(6')-Ie-APH(2'')-Ia	1-1440/1440	100	100	card	GU565967.1:26419-24979	AAC(6')-Ie-APH(2'')-Ia is an aminoglycoside acetyltransferase encoded by plasmids and transposons in S. aureus E. faecalis E. faecium and Staphylococcus warneri	aminoglycoside
EF348_ST16	NZ_QDDP01000025.1	46	791	-	ErmB	1-747/747	99.87	99.47	card	AF242872.1:2131-2878	ErmB confers the MLSb phenotype. Similar to ErmC expression of ErmB is inducible by erythromycin. The leader peptide causes attenuation of the mRNA and stabilizes the structure preventing further translation. When erythromycin is present it binds the leader peptide causing a change in conformation allowing for the expression of ErmB.	lincosamide;macrolide;streptogramin
EF349_ST631	NZ_RPCE01000001.1	135682	137178	+	lsaA	1-1497/1497	100	98.2	card	AY225127.1:40-1537	LsaA is an ABC-F subfamily protein expressed in Enterococcus faecalis. It confers resistance to clindamycin quinupristin-dalfopristin and dalfopristin.	lincosamide;macrolide;oxazolidinone;phenicol;pleuromutilin;streptogramin;tetracycline
EF349_ST631	NZ_RPCE01000001.1	998074	998568	-	dfrE	1-495/495	100	97.37	card	AIIS01000002.1:234307-233812	dfrE is a chromosome-encoded dihydrofolate reductase found in Enterococcus faecalis	diaminopyrimidine
EF349_ST631	NZ_RPCE01000001.1	1437516	1438670	-	emeA	1-1182/1182	97.72	96.87	card	AB091338:173-1355	A multidrug efflux pump from Enterococcus faecalis. There exist efflux activity of several antimicrobial agents such as DAPI Hoechst 33342 and acriflavine. Efflux of DAPI via EmeA was strongly inhibited by reserpine.	acridine_dye
EF349_ST631	NZ_RPCE01000006.1	40011	40742	-	ErmA	1-732/732	100	87.16	card	X03216.1:5282-4550	ErmA confers the MLSb phenotype. Similar to ErmC Expression of ErmA is inducible by erythromycin. The leader peptide causes attenuation of the mRNA and stabilizes the structure preventing further translation. When erythromycin is present it binds the leader peptide causing a change in conformation allowing for the expression of ErmA.	lincosamide;macrolide;streptogramin
EF349_ST631	NZ_RPCE01000006.1	43759	45186	+	fexA	1-1428/1428	100	99.65	card	AJ549214:176-1604	fexA is a plasmid-encoded chloramphenicol exporter that is found in Staphylococcus lentus	phenicol
EF349_ST631	NZ_RPCE01000006.1	45874	47841	+	optrA	1-1968/1968	100	99.9	card	KP399637:31476-33444	OptrA is a member of the ABC-F protein subfamily that confers resistance to oxazolidinones. The gene encoding the protein was originally isolated from a plasmid in Enterococcus faecalis and Enterococcus faecium.	lincosamide;macrolide;oxazolidinone;phenicol;pleuromutilin;streptogramin;tetracycline
EF349_ST631	NZ_RPCE01000006.1	51824	53551	+	efrA	1-1728/1728	100	99.25	card	NZ_PTWF01000025.1:35858-37586	efrA is a part of the EfrAB efflux pump and both efrA and efrB are necessary to confer drug resistance.	fluoroquinolone;macrolide;rifamycin
EF349_ST631	NZ_RPCE01000006.1	54117	55163	+	efrB	40-1085/1086	96.04	98.19	card	HG970103.1:0-1086	efrB is a part of the EfrAB efflux pump and both efrA and efrB are necessary to confer multidrug resistance.	fluoroquinolone;macrolide;rifamycin
EF349_ST631	NZ_RPCE01000008.1	5724	7643	+	tetM	1-1920/1920	100	95.21	card	AM990992.1:1003680-1001760	TetM is a ribosomal protection protein that confers tetracycline resistance. It is found on transposable DNA elements and its horizontal transfer between bacterial species has been documented.	tetracycline
EF349_ST631	NZ_RPCE01000008.1	7837	9213	+	tet(L)	1-1377/1377	100	95.86	card	M11036:0-1377	TetL is a tetracycline efflux protein found in many species of Gram-negative and Gram-positive bacteria.	tetracycline
EF349_ST631	NZ_RPCE01000008.1	10255	10902	+	catA8	1-648/648	100	98.92	card	JQ922409.1:92-740	catA8 is a chloramphenicol acetyltransferase that confers resistance to chloramphenicol.	phenicol
EF349_ST631	NZ_RPCE01000009.1	823	1558	+	ErmB	1-736/747	98.53	99.59	card	AF242872.1:2131-2878	ErmB confers the MLSb phenotype. Similar to ErmC expression of ErmB is inducible by erythromycin. The leader peptide causes attenuation of the mRNA and stabilizes the structure preventing further translation. When erythromycin is present it binds the leader peptide causing a change in conformation allowing for the expression of ErmB.	lincosamide;macrolide;streptogramin
EF349_ST631	NZ_RPCE01000009.1	1564	2358	+	APH(3')-IIIa	1-795/795	100	100	card	CP004067:52914-53709	APH(3')-IIIa is a plasmid-encoded aminoglycoside phosphotransferase in S. aureus and Enterococcus spp.	aminoglycoside
EF349_ST631	NZ_RPCE01000009.1	3108	3853	+	ErmB	1-747/747	99.87	99.2	card	AF242872.1:2131-2878	ErmB confers the MLSb phenotype. Similar to ErmC expression of ErmB is inducible by erythromycin. The leader peptide causes attenuation of the mRNA and stabilizes the structure preventing further translation. When erythromycin is present it binds the leader peptide causing a change in conformation allowing for the expression of ErmB.	lincosamide;macrolide;streptogramin
EF349_ST631	NZ_RPCE01000009.1	10020	10517	-	dfrG	1-498/498	100	100	card	AB205645:1012-1510	dfrG is a plasmid-encoded dihydrofolate reductase found in Staphylococcus aureus	diaminopyrimidine
EF349_ST631	NZ_RPCE01000009.1	14398	15837	-	AAC(6')-Ie-APH(2'')-Ia	1-1440/1440	100	100	card	GU565967.1:26419-24979	AAC(6')-Ie-APH(2'')-Ia is an aminoglycoside acetyltransferase encoded by plasmids and transposons in S. aureus E. faecalis E. faecium and Staphylococcus warneri	aminoglycoside
EN242_ST82	NZ_PJXI01000001.1	5759	6913	+	emeA	1-1182/1182	97.72	96.78	card	AB091338:173-1355	A multidrug efflux pump from Enterococcus faecalis. There exist efflux activity of several antimicrobial agents such as DAPI Hoechst 33342 and acriflavine. Efflux of DAPI via EmeA was strongly inhibited by reserpine.	acridine_dye
EN242_ST82	NZ_PJXI01000002.1	70426	70920	+	dfrE	1-495/495	100	97.58	card	AIIS01000002.1:234307-233812	dfrE is a chromosome-encoded dihydrofolate reductase found in Enterococcus faecalis	diaminopyrimidine
EN242_ST82	NZ_PJXI01000008.1	83603	85522	-	tetM	1-1920/1920	100	99.79	card	AM990992.1:1003680-1001760	TetM is a ribosomal protection protein that confers tetracycline resistance. It is found on transposable DNA elements and its horizontal transfer between bacterial species has been documented.	tetracycline
EN242_ST82	NZ_PJXI01000010.1	54847	56343	+	lsaA	1-1497/1497	100	98.73	card	AY225127.1:40-1537	LsaA is an ABC-F subfamily protein expressed in Enterococcus faecalis. It confers resistance to clindamycin quinupristin-dalfopristin and dalfopristin.	lincosamide;macrolide;oxazolidinone;phenicol;pleuromutilin;streptogramin;tetracycline
EN242_ST82	NZ_PJXI01000018.1	31190	32917	+	efrA	1-1728/1728	100	99.07	card	NZ_PTWF01000025.1:35858-37586	efrA is a part of the EfrAB efflux pump and both efrA and efrB are necessary to confer drug resistance.	fluoroquinolone;macrolide;rifamycin
EN242_ST82	NZ_PJXI01000018.1	33476	34529	+	efrB	34-1085/1086	96.69	97.54	card	HG970103.1:0-1086	efrB is a part of the EfrAB efflux pump and both efrA and efrB are necessary to confer multidrug resistance.	fluoroquinolone;macrolide;rifamycin
EN24_ST228	NZ_PJXH01000001.1	505563	506057	-	dfrE	1-495/495	100	96.36	card	AIIS01000002.1:234307-233812	dfrE is a chromosome-encoded dihydrofolate reductase found in Enterococcus faecalis	diaminopyrimidine
EN24_ST228	NZ_PJXH01000001.1	939422	940576	-	emeA	1-1182/1182	97.72	95.35	card	AB091338:173-1355	A multidrug efflux pump from Enterococcus faecalis. There exist efflux activity of several antimicrobial agents such as DAPI Hoechst 33342 and acriflavine. Efflux of DAPI via EmeA was strongly inhibited by reserpine.	acridine_dye
EN24_ST228	NZ_PJXH01000006.1	54959	56455	+	lsaA	1-1497/1497	100	97.8	card	AY225127.1:40-1537	LsaA is an ABC-F subfamily protein expressed in Enterococcus faecalis. It confers resistance to clindamycin quinupristin-dalfopristin and dalfopristin.	lincosamide;macrolide;oxazolidinone;phenicol;pleuromutilin;streptogramin;tetracycline
EN24_ST228	NZ_PJXH01000008.1	22995	24048	-	efrB	34-1085/1086	96.69	97.16	card	HG970103.1:0-1086	efrB is a part of the EfrAB efflux pump and both efrA and efrB are necessary to confer multidrug resistance.	fluoroquinolone;macrolide;rifamycin
EN24_ST228	NZ_PJXH01000008.1	24607	26334	-	efrA	1-1728/1728	100	97.8	card	NZ_PTWF01000025.1:35858-37586	efrA is a part of the EfrAB efflux pump and both efrA and efrB are necessary to confer drug resistance.	fluoroquinolone;macrolide;rifamycin
EN24_ST228	NZ_PJXH01000014.1	1965	3341	-	tet(L)	1-1377/1377	100	99.78	card	M11036:0-1377	TetL is a tetracycline efflux protein found in many species of Gram-negative and Gram-positive bacteria.	tetracycline
EN24_ST228	NZ_PJXH01000014.1	3535	5454	-	tetM	1-1920/1920	100	95.21	card	AM990992.1:1003680-1001760	TetM is a ribosomal protection protein that confers tetracycline resistance. It is found on transposable DNA elements and its horizontal transfer between bacterial species has been documented.	tetracycline
EN788_ST82	NZ_PKMN01000001.1	410058	410552	+	dfrE	1-495/495	100	97.58	card	AIIS01000002.1:234307-233812	dfrE is a chromosome-encoded dihydrofolate reductase found in Enterococcus faecalis	diaminopyrimidine
EN788_ST82	NZ_PKMN01000003.1	175828	177747	-	tetM	1-1920/1920	100	99.79	card	AM990992.1:1003680-1001760	TetM is a ribosomal protection protein that confers tetracycline resistance. It is found on transposable DNA elements and its horizontal transfer between bacterial species has been documented.	tetracycline
EN788_ST82	NZ_PKMN01000011.1	37568	39064	-	lsaA	1-1497/1497	100	98.73	card	AY225127.1:40-1537	LsaA is an ABC-F subfamily protein expressed in Enterococcus faecalis. It confers resistance to clindamycin quinupristin-dalfopristin and dalfopristin.	lincosamide;macrolide;oxazolidinone;phenicol;pleuromutilin;streptogramin;tetracycline
EN788_ST82	NZ_PKMN01000014.1	31190	32917	+	efrA	1-1728/1728	100	99.07	card	NZ_PTWF01000025.1:35858-37586	efrA is a part of the EfrAB efflux pump and both efrA and efrB are necessary to confer drug resistance.	fluoroquinolone;macrolide;rifamycin
EN788_ST82	NZ_PKMN01000014.1	33476	34529	+	efrB	34-1085/1086	96.69	97.54	card	HG970103.1:0-1086	efrB is a part of the EfrAB efflux pump and both efrA and efrB are necessary to confer multidrug resistance.	fluoroquinolone;macrolide;rifamycin
EN788_ST82	NZ_PKMN01000023.1	5684	6838	+	emeA	1-1182/1182	97.72	96.78	card	AB091338:173-1355	A multidrug efflux pump from Enterococcus faecalis. There exist efflux activity of several antimicrobial agents such as DAPI Hoechst 33342 and acriflavine. Efflux of DAPI via EmeA was strongly inhibited by reserpine.	acridine_dye
EnGen0400_ST86	NZ_KI912926.1	304256	306175	+	tetM	1-1920/1920	100	99.79	card	AM990992.1:1003680-1001760	TetM is a ribosomal protection protein that confers tetracycline resistance. It is found on transposable DNA elements and its horizontal transfer between bacterial species has been documented.	tetracycline
EnGen0400_ST86	NZ_KI912926.1	1003411	1004565	+	emeA	1-1182/1182	97.72	97.38	card	AB091338:173-1355	A multidrug efflux pump from Enterococcus faecalis. There exist efflux activity of several antimicrobial agents such as DAPI Hoechst 33342 and acriflavine. Efflux of DAPI via EmeA was strongly inhibited by reserpine.	acridine_dye
EnGen0400_ST86	NZ_KI912926.1	1452142	1452636	+	dfrE	1-495/495	100	97.17	card	AIIS01000002.1:234307-233812	dfrE is a chromosome-encoded dihydrofolate reductase found in Enterococcus faecalis	diaminopyrimidine
EnGen0400_ST86	NZ_KI912926.1	2331519	2333015	-	lsaA	1-1497/1497	100	99.8	card	AY225127.1:40-1537	LsaA is an ABC-F subfamily protein expressed in Enterococcus faecalis. It confers resistance to clindamycin quinupristin-dalfopristin and dalfopristin.	lincosamide;macrolide;oxazolidinone;phenicol;pleuromutilin;streptogramin;tetracycline
EnGen0400_ST86	NZ_KI912926.1	2466429	2467482	-	efrB	34-1085/1086	96.69	97.44	card	HG970103.1:0-1086	efrB is a part of the EfrAB efflux pump and both efrA and efrB are necessary to confer multidrug resistance.	fluoroquinolone;macrolide;rifamycin
EnGen0400_ST86	NZ_KI912926.1	2468041	2469768	-	efrA	1-1728/1728	100	99.02	card	NZ_PTWF01000025.1:35858-37586	efrA is a part of the EfrAB efflux pump and both efrA and efrB are necessary to confer drug resistance.	fluoroquinolone;macrolide;rifamycin
F1_ST72	NZ_KB944688.1	29958	31112	+	emeA	1-1182/1182	97.72	97.12	card	AB091338:173-1355	A multidrug efflux pump from Enterococcus faecalis. There exist efflux activity of several antimicrobial agents such as DAPI Hoechst 33342 and acriflavine. Efflux of DAPI via EmeA was strongly inhibited by reserpine.	acridine_dye
F1_ST72	NZ_KB944688.1	474234	474728	+	dfrE	1-495/495	100	97.98	card	AIIS01000002.1:234307-233812	dfrE is a chromosome-encoded dihydrofolate reductase found in Enterococcus faecalis	diaminopyrimidine
F1_ST72	NZ_KB944688.1	1387512	1389008	-	lsaA	1-1497/1497	100	98.2	card	AY225127.1:40-1537	LsaA is an ABC-F subfamily protein expressed in Enterococcus faecalis. It confers resistance to clindamycin quinupristin-dalfopristin and dalfopristin.	lincosamide;macrolide;oxazolidinone;phenicol;pleuromutilin;streptogramin;tetracycline
F1_ST72	NZ_KB944689.1	26981	28034	-	efrB	34-1085/1086	96.69	98.01	card	HG970103.1:0-1086	efrB is a part of the EfrAB efflux pump and both efrA and efrB are necessary to confer multidrug resistance.	fluoroquinolone;macrolide;rifamycin
F1_ST72	NZ_KB944689.1	28593	30320	-	efrA	1-1728/1728	100	98.96	card	NZ_PTWF01000025.1:35858-37586	efrA is a part of the EfrAB efflux pump and both efrA and efrB are necessary to confer drug resistance.	fluoroquinolone;macrolide;rifamycin
F_ST712	NZ_MEGW01000001.1	209502	209996	-	dfrE	1-495/495	100	97.98	card	AIIS01000002.1:234307-233812	dfrE is a chromosome-encoded dihydrofolate reductase found in Enterococcus faecalis	diaminopyrimidine
F_ST712	NZ_MEGW01000008.1	71348	72844	-	lsaA	1-1497/1497	100	98.8	card	AY225127.1:40-1537	LsaA is an ABC-F subfamily protein expressed in Enterococcus faecalis. It confers resistance to clindamycin quinupristin-dalfopristin and dalfopristin.	lincosamide;macrolide;oxazolidinone;phenicol;pleuromutilin;streptogramin;tetracycline
F_ST712	NZ_MEGW01000019.1	6434	7588	+	emeA	1-1182/1182	97.72	97.12	card	AB091338:173-1355	A multidrug efflux pump from Enterococcus faecalis. There exist efflux activity of several antimicrobial agents such as DAPI Hoechst 33342 and acriflavine. Efflux of DAPI via EmeA was strongly inhibited by reserpine.	acridine_dye
F_ST712	NZ_MEGW01000032.1	25060	26113	-	efrB	34-1085/1086	96.69	97.63	card	HG970103.1:0-1086	efrB is a part of the EfrAB efflux pump and both efrA and efrB are necessary to confer multidrug resistance.	fluoroquinolone;macrolide;rifamycin
F_ST712	NZ_MEGW01000032.1	26672	28399	-	efrA	1-1728/1728	100	99.13	card	NZ_PTWF01000025.1:35858-37586	efrA is a part of the EfrAB efflux pump and both efrA and efrB are necessary to confer drug resistance.	fluoroquinolone;macrolide;rifamycin
G81_ST1468	NZ_VHRU01000003.1	129325	129819	+	dfrE	1-495/495	100	96.36	card	AIIS01000002.1:234307-233812	dfrE is a chromosome-encoded dihydrofolate reductase found in Enterococcus faecalis	diaminopyrimidine
G81_ST1468	NZ_VHRU01000004.1	99664	101160	+	lsaA	1-1497/1497	100	97.53	card	AY225127.1:40-1537	LsaA is an ABC-F subfamily protein expressed in Enterococcus faecalis. It confers resistance to clindamycin quinupristin-dalfopristin and dalfopristin.	lincosamide;macrolide;oxazolidinone;phenicol;pleuromutilin;streptogramin;tetracycline
G81_ST1468	NZ_VHRU01000015.1	3558	4712	-	emeA	1-1182/1182	97.72	96.19	card	AB091338:173-1355	A multidrug efflux pump from Enterococcus faecalis. There exist efflux activity of several antimicrobial agents such as DAPI Hoechst 33342 and acriflavine. Efflux of DAPI via EmeA was strongly inhibited by reserpine.	acridine_dye
G81_ST1468	NZ_VHRU01000018.1	23000	24053	-	efrB	34-1085/1086	96.69	96.88	card	HG970103.1:0-1086	efrB is a part of the EfrAB efflux pump and both efrA and efrB are necessary to confer multidrug resistance.	fluoroquinolone;macrolide;rifamycin
G81_ST1468	NZ_VHRU01000018.1	24612	26339	-	efrA	1-1728/1728	100	97.8	card	NZ_PTWF01000025.1:35858-37586	efrA is a part of the EfrAB efflux pump and both efrA and efrB are necessary to confer drug resistance.	fluoroquinolone;macrolide;rifamycin
KUB3007_ST729	NZ_AP018543.1	880046	881200	+	emeA	1-1182/1182	97.72	97.38	card	AB091338:173-1355	A multidrug efflux pump from Enterococcus faecalis. There exist efflux activity of several antimicrobial agents such as DAPI Hoechst 33342 and acriflavine. Efflux of DAPI via EmeA was strongly inhibited by reserpine.	acridine_dye
KUB3007_ST729	NZ_AP018543.1	1088877	1089374	+	dfrG	1-498/498	100	100	card	AB205645:1012-1510	dfrG is a plasmid-encoded dihydrofolate reductase found in Staphylococcus aureus	diaminopyrimidine
KUB3007_ST729	NZ_AP018543.1	1382969	1383463	+	dfrE	1-495/495	100	97.17	card	AIIS01000002.1:234307-233812	dfrE is a chromosome-encoded dihydrofolate reductase found in Enterococcus faecalis	diaminopyrimidine
KUB3007_ST729	NZ_AP018543.1	2307155	2308651	-	lsaA	1-1497/1497	100	99.8	card	AY225127.1:40-1537	LsaA is an ABC-F subfamily protein expressed in Enterococcus faecalis. It confers resistance to clindamycin quinupristin-dalfopristin and dalfopristin.	lincosamide;macrolide;oxazolidinone;phenicol;pleuromutilin;streptogramin;tetracycline
KUB3007_ST729	NZ_AP018543.1	2368949	2369998	-	cfr(B)	1-1050/1050	100	99.81	card	HG002396.1:5272-6322	cfr(B) has been observed in mobile genetic elements in E. faecium and Clostridioides difficile and confers resistance to linezolid clindamycin erythromycin chloramphenicol and retapamulin.	lincosamide;macrolide;oxazolidinone;phenicol;streptogramin
KUB3007_ST729	NZ_AP018543.1	2451801	2452854	-	efrB	34-1085/1086	96.69	97.44	card	HG970103.1:0-1086	efrB is a part of the EfrAB efflux pump and both efrA and efrB are necessary to confer multidrug resistance.	fluoroquinolone;macrolide;rifamycin
KUB3007_ST729	NZ_AP018543.1	2453413	2455140	-	efrA	1-1728/1728	100	99.02	card	NZ_PTWF01000025.1:35858-37586	efrA is a part of the EfrAB efflux pump and both efrA and efrB are necessary to confer drug resistance.	fluoroquinolone;macrolide;rifamycin
KUB3007_ST729	NZ_AP018543.1	2748217	2748714	-	dfrG	1-498/498	100	100	card	AB205645:1012-1510	dfrG is a plasmid-encoded dihydrofolate reductase found in Staphylococcus aureus	diaminopyrimidine
KUB3007_ST729	NZ_AP018543.1	2867711	2869630	+	tetM	1-1920/1920	100	100	card	AM990992.1:1003680-1001760	TetM is a ribosomal protection protein that confers tetracycline resistance. It is found on transposable DNA elements and its horizontal transfer between bacterial species has been documented.	tetracycline
KUB3007_ST729	NZ_AP018544.1	50653	51388	+	ErmB	1-736/747	98.53	99.46	card	AF242872.1:2131-2878	ErmB confers the MLSb phenotype. Similar to ErmC expression of ErmB is inducible by erythromycin. The leader peptide causes attenuation of the mRNA and stabilizes the structure preventing further translation. When erythromycin is present it binds the leader peptide causing a change in conformation allowing for the expression of ErmB.	lincosamide;macrolide;streptogramin
KUB3007_ST729	NZ_AP018544.1	51394	52188	+	APH(3')-IIIa	1-795/795	100	100	card	CP004067:52914-53709	APH(3')-IIIa is a plasmid-encoded aminoglycoside phosphotransferase in S. aureus and Enterococcus spp.	aminoglycoside
KUB3007_ST729	NZ_AP018544.1	54028	54525	+	dfrG	1-498/498	100	100	card	AB205645:1012-1510	dfrG is a plasmid-encoded dihydrofolate reductase found in Staphylococcus aureus	diaminopyrimidine
KUB3007_ST729	NZ_AP018544.1	70709	71500	+	aad(6)	40-831/831	95.31	100	card	AY712687:0-831	aad(6) is a plasmid-encoded aminoglycoside nucleotidyltransferase gene in E. faecalis and Streptococcus oralis	aminoglycoside
KUB3007_ST729	NZ_AP018544.1	71497	72039	+	SAT-4	1-543/543	100	99.82	card	U01945:373-916	SAT-4 is a plasmid-mediated streptothricin acetyltransferase and streptothricin (a nucleoside antibiotic) resistant determinant. Originally described from a Campylobacter coli BE/G4 plasmid gene sequence by Jacob et al 1994.	nucleoside
KUB3007_ST729	NZ_AP018544.1	72132	72926	+	APH(3')-IIIa	1-795/795	100	100	card	CP004067:52914-53709	APH(3')-IIIa is a plasmid-encoded aminoglycoside phosphotransferase in S. aureus and Enterococcus spp.	aminoglycoside
KUB3007_ST729	NZ_AP018544.1	73676	74421	+	ErmB	1-747/747	99.87	99.47	card	AF242872.1:2131-2878	ErmB confers the MLSb phenotype. Similar to ErmC expression of ErmB is inducible by erythromycin. The leader peptide causes attenuation of the mRNA and stabilizes the structure preventing further translation. When erythromycin is present it binds the leader peptide causing a change in conformation allowing for the expression of ErmB.	lincosamide;macrolide;streptogramin
KUB3007_ST729	NZ_AP018544.1	74718	75581	+	ANT(6)-Ia	1-864/864	100	100	card	KF648874.1:61860-60996	ANT(6)-Ia is an aminoglycoside nucleotidyltransferase gene encoded by plasmids and chromosomes in Staphylococcus epidermidis E. faecium Streptococcus suis S. aureus E. faecalis and Streptococcus mitis	aminoglycoside
KUB3007_ST729	NZ_AP018544.1	80698	81501	+	lsaE	1-804/804	100	100	card	AF408195.1:9446-10250	lsaE is an ABC-F subfamily protein found in porcine MRSA isolates. It confers resistance to pleuromutilin lincosamide and streptogramin A	lincosamide;macrolide;oxazolidinone;phenicol;pleuromutilin;streptogramin;tetracycline
KUB3007_ST729	NZ_AP018544.1	85907	87338	+	AAC(6')-Ie-APH(2'')-Ia	1-1440/1440	99.44	99.44	card	GU565967.1:26419-24979	AAC(6')-Ie-APH(2'')-Ia is an aminoglycoside acetyltransferase encoded by plasmids and transposons in S. aureus E. faecalis E. faecium and Staphylococcus warneri	aminoglycoside
KUB3007_ST729	NZ_AP018546.1	9010	9429	-	FosB3	1-420/420	100	100	card	HQ219726:385-805	A thiol transferase that leads to the resistance of fosfomycin in Enterococcus faecium. Contrasting FosA FosB is dependent on the cofactor Magnesium (II) and uses either bacillithiol to open up the epoxide ring of fosfomycin.	fosfomycin
KUB3007_ST729	NZ_AP018546.1	9958	10703	-	ErmB	1-747/747	99.87	99.47	card	AF242872.1:2131-2878	ErmB confers the MLSb phenotype. Similar to ErmC expression of ErmB is inducible by erythromycin. The leader peptide causes attenuation of the mRNA and stabilizes the structure preventing further translation. When erythromycin is present it binds the leader peptide causing a change in conformation allowing for the expression of ErmB.	lincosamide;macrolide;streptogramin
KUB3007_ST729	NZ_AP018546.1	34813	36732	+	tetM	1-1920/1920	100	99.95	card	AM990992.1:1003680-1001760	TetM is a ribosomal protection protein that confers tetracycline resistance. It is found on transposable DNA elements and its horizontal transfer between bacterial species has been documented.	tetracycline
KUB3007_ST729	NZ_AP018546.1	53503	54942	-	AAC(6')-Ie-APH(2'')-Ia	1-1440/1440	100	99.79	card	GU565967.1:26419-24979	AAC(6')-Ie-APH(2'')-Ia is an aminoglycoside acetyltransferase encoded by plasmids and transposons in S. aureus E. faecalis E. faecium and Staphylococcus warneri	aminoglycoside
KUB3007_ST729	NZ_AP018546.1	55316	56554	-	AAC(6')-Ie-APH(2'')-Ia	130-1368/1440	86.04	99.92	card	GU565967.1:26419-24979	AAC(6')-Ie-APH(2'')-Ia is an aminoglycoside acetyltransferase encoded by plasmids and transposons in S. aureus E. faecalis E. faecium and Staphylococcus warneri	aminoglycoside
KUB3007_ST729	NZ_AP018546.1	57517	58262	+	ErmB	1-747/747	99.87	98.93	card	AF242872.1:2131-2878	ErmB confers the MLSb phenotype. Similar to ErmC expression of ErmB is inducible by erythromycin. The leader peptide causes attenuation of the mRNA and stabilizes the structure preventing further translation. When erythromycin is present it binds the leader peptide causing a change in conformation allowing for the expression of ErmB.	lincosamide;macrolide;streptogramin
KUB3007_ST729	NZ_AP018547.1	19642	21069	+	fexA	1-1428/1428	100	99.65	card	AJ549214:176-1604	fexA is a plasmid-encoded chloramphenicol exporter that is found in Staphylococcus lentus	phenicol
KUB3007_ST729	NZ_AP018547.1	21757	23724	+	optrA	1-1968/1968	100	99.9	card	KP399637:31476-33444	OptrA is a member of the ABC-F protein subfamily that confers resistance to oxazolidinones. The gene encoding the protein was originally isolated from a plasmid in Enterococcus faecalis and Enterococcus faecium.	lincosamide;macrolide;oxazolidinone;phenicol;pleuromutilin;streptogramin;tetracycline
L14_ST330	NZ_CP043724.1	923764	924918	+	emeA	1-1182/1182	97.72	96.95	card	AB091338:173-1355	A multidrug efflux pump from Enterococcus faecalis. There exist efflux activity of several antimicrobial agents such as DAPI Hoechst 33342 and acriflavine. Efflux of DAPI via EmeA was strongly inhibited by reserpine.	acridine_dye
L14_ST330	NZ_CP043724.1	1411978	1412472	+	dfrE	1-495/495	100	97.37	card	AIIS01000002.1:234307-233812	dfrE is a chromosome-encoded dihydrofolate reductase found in Enterococcus faecalis	diaminopyrimidine
L14_ST330	NZ_CP043724.1	2309758	2311254	-	lsaA	1-1497/1497	100	97.86	card	AY225127.1:40-1537	LsaA is an ABC-F subfamily protein expressed in Enterococcus faecalis. It confers resistance to clindamycin quinupristin-dalfopristin and dalfopristin.	lincosamide;macrolide;oxazolidinone;phenicol;pleuromutilin;streptogramin;tetracycline
L14_ST330	NZ_CP043724.1	2444494	2445547	-	efrB	34-1085/1086	96.69	97.35	card	HG970103.1:0-1086	efrB is a part of the EfrAB efflux pump and both efrA and efrB are necessary to confer multidrug resistance.	fluoroquinolone;macrolide;rifamycin
L14_ST330	NZ_CP043724.1	2446106	2447833	-	efrA	1-1728/1728	100	98.9	card	NZ_PTWF01000025.1:35858-37586	efrA is a part of the EfrAB efflux pump and both efrA and efrB are necessary to confer drug resistance.	fluoroquinolone;macrolide;rifamycin
L14_ST330	NZ_CP043724.1	2451386	2452189	-	lnuG	1-804/804	100	100	card	KX470419.1:3811-4615	lnuG is a transposon-mediated lincosamide nucleotidyltransferase found in Enterococcus faecalis on Tn6260.	lincosamide
L14_ST330	NZ_CP043725.1	3140	5107	-	optrA	1-1968/1968	100	99.85	card	KP399637:31476-33444	OptrA is a member of the ABC-F protein subfamily that confers resistance to oxazolidinones. The gene encoding the protein was originally isolated from a plasmid in Enterococcus faecalis and Enterococcus faecium.	lincosamide;macrolide;oxazolidinone;phenicol;pleuromutilin;streptogramin;tetracycline
LB00.E.122_ST21	LB00.E.122_PATRIC_Assembly1_contig_1	452220	452714	-	dfrE	1-495/495	100	97.98	card	AIIS01000002.1:234307-233812	dfrE is a chromosome-encoded dihydrofolate reductase found in Enterococcus faecalis	diaminopyrimidine
LB00.E.122_ST21	LB00.E.122_PATRIC_Assembly1_contig_12	23020	24073	-	efrB	34-1085/1086	96.78	97.54	card	HG970103.1:0-1086	efrB is a part of the EfrAB efflux pump and both efrA and efrB are necessary to confer multidrug resistance.	fluoroquinolone;macrolide;rifamycin
LB00.E.122_ST21	LB00.E.122_PATRIC_Assembly1_contig_12	24632	26359	-	efrA	1-1728/1728	100	99.19	card	NZ_PTWF01000025.1:35858-37586	efrA is a part of the EfrAB efflux pump and both efrA and efrB are necessary to confer drug resistance.	fluoroquinolone;macrolide;rifamycin
LB00.E.122_ST21	LB00.E.122_PATRIC_Assembly1_contig_2	56299	57795	+	lsaA	1-1497/1497	100	99.27	card	AY225127.1:40-1537	LsaA is an ABC-F subfamily protein expressed in Enterococcus faecalis. It confers resistance to clindamycin quinupristin-dalfopristin and dalfopristin.	lincosamide;macrolide;oxazolidinone;phenicol;pleuromutilin;streptogramin;tetracycline
LB00.E.122_ST21	LB00.E.122_PATRIC_Assembly1_contig_24	12124	14043	+	tetM	1-1920/1920	100	99.27	card	AM990992.1:1003680-1001760	TetM is a ribosomal protection protein that confers tetracycline resistance. It is found on transposable DNA elements and its horizontal transfer between bacterial species has been documented.	tetracycline
LB00.E.122_ST21	LB00.E.122_PATRIC_Assembly1_contig_27	3191	4021	+	aad(6)	1-831/831	100	100	card	AY712687:0-831	aad(6) is a plasmid-encoded aminoglycoside nucleotidyltransferase gene in E. faecalis and Streptococcus oralis	aminoglycoside
LB00.E.122_ST21	LB00.E.122_PATRIC_Assembly1_contig_27	4591	5385	+	APH(3')-IIIa	1-795/795	100	100	card	CP004067:52914-53709	APH(3')-IIIa is a plasmid-encoded aminoglycoside phosphotransferase in S. aureus and Enterococcus spp.	aminoglycoside
LB00.E.122_ST21	LB00.E.122_PATRIC_Assembly1_contig_27	6135	6880	+	ErmB	1-747/747	99.87	99.06	card	AF242872.1:2131-2878	ErmB confers the MLSb phenotype. Similar to ErmC expression of ErmB is inducible by erythromycin. The leader peptide causes attenuation of the mRNA and stabilizes the structure preventing further translation. When erythromycin is present it binds the leader peptide causing a change in conformation allowing for the expression of ErmB.	lincosamide;macrolide;streptogramin
LB00.E.122_ST21	LB00.E.122_PATRIC_Assembly1_contig_3	327364	328518	-	emeA	1-1182/1182	97.72	97.72	card	AB091338:173-1355	A multidrug efflux pump from Enterococcus faecalis. There exist efflux activity of several antimicrobial agents such as DAPI Hoechst 33342 and acriflavine. Efflux of DAPI via EmeA was strongly inhibited by reserpine.	acridine_dye
Merz96_ST103	NZ_GG692916.1	627	1372	+	ErmB	1-747/747	99.87	99.06	card	AF242872.1:2131-2878	ErmB confers the MLSb phenotype. Similar to ErmC expression of ErmB is inducible by erythromycin. The leader peptide causes attenuation of the mRNA and stabilizes the structure preventing further translation. When erythromycin is present it binds the leader peptide causing a change in conformation allowing for the expression of ErmB.	lincosamide;macrolide;streptogramin
Merz96_ST103	NZ_GG692922.1	24989	26908	+	tetM	1-1920/1920	100	99.69	card	AM990992.1:1003680-1001760	TetM is a ribosomal protection protein that confers tetracycline resistance. It is found on transposable DNA elements and its horizontal transfer between bacterial species has been documented.	tetracycline
Merz96_ST103	NZ_GG692922.1	40867	41920	-	efrB	34-1085/1086	96.69	97.35	card	HG970103.1:0-1086	efrB is a part of the EfrAB efflux pump and both efrA and efrB are necessary to confer multidrug resistance.	fluoroquinolone;macrolide;rifamycin
Merz96_ST103	NZ_GG692922.1	42479	44206	-	efrA	1-1728/1728	100	99.31	card	NZ_PTWF01000025.1:35858-37586	efrA is a part of the EfrAB efflux pump and both efrA and efrB are necessary to confer drug resistance.	fluoroquinolone;macrolide;rifamycin
Merz96_ST103	NZ_GG692928.1	240000	240344	-	vanVB	1-345/345	100	100	card	AE016830:2212277-2211932	vanVB is a vanV variant found in the vanB gene cluster. It is found in some but not all vanB operons in E. faecalis suggesting the existence of varied gene compositions in vanB operons.	glycopeptide
Merz96_ST103	NZ_GG692928.1	240420	241028	-	vanXB	1-609/609	100	99.67	card	U35369:6004-6613	vanXB is a vanX variant found in the vanB gene cluster	glycopeptide
Merz96_ST103	NZ_GG692928.1	241034	242062	-	vanB	1-1029/1029	100	95.72	card	KF823969:5110-6139	VanB is a D-Ala-D-Ala ligase homolog similar to VanA and can synthesize D-Ala-D-Lac an alternative substrate for peptidoglycan synthesis that reduces vancomycin binding affinity. It has been isolated from VREs. It is associated with vancomycin resistance but not teicoplanin resistance.	glycopeptide
Merz96_ST103	NZ_GG692928.1	242055	243026	-	vanHB	1-972/972	100	99.79	card	U35369:4006-4978	vanHB is a vanH variant in the vanB gene cluster	glycopeptide
Merz96_ST103	NZ_GG692928.1	243023	243850	-	vanWB	1-828/828	100	100	card	U35369:3182-4010	vanWB also known as vanW is a vanW variant found in the vanB gene cluster	glycopeptide
Merz96_ST103	NZ_GG692928.1	243868	244674	-	vanYB	1-807/807	100	100	card	U35369:2358-3165	vanYB is a vanY variant found in the vanB gene cluster	glycopeptide
Merz96_ST103	NZ_GG692928.1	244850	246193	-	vanSB	1-1344/1344	100	100	card	U35369:839-2183	vanSB is a vanS variant found in the vanB gene cluster	glycopeptide
Merz96_ST103	NZ_GG692928.1	246193	246855	-	vanRB	1-663/663	100	100	card	U35369:177-840	vanRB is a vanR variant found in the vanB gene cluster	glycopeptide
Merz96_ST103	NZ_GG692929.1	102296	103792	+	lsaA	1-1497/1497	100	98.06	card	AY225127.1:40-1537	LsaA is an ABC-F subfamily protein expressed in Enterococcus faecalis. It confers resistance to clindamycin quinupristin-dalfopristin and dalfopristin.	lincosamide;macrolide;oxazolidinone;phenicol;pleuromutilin;streptogramin;tetracycline
Merz96_ST103	NZ_GG692929.1	1024506	1025000	-	dfrE	1-495/495	100	97.58	card	AIIS01000002.1:234307-233812	dfrE is a chromosome-encoded dihydrofolate reductase found in Enterococcus faecalis	diaminopyrimidine
Merz96_ST103	NZ_GG692929.1	1470217	1471371	-	emeA	1-1182/1182	97.72	97.04	card	AB091338:173-1355	A multidrug efflux pump from Enterococcus faecalis. There exist efflux activity of several antimicrobial agents such as DAPI Hoechst 33342 and acriflavine. Efflux of DAPI via EmeA was strongly inhibited by reserpine.	acridine_dye
Merz96_ST103	NZ_GG692931.1	40609	42048	+	AAC(6')-Ie-APH(2'')-Ia	1-1440/1440	100	100	card	GU565967.1:26419-24979	AAC(6')-Ie-APH(2'')-Ia is an aminoglycoside acetyltransferase encoded by plasmids and transposons in S. aureus E. faecalis E. faecium and Staphylococcus warneri	aminoglycoside
P9 CL A7_ST4	NZ_RKPW01000001.1	5601	6755	+	emeA	1-1182/1182	97.72	97.72	card	AB091338:173-1355	A multidrug efflux pump from Enterococcus faecalis. There exist efflux activity of several antimicrobial agents such as DAPI Hoechst 33342 and acriflavine. Efflux of DAPI via EmeA was strongly inhibited by reserpine.	acridine_dye
P9 CL A7_ST4	NZ_RKPW01000001.1	446247	446741	+	dfrE	1-495/495	100	97.37	card	AIIS01000002.1:234307-233812	dfrE is a chromosome-encoded dihydrofolate reductase found in Enterococcus faecalis	diaminopyrimidine
P9 CL A7_ST4	NZ_RKPW01000004.1	377602	379098	-	lsaA	1-1497/1497	100	99	card	AY225127.1:40-1537	LsaA is an ABC-F subfamily protein expressed in Enterococcus faecalis. It confers resistance to clindamycin quinupristin-dalfopristin and dalfopristin.	lincosamide;macrolide;oxazolidinone;phenicol;pleuromutilin;streptogramin;tetracycline
P9 CL A7_ST4	NZ_RKPW01000005.1	338229	339956	+	efrA	1-1728/1728	100	98.84	card	NZ_PTWF01000025.1:35858-37586	efrA is a part of the EfrAB efflux pump and both efrA and efrB are necessary to confer drug resistance.	fluoroquinolone;macrolide;rifamycin
P9 CL A7_ST4	NZ_RKPW01000005.1	340515	341568	+	efrB	34-1085/1086	96.69	97.54	card	HG970103.1:0-1086	efrB is a part of the EfrAB efflux pump and both efrA and efrB are necessary to confer multidrug resistance.	fluoroquinolone;macrolide;rifamycin
P9 CL A7_ST4	NZ_RKPW01000013.1	231	1607	+	tet(L)	1-1377/1377	100	99.78	card	M11036:0-1377	TetL is a tetracycline efflux protein found in many species of Gram-negative and Gram-positive bacteria.	tetracycline
P9 CL A7_ST4	NZ_RKPW01000013.1	14184	14929	-	ErmB	1-747/747	99.87	99.06	card	AF242872.1:2131-2878	ErmB confers the MLSb phenotype. Similar to ErmC expression of ErmB is inducible by erythromycin. The leader peptide causes attenuation of the mRNA and stabilizes the structure preventing further translation. When erythromycin is present it binds the leader peptide causing a change in conformation allowing for the expression of ErmB.	lincosamide;macrolide;streptogramin
P9 CL A7_ST4	NZ_RKPW01000013.1	15679	16473	-	APH(3')-IIIa	1-795/795	100	100	card	CP004067:52914-53709	APH(3')-IIIa is a plasmid-encoded aminoglycoside phosphotransferase in S. aureus and Enterococcus spp.	aminoglycoside
P9 CL A7_ST4	NZ_RKPW01000013.1	18091	18921	-	aad(6)	1-831/831	100	100	card	AY712687:0-831	aad(6) is a plasmid-encoded aminoglycoside nucleotidyltransferase gene in E. faecalis and Streptococcus oralis	aminoglycoside
Praia.S.M2.C4_ST62	PraiaSM2C4autoPATRICm_contig_1	21641	22795	+	emeA	1-1182/1182	97.72	97.12	card	AB091338:173-1355	A multidrug efflux pump from Enterococcus faecalis. There exist efflux activity of several antimicrobial agents such as DAPI Hoechst 33342 and acriflavine. Efflux of DAPI via EmeA was strongly inhibited by reserpine.	acridine_dye
Praia.S.M2.C4_ST62	PraiaSM2C4autoPATRICm_contig_1	463207	463701	+	dfrE	1-495/495	100	97.98	card	AIIS01000002.1:234307-233812	dfrE is a chromosome-encoded dihydrofolate reductase found in Enterococcus faecalis	diaminopyrimidine
Praia.S.M2.C4_ST62	PraiaSM2C4autoPATRICm_contig_13	23229	24282	-	efrB	34-1085/1086	96.69	97.82	card	HG970103.1:0-1086	efrB is a part of the EfrAB efflux pump and both efrA and efrB are necessary to confer multidrug resistance.	fluoroquinolone;macrolide;rifamycin
Praia.S.M2.C4_ST62	PraiaSM2C4autoPATRICm_contig_13	24841	26568	-	efrA	1-1728/1728	100	98.96	card	NZ_PTWF01000025.1:35858-37586	efrA is a part of the EfrAB efflux pump and both efrA and efrB are necessary to confer drug resistance.	fluoroquinolone;macrolide;rifamycin
Praia.S.M2.C4_ST62	PraiaSM2C4autoPATRICm_contig_22	150	980	+	aad(6)	1-831/831	100	82.31	card	AY712687:0-831	aad(6) is a plasmid-encoded aminoglycoside nucleotidyltransferase gene in E. faecalis and Streptococcus oralis	aminoglycoside
Praia.S.M2.C4_ST62	PraiaSM2C4autoPATRICm_contig_22	977	1519	+	SAT-4	1-543/543	100	97.24	card	U01945:373-916	SAT-4 is a plasmid-mediated streptothricin acetyltransferase and streptothricin (a nucleoside antibiotic) resistant determinant. Originally described from a Campylobacter coli BE/G4 plasmid gene sequence by Jacob et al 1994.	nucleoside
Praia.S.M2.C4_ST62	PraiaSM2C4autoPATRICm_contig_22	1613	2407	+	APH(3')-IIIa	1-795/795	100	100	card	CP004067:52914-53709	APH(3')-IIIa is a plasmid-encoded aminoglycoside phosphotransferase in S. aureus and Enterococcus spp.	aminoglycoside
Praia.S.M2.C4_ST62	PraiaSM2C4autoPATRICm_contig_22	3157	3902	+	ErmB	1-747/747	99.87	99.6	card	AF242872.1:2131-2878	ErmB confers the MLSb phenotype. Similar to ErmC expression of ErmB is inducible by erythromycin. The leader peptide causes attenuation of the mRNA and stabilizes the structure preventing further translation. When erythromycin is present it binds the leader peptide causing a change in conformation allowing for the expression of ErmB.	lincosamide;macrolide;streptogramin
Praia.S.M2.C4_ST62	PraiaSM2C4autoPATRICm_contig_22	25881	27257	-	tet(L)	1-1377/1377	100	99.78	card	M11036:0-1377	TetL is a tetracycline efflux protein found in many species of Gram-negative and Gram-positive bacteria.	tetracycline
Praia.S.M2.C4_ST62	PraiaSM2C4autoPATRICm_contig_47	131	1570	-	AAC(6')-Ie-APH(2'')-Ia	1-1440/1440	100	100	card	GU565967.1:26419-24979	AAC(6')-Ie-APH(2'')-Ia is an aminoglycoside acetyltransferase encoded by plasmids and transposons in S. aureus E. faecalis E. faecium and Staphylococcus warneri	aminoglycoside
Praia.S.M2.C4_ST62	PraiaSM2C4autoPATRICm_contig_8	101128	102624	+	lsaA	1-1497/1497	100	99.06	card	AY225127.1:40-1537	LsaA is an ABC-F subfamily protein expressed in Enterococcus faecalis. It confers resistance to clindamycin quinupristin-dalfopristin and dalfopristin.	lincosamide;macrolide;oxazolidinone;phenicol;pleuromutilin;streptogramin;tetracycline
R30_ST228	NZ_VHRF01000003.1	124662	125156	+	dfrE	1-495/495	100	96.36	card	AIIS01000002.1:234307-233812	dfrE is a chromosome-encoded dihydrofolate reductase found in Enterococcus faecalis	diaminopyrimidine
R30_ST228	NZ_VHRF01000004.1	23654	24707	-	efrB	34-1085/1086	96.69	97.16	card	HG970103.1:0-1086	efrB is a part of the EfrAB efflux pump and both efrA and efrB are necessary to confer multidrug resistance.	fluoroquinolone;macrolide;rifamycin
R30_ST228	NZ_VHRF01000004.1	25266	26993	-	efrA	1-1728/1728	100	97.8	card	NZ_PTWF01000025.1:35858-37586	efrA is a part of the EfrAB efflux pump and both efrA and efrB are necessary to confer drug resistance.	fluoroquinolone;macrolide;rifamycin
R30_ST228	NZ_VHRF01000015.1	29286	30782	+	lsaA	1-1497/1497	100	97.8	card	AY225127.1:40-1537	LsaA is an ABC-F subfamily protein expressed in Enterococcus faecalis. It confers resistance to clindamycin quinupristin-dalfopristin and dalfopristin.	lincosamide;macrolide;oxazolidinone;phenicol;pleuromutilin;streptogramin;tetracycline
R30_ST228	NZ_VHRF01000033.1	3831	4985	-	emeA	1-1182/1182	97.72	95.35	card	AB091338:173-1355	A multidrug efflux pump from Enterococcus faecalis. There exist efflux activity of several antimicrobial agents such as DAPI Hoechst 33342 and acriflavine. Efflux of DAPI via EmeA was strongly inhibited by reserpine.	acridine_dye
R48_ST228	NZ_JAGLBN010000001.1	101177	102673	+	lsaA	1-1497/1497	100	97.8	card	AY225127.1:40-1537	LsaA is an ABC-F subfamily protein expressed in Enterococcus faecalis. It confers resistance to clindamycin quinupristin-dalfopristin and dalfopristin.	lincosamide;macrolide;oxazolidinone;phenicol;pleuromutilin;streptogramin;tetracycline
R48_ST228	NZ_JAGLBN010000004.1	277297	277791	+	dfrE	1-495/495	100	96.36	card	AIIS01000002.1:234307-233812	dfrE is a chromosome-encoded dihydrofolate reductase found in Enterococcus faecalis	diaminopyrimidine
R48_ST228	NZ_JAGLBN010000012.1	22586	23740	-	emeA	1-1182/1182	97.72	95.35	card	AB091338:173-1355	A multidrug efflux pump from Enterococcus faecalis. There exist efflux activity of several antimicrobial agents such as DAPI Hoechst 33342 and acriflavine. Efflux of DAPI via EmeA was strongly inhibited by reserpine.	acridine_dye
R48_ST228	NZ_JAGLBN010000013.1	17104	18831	+	efrA	1-1728/1728	100	97.8	card	NZ_PTWF01000025.1:35858-37586	efrA is a part of the EfrAB efflux pump and both efrA and efrB are necessary to confer drug resistance.	fluoroquinolone;macrolide;rifamycin
R48_ST228	NZ_JAGLBN010000013.1	19390	20443	+	efrB	34-1085/1086	96.69	97.16	card	HG970103.1:0-1086	efrB is a part of the EfrAB efflux pump and both efrA and efrB are necessary to confer multidrug resistance.	fluoroquinolone;macrolide;rifamycin
T11_ST65	NZ_GG688638.1	23019	24072	-	efrB	34-1085/1086	96.69	97.44	card	HG970103.1:0-1086	efrB is a part of the EfrAB efflux pump and both efrA and efrB are necessary to confer multidrug resistance.	fluoroquinolone;macrolide;rifamycin
T11_ST65	NZ_GG688638.1	24631	26358	-	efrA	1-1728/1728	100	99.02	card	NZ_PTWF01000025.1:35858-37586	efrA is a part of the EfrAB efflux pump and both efrA and efrB are necessary to confer drug resistance.	fluoroquinolone;macrolide;rifamycin
T11_ST65	NZ_GG688647.1	30749	31903	+	emeA	1-1182/1182	97.72	96.87	card	AB091338:173-1355	A multidrug efflux pump from Enterococcus faecalis. There exist efflux activity of several antimicrobial agents such as DAPI Hoechst 33342 and acriflavine. Efflux of DAPI via EmeA was strongly inhibited by reserpine.	acridine_dye
T11_ST65	NZ_GG688647.1	470297	470791	+	dfrE	1-495/495	100	97.37	card	AIIS01000002.1:234307-233812	dfrE is a chromosome-encoded dihydrofolate reductase found in Enterococcus faecalis	diaminopyrimidine
T11_ST65	NZ_GG688647.1	1363357	1364853	-	lsaA	1-1497/1497	100	99.06	card	AY225127.1:40-1537	LsaA is an ABC-F subfamily protein expressed in Enterococcus faecalis. It confers resistance to clindamycin quinupristin-dalfopristin and dalfopristin.	lincosamide;macrolide;oxazolidinone;phenicol;pleuromutilin;streptogramin;tetracycline

## Sheet: VFDB results
GENOME	SEQUENCE	START	END	STRAND	GENE	COVERAGE	%COVERAGE	%IDENTITY	DATABASE	ACCESSION	PRODUCT
14EA1_ST147	NZ_KZ845807.1	34254	37565	+	ebpA	1-3312/3312	100	99.49	vfdb	NP_814821	(ebpA) endocarditis and biofilm-associated pilus tip protein EbpA [Ebp pili (VF0538)] [Enterococcus faecalis V583]
14EA1_ST147	NZ_KZ845807.1	37569	38999	+	ebpB	1-1431/1431	100	99.37	vfdb	NP_814822	(ebpB) endocarditis and biofilm-associated pilus minor subunit EbpB [Ebp pili (VF0538)] [Enterococcus faecalis V583]
14EA1_ST147	NZ_KZ845807.1	38996	40879	+	ebpC	1-1878/1878	100	99.42	vfdb	NP_814823	(ebpC) endocarditis and biofilm-associated pilus major subunit EbpC [Ebp pili (VF0538)] [Enterococcus faecalis V583]
14EA1_ST147	NZ_KZ845807.1	40973	41817	+	srtC	1-845/855	98.83	99.53	vfdb	NP_814824	(srtC) sortase [Ebp pili (VF0538)] [Enterococcus faecalis V583]
14EA1_ST147	NZ_KZ845807.1	799039	799965	+	efaA	1-927/927	100	99.68	vfdb	NP_815739	(efaA) endocarditis specific antigen [EfaA (VF0354)] [Enterococcus faecalis V583]
14EA1_ST147	NZ_KZ845807.1	1054039	1054851	-	cpsK	1-813/813	100	98.65	vfdb	NP_816131	(cpsK) ABC transporter permease protein [Capsule (VF0361)] [Enterococcus faecalis V583]
14EA1_ST147	NZ_KZ845807.1	1054851	1056194	-	cpsJ	1-1344/1344	100	99.55	vfdb	NP_816132	(cpsJ) ABC transporter ATP-binding protein [Capsule (VF0361)] [Enterococcus faecalis V583]
14EA1_ST147	NZ_KZ845807.1	1056220	1057359	-	cpsI	1-1140/1140	100	99.3	vfdb	NP_816133	(cpsI) UDP-galactopyranose mutase [Capsule (VF0361)] [Enterococcus faecalis V583]
14EA1_ST147	NZ_KZ845807.1	1057418	1057816	-	cpsH	1-399/399	100	99	vfdb	NP_816134	(cpsH) lipoprotein [Capsule (VF0361)] [Enterococcus faecalis V583]
14EA1_ST147	NZ_KZ845807.1	1057834	1060287	-	cpsG	1-2454/2454	100	99.43	vfdb	NP_816135	(cpsG) MurB family protein [Capsule (VF0361)] [Enterococcus faecalis V583]
14EA1_ST147	NZ_KZ845807.1	1060314	1061165	-	cpsF	1-852/852	100	99.53	vfdb	NP_816136	(cpsF) CpsF protein [Capsule (VF0361)] [Enterococcus faecalis V583]
14EA1_ST147	NZ_KZ845807.1	1061189	1063699	-	cpsE	1-2511/2511	100	99.28	vfdb	NP_816137	(cpsE) glycosyl transferase group 2 family protein [Capsule (VF0361)] [Enterococcus faecalis V583]
14EA1_ST147	NZ_KZ845807.1	1063769	1065235	-	cpsD	1-1467/1467	100	99.05	vfdb	NP_816138	(cpsD) glycosyl transferase group 2 family protein [Capsule (VF0361)] [Enterococcus faecalis V583]
14EA1_ST147	NZ_KZ845807.1	1065254	1066423	-	cpsC	1-1170/1170	100	97.95	vfdb	NP_816139	(cpsC) teichoic acid biosynthesis protein putative [Capsule (VF0361)] [Enterococcus faecalis V583]
14EA1_ST147	NZ_KZ845807.1	1066897	1067697	-	cpsB	1-801/801	100	99.5	vfdb	NP_816140	(cpsB) phosphatidate cytidylyltransferase [Capsule (VF0361)] [Enterococcus faecalis V583]
14EA1_ST147	NZ_KZ845807.1	1067694	1068509	-	cpsA	1-816/816	100	99.63	vfdb	NP_816141	(cpsA) undecaprenyl diphosphate synthase [Capsule (VF0361)] [Enterococcus faecalis V583]
14EA1_ST147	NZ_KZ845807.1	1076730	1080817	-	fss2	1-4088/4956	82.26	95.14	vfdb	NP_816151	(fss2) Enterococcus faecalis surface protein Fss2 fibrinogen binding protein [Fibrinogen binding protein (AI272)] [Enterococcus faecalis V583]
14EA1_ST147	NZ_KZ845808.1	526014	527024	-	bopD	1-1011/1011	100	98.91	vfdb	NP_814691	(bopD) sugar-binding transcriptional regulator LacI family [BopD (VF0362)] [Enterococcus faecalis V583]
14EA1_ST147	NZ_KZ845809.1	147792	153755	-	fss1	1-5964/5964	100	98.39	vfdb	NP_813892	(fss1) Enterococcus faecalis surface protein Fss1 fibrinogen binding protein [Fibrinogen binding protein (AI271)] [Enterococcus faecalis V583]
15224_ST16	NZ_QNGP01000002.1	225496	230448	+	fss2	1-4956/4956	99.94	97.07	vfdb	NP_816151	(fss2) Enterococcus faecalis surface protein Fss2 fibrinogen binding protein [Fibrinogen binding protein (AI272)] [Enterococcus faecalis V583]
15224_ST16	NZ_QNGP01000002.1	238232	239047	+	cpsA	1-816/816	100	99.63	vfdb	NP_816141	(cpsA) undecaprenyl diphosphate synthase [Capsule (VF0361)] [Enterococcus faecalis V583]
15224_ST16	NZ_QNGP01000002.1	239044	239844	+	cpsB	1-801/801	100	99.25	vfdb	NP_816140	(cpsB) phosphatidate cytidylyltransferase [Capsule (VF0361)] [Enterococcus faecalis V583]
15224_ST16	NZ_QNGP01000002.1	240317	241486	+	cpsC	1-1170/1170	100	99.4	vfdb	NP_816139	(cpsC) teichoic acid biosynthesis protein putative [Capsule (VF0361)] [Enterococcus faecalis V583]
15224_ST16	NZ_QNGP01000002.1	241505	242971	+	cpsD	1-1467/1467	100	98.77	vfdb	NP_816138	(cpsD) glycosyl transferase group 2 family protein [Capsule (VF0361)] [Enterococcus faecalis V583]
15224_ST16	NZ_QNGP01000002.1	243041	245551	+	cpsE	1-2511/2511	100	99.24	vfdb	NP_816137	(cpsE) glycosyl transferase group 2 family protein [Capsule (VF0361)] [Enterococcus faecalis V583]
15224_ST16	NZ_QNGP01000002.1	245575	246426	+	cpsF	1-852/852	100	99.88	vfdb	NP_816136	(cpsF) CpsF protein [Capsule (VF0361)] [Enterococcus faecalis V583]
15224_ST16	NZ_QNGP01000002.1	246453	248906	+	cpsG	1-2454/2454	100	99.39	vfdb	NP_816135	(cpsG) MurB family protein [Capsule (VF0361)] [Enterococcus faecalis V583]
15224_ST16	NZ_QNGP01000002.1	248924	249322	+	cpsH	1-399/399	100	99.75	vfdb	NP_816134	(cpsH) lipoprotein [Capsule (VF0361)] [Enterococcus faecalis V583]
15224_ST16	NZ_QNGP01000002.1	249381	250520	+	cpsI	1-1140/1140	100	100	vfdb	NP_816133	(cpsI) UDP-galactopyranose mutase [Capsule (VF0361)] [Enterococcus faecalis V583]
15224_ST16	NZ_QNGP01000002.1	250546	251889	+	cpsJ	1-1344/1344	100	100	vfdb	NP_816132	(cpsJ) ABC transporter ATP-binding protein [Capsule (VF0361)] [Enterococcus faecalis V583]
15224_ST16	NZ_QNGP01000002.1	251889	252701	+	cpsK	1-813/813	100	99.02	vfdb	NP_816131	(cpsK) ABC transporter permease protein [Capsule (VF0361)] [Enterococcus faecalis V583]
15224_ST16	NZ_QNGP01000003.1	113778	119741	-	fss1	1-5964/5964	100	99.09	vfdb	NP_813892	(fss1) Enterococcus faecalis surface protein Fss1 fibrinogen binding protein [Fibrinogen binding protein (AI271)] [Enterococcus faecalis V583]
15224_ST16	NZ_QNGP01000004.1	178271	179197	-	efaA	1-927/927	100	99.68	vfdb	NP_815739	(efaA) endocarditis specific antigen [EfaA (VF0354)] [Enterococcus faecalis V583]
15224_ST16	NZ_QNGP01000006.1	39014	39745	+	fsrA	1-732/732	100	99.59	vfdb	NP_815519	(fsrA) response regulator [Fsr (VF0360)] [Enterococcus faecalis V583]
15224_ST16	NZ_QNGP01000006.1	39834	40562	+	fsrB	1-729/729	100	99.04	vfdb	NP_815518	(fsrB) agrBfs protein [Fsr (VF0360)] [Enterococcus faecalis V583]
15224_ST16	NZ_QNGP01000006.1	40559	41902	+	fsrC	1-1344/1344	100	99.33	vfdb	NP_815517	(fsrC) histidine kinase putative [Fsr (VF0360)] [Enterococcus faecalis V583]
15224_ST16	NZ_QNGP01000006.1	42137	43669	+	gelE	1-1533/1533	100	98.83	vfdb	NP_815516	(gelE) coccolysin [Gelatinase (VF0357)] [Enterococcus faecalis V583]
15224_ST16	NZ_QNGP01000006.1	43718	44572	+	sprE	1-855/855	100	98.71	vfdb	NP_815515	(sprE) serine proteinase V8 family [SprE (VF0358)] [Enterococcus faecalis V583]
15224_ST16	NZ_QNGP01000007.1	7515	11432	-	EF0485	1-3918/3918	100	100	vfdb	NP_814266	(EF0485) aggregation substance [AS (VF0352)] [Enterococcus faecalis V583]
15224_ST16	NZ_QNGP01000009.1	120050	121060	-	bopD	1-1011/1011	100	98.81	vfdb	NP_814691	(bopD) sugar-binding transcriptional regulator LacI family [BopD (VF0362)] [Enterococcus faecalis V583]
15224_ST16	NZ_QNGP01000010.1	61120	64982	-	EF3023	1-3863/4119	93.78	98.65	vfdb	NP_816637	(EF3023) polysaccharide lyase family 8 [Hyaluronidase (VF0359)] [Enterococcus faecalis V583]
15224_ST16	NZ_QNGP01000017.1	29921	33799	-	prgB/asc10	1-3918/3918	98.9	91.97	vfdb	NP_817031	(prgB/asc10) aggregation substance PrgB/Asc10 [AS (VF0352)] [Enterococcus faecalis V583]
15224_ST16	NZ_QNGP01000020.1	2987	3831	-	srtC	1-845/855	98.83	99.29	vfdb	NP_814824	(srtC) sortase [Ebp pili (VF0538)] [Enterococcus faecalis V583]
15224_ST16	NZ_QNGP01000020.1	3925	5808	-	ebpC	1-1878/1878	100	99.36	vfdb	NP_814823	(ebpC) endocarditis and biofilm-associated pilus major subunit EbpC [Ebp pili (VF0538)] [Enterococcus faecalis V583]
15224_ST16	NZ_QNGP01000020.1	5805	7235	-	ebpB	1-1431/1431	100	99.44	vfdb	NP_814822	(ebpB) endocarditis and biofilm-associated pilus minor subunit EbpB [Ebp pili (VF0538)] [Enterococcus faecalis V583]
15224_ST16	NZ_QNGP01000020.1	7239	10550	-	ebpA	1-3312/3312	100	99.52	vfdb	NP_814821	(ebpA) endocarditis and biofilm-associated pilus tip protein EbpA [Ebp pili (VF0538)] [Enterococcus faecalis V583]
15224_ST16	NZ_QNGP01000030.1	73	1311	-	cylA	1-1239/1239	100	99.84	vfdb	AAM75253	(cylA) cytolysin activator [Cytolysin (VF0356)] [Enterococcus faecalis str. MMH594]
15224_ST16	NZ_QNGP01000030.1	1308	3452	-	cylB	1-2145/2145	100	99.81	vfdb	AAM75252	(cylB) ABC-type transporter [Cytolysin (VF0356)] [Enterococcus faecalis str. MMH594]
15224_ST16	NZ_QNGP01000030.1	3464	6445	-	cylM	1-2982/2982	100	99.7	vfdb	AAM75251	(cylM) CylM; cytolysin subunit modifier [Cytolysin (VF0356)] [Enterococcus faecalis str. MMH594]
15224_ST16	NZ_QNGP01000030.1	6506	6697	-	cylS	1-192/192	100	100	vfdb	AAM75250	(cylS) CylS; cytolysin subunit [Cytolysin (VF0356)] [Enterococcus faecalis str. MMH594]
15224_ST16	NZ_QNGP01000030.1	6731	6937	-	cylL	1-207/207	100	100	vfdb	AAM75249	(cylL) CylL; cytolysin subunit [Cytolysin (VF0356)] [Enterococcus faecalis str. MMH594]
15224_ST16	NZ_QNGP01000030.1	7056	7340	+	cylR1	1-285/285	100	100	vfdb	AAM75248	(cylR1) cytolysin regulator R1 [Cytolysin (VF0356)] [Enterococcus faecalis str. MMH594]
15224_ST16	NZ_QNGP01000030.1	7341	7541	+	cylR2	1-201/201	100	100	vfdb	AAM75247	(cylR2) cytolysin regulator R2 [Cytolysin (VF0356)] [Enterococcus faecalis str. MMH594]
15224_ST16	NZ_QNGP01000053.1	24	1007	-	cylI	1-984/984	99.9	96.34	vfdb	AAM75254	(cylI) cytolysin immunity protein [Cytolysin (VF0356)] [Enterococcus faecalis str. MMH594]
19910_ST116	NZ_QNGV01000001.1	13552	16863	+	ebpA	1-3312/3312	100	99.46	vfdb	NP_814821	(ebpA) endocarditis and biofilm-associated pilus tip protein EbpA [Ebp pili (VF0538)] [Enterococcus faecalis V583]
19910_ST116	NZ_QNGV01000001.1	16867	18297	+	ebpB	1-1431/1431	100	99.37	vfdb	NP_814822	(ebpB) endocarditis and biofilm-associated pilus minor subunit EbpB [Ebp pili (VF0538)] [Enterococcus faecalis V583]
19910_ST116	NZ_QNGV01000001.1	18294	20177	+	ebpC	1-1878/1878	100	99.36	vfdb	NP_814823	(ebpC) endocarditis and biofilm-associated pilus major subunit EbpC [Ebp pili (VF0538)] [Enterococcus faecalis V583]
19910_ST116	NZ_QNGV01000001.1	20271	21115	+	srtC	1-845/855	98.83	99.64	vfdb	NP_814824	(srtC) sortase [Ebp pili (VF0538)] [Enterococcus faecalis V583]
19910_ST116	NZ_QNGV01000001.1	688812	689666	-	sprE	1-855/855	100	98.95	vfdb	NP_815515	(sprE) serine proteinase V8 family [SprE (VF0358)] [Enterococcus faecalis V583]
19910_ST116	NZ_QNGV01000001.1	689715	691247	-	gelE	1-1533/1533	100	98.76	vfdb	NP_815516	(gelE) coccolysin [Gelatinase (VF0357)] [Enterococcus faecalis V583]
19910_ST116	NZ_QNGV01000001.1	691482	692825	-	fsrC	1-1344/1344	100	99.48	vfdb	NP_815517	(fsrC) histidine kinase putative [Fsr (VF0360)] [Enterococcus faecalis V583]
19910_ST116	NZ_QNGV01000001.1	692822	693550	-	fsrB	1-729/729	100	99.04	vfdb	NP_815518	(fsrB) agrBfs protein [Fsr (VF0360)] [Enterococcus faecalis V583]
19910_ST116	NZ_QNGV01000001.1	693639	694370	-	fsrA	1-732/732	100	99.73	vfdb	NP_815519	(fsrA) response regulator [Fsr (VF0360)] [Enterococcus faecalis V583]
19910_ST116	NZ_QNGV01000001.1	846281	847207	+	efaA	1-927/927	100	99.68	vfdb	NP_815739	(efaA) endocarditis specific antigen [EfaA (VF0354)] [Enterococcus faecalis V583]
19910_ST116	NZ_QNGV01000001.1	1144414	1145226	-	cpsK	1-813/813	100	98.65	vfdb	NP_816131	(cpsK) ABC transporter permease protein [Capsule (VF0361)] [Enterococcus faecalis V583]
19910_ST116	NZ_QNGV01000001.1	1145226	1146569	-	cpsJ	1-1344/1344	100	99.55	vfdb	NP_816132	(cpsJ) ABC transporter ATP-binding protein [Capsule (VF0361)] [Enterococcus faecalis V583]
19910_ST116	NZ_QNGV01000001.1	1146595	1147734	-	cpsI	1-1140/1140	100	99.3	vfdb	NP_816133	(cpsI) UDP-galactopyranose mutase [Capsule (VF0361)] [Enterococcus faecalis V583]
19910_ST116	NZ_QNGV01000001.1	1147793	1148191	-	cpsH	1-399/399	100	99	vfdb	NP_816134	(cpsH) lipoprotein [Capsule (VF0361)] [Enterococcus faecalis V583]
19910_ST116	NZ_QNGV01000001.1	1148209	1150662	-	cpsG	1-2454/2454	100	99.43	vfdb	NP_816135	(cpsG) MurB family protein [Capsule (VF0361)] [Enterococcus faecalis V583]
19910_ST116	NZ_QNGV01000001.1	1150689	1151540	-	cpsF	1-852/852	100	99.65	vfdb	NP_816136	(cpsF) CpsF protein [Capsule (VF0361)] [Enterococcus faecalis V583]
19910_ST116	NZ_QNGV01000001.1	1151564	1154073	-	cpsE	1-2511/2511	99.96	99.24	vfdb	NP_816137	(cpsE) glycosyl transferase group 2 family protein [Capsule (VF0361)] [Enterococcus faecalis V583]
19910_ST116	NZ_QNGV01000001.1	1154143	1155609	-	cpsD	1-1467/1467	100	99.05	vfdb	NP_816138	(cpsD) glycosyl transferase group 2 family protein [Capsule (VF0361)] [Enterococcus faecalis V583]
19910_ST116	NZ_QNGV01000001.1	1155628	1156797	-	cpsC	1-1170/1170	100	97.86	vfdb	NP_816139	(cpsC) teichoic acid biosynthesis protein putative [Capsule (VF0361)] [Enterococcus faecalis V583]
19910_ST116	NZ_QNGV01000001.1	1157270	1158070	-	cpsB	1-801/801	100	99	vfdb	NP_816140	(cpsB) phosphatidate cytidylyltransferase [Capsule (VF0361)] [Enterococcus faecalis V583]
19910_ST116	NZ_QNGV01000001.1	1158067	1158882	-	cpsA	1-816/816	100	99.27	vfdb	NP_816141	(cpsA) undecaprenyl diphosphate synthase [Capsule (VF0361)] [Enterococcus faecalis V583]
19910_ST116	NZ_QNGV01000001.1	1167098	1171408	-	fss2	1-4305/4956	86.74	92.7	vfdb	NP_816151	(fss2) Enterococcus faecalis surface protein Fss2 fibrinogen binding protein [Fibrinogen binding protein (AI272)] [Enterococcus faecalis V583]
19910_ST116	NZ_QNGV01000003.1	129774	135737	-	fss1	1-5964/5964	100	98.49	vfdb	NP_813892	(fss1) Enterococcus faecalis surface protein Fss1 fibrinogen binding protein [Fibrinogen binding protein (AI271)] [Enterococcus faecalis V583]
19910_ST116	NZ_QNGV01000004.1	138454	139464	+	bopD	1-1011/1011	100	98.91	vfdb	NP_814691	(bopD) sugar-binding transcriptional regulator LacI family [BopD (VF0362)] [Enterococcus faecalis V583]
19910_ST116	NZ_QNGV01000006.1	41039	44901	+	EF3023	1-3863/4119	93.78	98.5	vfdb	NP_816637	(EF3023) polysaccharide lyase family 8 [Hyaluronidase (VF0359)] [Enterococcus faecalis V583]
19910_ST116	NZ_QNGV01000011.1	11406	15323	-	prgB/asc10	1-3918/3918	99.97	95.66	vfdb	NP_817031	(prgB/asc10) aggregation substance PrgB/Asc10 [AS (VF0352)] [Enterococcus faecalis V583]
209EA1_ST624	NZ_KZ845811.1	41170	44481	+	ebpA	1-3312/3312	100	97.25	vfdb	NP_814821	(ebpA) endocarditis and biofilm-associated pilus tip protein EbpA [Ebp pili (VF0538)] [Enterococcus faecalis V583]
209EA1_ST624	NZ_KZ845811.1	44485	45915	+	ebpB	1-1431/1431	100	97.76	vfdb	NP_814822	(ebpB) endocarditis and biofilm-associated pilus minor subunit EbpB [Ebp pili (VF0538)] [Enterococcus faecalis V583]
209EA1_ST624	NZ_KZ845811.1	45912	47795	+	ebpC	1-1878/1878	100	97.5	vfdb	NP_814823	(ebpC) endocarditis and biofilm-associated pilus major subunit EbpC [Ebp pili (VF0538)] [Enterococcus faecalis V583]
209EA1_ST624	NZ_KZ845811.1	47889	48733	+	srtC	1-845/855	98.83	97.75	vfdb	NP_814824	(srtC) sortase [Ebp pili (VF0538)] [Enterococcus faecalis V583]
209EA1_ST624	NZ_KZ845811.1	725083	725937	-	sprE	1-855/855	100	96.61	vfdb	NP_815515	(sprE) serine proteinase V8 family [SprE (VF0358)] [Enterococcus faecalis V583]
209EA1_ST624	NZ_KZ845811.1	725986	727518	-	gelE	1-1533/1533	100	96.67	vfdb	NP_815516	(gelE) coccolysin [Gelatinase (VF0357)] [Enterococcus faecalis V583]
209EA1_ST624	NZ_KZ845811.1	727754	729097	-	fsrC	1-1344/1344	100	96.95	vfdb	NP_815517	(fsrC) histidine kinase putative [Fsr (VF0360)] [Enterococcus faecalis V583]
209EA1_ST624	NZ_KZ845811.1	729094	729822	-	fsrB	1-729/729	100	97.26	vfdb	NP_815518	(fsrB) agrBfs protein [Fsr (VF0360)] [Enterococcus faecalis V583]
209EA1_ST624	NZ_KZ845811.1	729911	730642	-	fsrA	1-732/732	100	96.58	vfdb	NP_815519	(fsrA) response regulator [Fsr (VF0360)] [Enterococcus faecalis V583]
209EA1_ST624	NZ_KZ845811.1	858013	858939	+	efaA	1-927/927	100	96.22	vfdb	NP_815739	(efaA) endocarditis specific antigen [EfaA (VF0354)] [Enterococcus faecalis V583]
209EA1_ST624	NZ_KZ845811.1	1080829	1081629	-	cpsB	1-801/801	100	96	vfdb	NP_816140	(cpsB) phosphatidate cytidylyltransferase [Capsule (VF0361)] [Enterococcus faecalis V583]
209EA1_ST624	NZ_KZ845811.1	1081626	1082441	-	cpsA	1-816/816	100	96.81	vfdb	NP_816141	(cpsA) undecaprenyl diphosphate synthase [Capsule (VF0361)] [Enterococcus faecalis V583]
209EA1_ST624	NZ_KZ845812.1	342936	345950	+	EF0818	1-3015/3015	100	97.31	vfdb	NP_814561	(EF0818) polysaccharide lyase family 8 [Hyaluronidase (VF0359)] [Enterococcus faecalis V583]
209EA1_ST624	NZ_KZ845812.1	480716	481726	-	bopD	1-1011/1011	100	97.23	vfdb	NP_814691	(bopD) sugar-binding transcriptional regulator LacI family [BopD (VF0362)] [Enterococcus faecalis V583]
209EA1_ST624	NZ_KZ845813.1	127598	133597	-	fss1	1-5964/5964	99.71	84.99	vfdb	NP_813892	(fss1) Enterococcus faecalis surface protein Fss1 fibrinogen binding protein [Fibrinogen binding protein (AI271)] [Enterococcus faecalis V583]
20_SD_W_06_ST368	NZ_KE351734.1	55335	56345	+	bopD	1-1011/1011	100	99.9	vfdb	NP_814691	(bopD) sugar-binding transcriptional regulator LacI family [BopD (VF0362)] [Enterococcus faecalis V583]
20_SD_W_06_ST368	NZ_KE351747.1	14631	17942	+	ebpA	1-3312/3312	100	99.82	vfdb	NP_814821	(ebpA) endocarditis and biofilm-associated pilus tip protein EbpA [Ebp pili (VF0538)] [Enterococcus faecalis V583]
20_SD_W_06_ST368	NZ_KE351747.1	17946	19376	+	ebpB	1-1431/1431	100	99.16	vfdb	NP_814822	(ebpB) endocarditis and biofilm-associated pilus minor subunit EbpB [Ebp pili (VF0538)] [Enterococcus faecalis V583]
20_SD_W_06_ST368	NZ_KE351747.1	19373	21256	+	ebpC	1-1878/1878	100	99.05	vfdb	NP_814823	(ebpC) endocarditis and biofilm-associated pilus major subunit EbpC [Ebp pili (VF0538)] [Enterococcus faecalis V583]
20_SD_W_06_ST368	NZ_KE351747.1	21350	22194	+	srtC	1-845/855	98.83	99.64	vfdb	NP_814824	(srtC) sortase [Ebp pili (VF0538)] [Enterococcus faecalis V583]
20_SD_W_06_ST368	NZ_KE351752.1	32754	33680	-	efaA	1-927/927	100	99.68	vfdb	NP_815739	(efaA) endocarditis specific antigen [EfaA (VF0354)] [Enterococcus faecalis V583]
20_SD_W_06_ST368	NZ_KE351752.1	186176	186907	+	fsrA	1-732/732	100	99.45	vfdb	NP_815519	(fsrA) response regulator [Fsr (VF0360)] [Enterococcus faecalis V583]
20_SD_W_06_ST368	NZ_KE351752.1	186996	187724	+	fsrB	1-729/729	100	99.45	vfdb	NP_815518	(fsrB) agrBfs protein [Fsr (VF0360)] [Enterococcus faecalis V583]
20_SD_W_06_ST368	NZ_KE351752.1	187721	189064	+	fsrC	1-1344/1344	100	99.26	vfdb	NP_815517	(fsrC) histidine kinase putative [Fsr (VF0360)] [Enterococcus faecalis V583]
20_SD_W_06_ST368	NZ_KE351752.1	189299	190829	+	gelE	1-1531/1533	99.87	98.95	vfdb	NP_815516	(gelE) coccolysin [Gelatinase (VF0357)] [Enterococcus faecalis V583]
20_SD_W_06_ST368	NZ_KE351752.1	190880	191734	+	sprE	1-855/855	100	98.71	vfdb	NP_815515	(sprE) serine proteinase V8 family [SprE (VF0358)] [Enterococcus faecalis V583]
20_SD_W_06_ST368	NZ_KE351755.1	72347	78310	+	fss1	1-5964/5964	100	99.09	vfdb	NP_813892	(fss1) Enterococcus faecalis surface protein Fss1 fibrinogen binding protein [Fibrinogen binding protein (AI271)] [Enterococcus faecalis V583]
20_SD_W_06_ST368	NZ_KE351762.1	164526	165326	-	cpsB	1-801/801	100	99.5	vfdb	NP_816140	(cpsB) phosphatidate cytidylyltransferase [Capsule (VF0361)] [Enterococcus faecalis V583]
20_SD_W_06_ST368	NZ_KE351762.1	165323	166138	-	cpsA	1-816/816	100	99.14	vfdb	NP_816141	(cpsA) undecaprenyl diphosphate synthase [Capsule (VF0361)] [Enterococcus faecalis V583]
20_SD_W_06_ST368	NZ_KE351762.1	174868	179210	-	fss2	1-4337/4956	87.25	92.1	vfdb	NP_816151	(fss2) Enterococcus faecalis surface protein Fss2 fibrinogen binding protein [Fibrinogen binding protein (AI272)] [Enterococcus faecalis V583]
244_EFLS_ST443	NZ_JVOQ01000006.1	50008	50739	+	fsrA	1-732/732	100	99.45	vfdb	NP_815519	(fsrA) response regulator [Fsr (VF0360)] [Enterococcus faecalis V583]
244_EFLS_ST443	NZ_JVOQ01000006.1	50828	51556	+	fsrB	1-729/729	100	98.9	vfdb	NP_815518	(fsrB) agrBfs protein [Fsr (VF0360)] [Enterococcus faecalis V583]
244_EFLS_ST443	NZ_JVOQ01000006.1	51553	52896	+	fsrC	1-1344/1344	100	99.55	vfdb	NP_815517	(fsrC) histidine kinase putative [Fsr (VF0360)] [Enterococcus faecalis V583]
244_EFLS_ST443	NZ_JVOQ01000006.1	53131	54661	+	gelE	1-1531/1533	99.87	98.76	vfdb	NP_815516	(gelE) coccolysin [Gelatinase (VF0357)] [Enterococcus faecalis V583]
244_EFLS_ST443	NZ_JVOQ01000006.1	54711	55565	+	sprE	1-855/855	100	98.95	vfdb	NP_815515	(sprE) serine proteinase V8 family [SprE (VF0358)] [Enterococcus faecalis V583]
244_EFLS_ST443	NZ_JVOQ01000010.1	6735	9749	+	EF0818	1-3015/3015	100	99.3	vfdb	NP_814561	(EF0818) polysaccharide lyase family 8 [Hyaluronidase (VF0359)] [Enterococcus faecalis V583]
244_EFLS_ST443	NZ_JVOQ01000014.1	513	1682	+	cpsC	1-1170/1170	100	99.23	vfdb	NP_816139	(cpsC) teichoic acid biosynthesis protein putative [Capsule (VF0361)] [Enterococcus faecalis V583]
244_EFLS_ST443	NZ_JVOQ01000014.1	1710	3155	+	cpsD	22-1467/1467	98.57	99.1	vfdb	NP_816138	(cpsD) glycosyl transferase group 2 family protein [Capsule (VF0361)] [Enterococcus faecalis V583]
244_EFLS_ST443	NZ_JVOQ01000014.1	3225	5734	+	cpsE	1-2510/2511	99.96	99.16	vfdb	NP_816137	(cpsE) glycosyl transferase group 2 family protein [Capsule (VF0361)] [Enterococcus faecalis V583]
244_EFLS_ST443	NZ_JVOQ01000014.1	5804	8257	+	cpsG	1-2454/2454	100	99.14	vfdb	NP_816135	(cpsG) MurB family protein [Capsule (VF0361)] [Enterococcus faecalis V583]
244_EFLS_ST443	NZ_JVOQ01000014.1	8275	8673	+	cpsH	1-399/399	100	98	vfdb	NP_816134	(cpsH) lipoprotein [Capsule (VF0361)] [Enterococcus faecalis V583]
244_EFLS_ST443	NZ_JVOQ01000014.1	8732	9871	+	cpsI	1-1140/1140	100	98.07	vfdb	NP_816133	(cpsI) UDP-galactopyranose mutase [Capsule (VF0361)] [Enterococcus faecalis V583]
244_EFLS_ST443	NZ_JVOQ01000014.1	9897	11240	+	cpsJ	1-1344/1344	100	99.26	vfdb	NP_816132	(cpsJ) ABC transporter ATP-binding protein [Capsule (VF0361)] [Enterococcus faecalis V583]
244_EFLS_ST443	NZ_JVOQ01000014.1	11240	12052	+	cpsK	1-813/813	100	98.4	vfdb	NP_816131	(cpsK) ABC transporter permease protein [Capsule (VF0361)] [Enterococcus faecalis V583]
244_EFLS_ST443	NZ_JVOQ01000029.1	33509	34435	-	efaA	1-927/927	100	99.89	vfdb	NP_815739	(efaA) endocarditis specific antigen [EfaA (VF0354)] [Enterococcus faecalis V583]
244_EFLS_ST443	NZ_JVOQ01000035.1	22785	28748	-	fss1	1-5964/5964	100	98.64	vfdb	NP_813892	(fss1) Enterococcus faecalis surface protein Fss1 fibrinogen binding protein [Fibrinogen binding protein (AI271)] [Enterococcus faecalis V583]
244_EFLS_ST443	NZ_JVOQ01000039.1	14031	17342	+	ebpA	1-3312/3312	100	99.52	vfdb	NP_814821	(ebpA) endocarditis and biofilm-associated pilus tip protein EbpA [Ebp pili (VF0538)] [Enterococcus faecalis V583]
244_EFLS_ST443	NZ_JVOQ01000039.1	17346	18776	+	ebpB	1-1431/1431	100	99.23	vfdb	NP_814822	(ebpB) endocarditis and biofilm-associated pilus minor subunit EbpB [Ebp pili (VF0538)] [Enterococcus faecalis V583]
244_EFLS_ST443	NZ_JVOQ01000039.1	18773	20656	+	ebpC	1-1878/1878	100	98.99	vfdb	NP_814823	(ebpC) endocarditis and biofilm-associated pilus major subunit EbpC [Ebp pili (VF0538)] [Enterococcus faecalis V583]
244_EFLS_ST443	NZ_JVOQ01000039.1	20750	21594	+	srtC	1-845/855	98.83	99.41	vfdb	NP_814824	(srtC) sortase [Ebp pili (VF0538)] [Enterococcus faecalis V583]
244_EFLS_ST443	NZ_JVOQ01000058.1	29446	30456	-	bopD	1-1011/1011	100	99.31	vfdb	NP_814691	(bopD) sugar-binding transcriptional regulator LacI family [BopD (VF0362)] [Enterococcus faecalis V583]
244_EFLS_ST443	NZ_JVOQ01000099.1	64	864	-	cpsB	1-801/801	100	98.88	vfdb	NP_816140	(cpsB) phosphatidate cytidylyltransferase [Capsule (VF0361)] [Enterococcus faecalis V583]
244_EFLS_ST443	NZ_JVOQ01000099.1	861	1676	-	cpsA	1-816/816	100	99.51	vfdb	NP_816141	(cpsA) undecaprenyl diphosphate synthase [Capsule (VF0361)] [Enterococcus faecalis V583]
302EA1_ST122	NZ_KZ845980.1	183937	187373	+	EF3023	1-3437/4119	83.44	98.92	vfdb	NP_816637	(EF3023) polysaccharide lyase family 8 [Hyaluronidase (VF0359)] [Enterococcus faecalis V583]
302EA1_ST122	NZ_KZ845980.1	632767	637077	+	fss2	1-4305/4956	86.6	93.29	vfdb	NP_816151	(fss2) Enterococcus faecalis surface protein Fss2 fibrinogen binding protein [Fibrinogen binding protein (AI272)] [Enterococcus faecalis V583]
302EA1_ST122	NZ_KZ845980.1	645293	646108	+	cpsA	1-816/816	100	99.51	vfdb	NP_816141	(cpsA) undecaprenyl diphosphate synthase [Capsule (VF0361)] [Enterococcus faecalis V583]
302EA1_ST122	NZ_KZ845980.1	646105	646905	+	cpsB	1-801/801	100	99.62	vfdb	NP_816140	(cpsB) phosphatidate cytidylyltransferase [Capsule (VF0361)] [Enterococcus faecalis V583]
302EA1_ST122	NZ_KZ845980.1	647378	648547	+	cpsC	1-1170/1170	100	99.49	vfdb	NP_816139	(cpsC) teichoic acid biosynthesis protein putative [Capsule (VF0361)] [Enterococcus faecalis V583]
302EA1_ST122	NZ_KZ845980.1	648566	650032	+	cpsD	1-1467/1467	100	99.11	vfdb	NP_816138	(cpsD) glycosyl transferase group 2 family protein [Capsule (VF0361)] [Enterococcus faecalis V583]
302EA1_ST122	NZ_KZ845980.1	650102	652611	+	cpsE	1-2510/2511	99.96	99.72	vfdb	NP_816137	(cpsE) glycosyl transferase group 2 family protein [Capsule (VF0361)] [Enterococcus faecalis V583]
302EA1_ST122	NZ_KZ845980.1	652680	655133	+	cpsG	1-2454/2454	100	99.63	vfdb	NP_816135	(cpsG) MurB family protein [Capsule (VF0361)] [Enterococcus faecalis V583]
302EA1_ST122	NZ_KZ845980.1	655151	655549	+	cpsH	1-399/399	100	99	vfdb	NP_816134	(cpsH) lipoprotein [Capsule (VF0361)] [Enterococcus faecalis V583]
302EA1_ST122	NZ_KZ845980.1	655608	656747	+	cpsI	1-1140/1140	100	99.47	vfdb	NP_816133	(cpsI) UDP-galactopyranose mutase [Capsule (VF0361)] [Enterococcus faecalis V583]
302EA1_ST122	NZ_KZ845980.1	656773	658116	+	cpsJ	1-1344/1344	100	98.66	vfdb	NP_816132	(cpsJ) ABC transporter ATP-binding protein [Capsule (VF0361)] [Enterococcus faecalis V583]
302EA1_ST122	NZ_KZ845980.1	658116	658928	+	cpsK	1-813/813	100	98.77	vfdb	NP_816131	(cpsK) ABC transporter permease protein [Capsule (VF0361)] [Enterococcus faecalis V583]
302EA1_ST122	NZ_KZ845980.1	970481	971407	-	efaA	1-927/927	100	99.57	vfdb	NP_815739	(efaA) endocarditis specific antigen [EfaA (VF0354)] [Enterococcus faecalis V583]
302EA1_ST122	NZ_KZ845980.1	1128243	1131470	+	fss3	1-3228/3228	100	90.33	vfdb	NP_815578	(fss3) Enterococcus faecalis surface protein Fss3 fibrinogen binding protein [Fibrinogen binding protein (AI273)] [Enterococcus faecalis V583]
302EA1_ST122	NZ_KZ845980.1	1195872	1196603	+	fsrA	1-732/732	100	99.59	vfdb	NP_815519	(fsrA) response regulator [Fsr (VF0360)] [Enterococcus faecalis V583]
302EA1_ST122	NZ_KZ845980.1	1196692	1197420	+	fsrB	1-729/729	100	99.31	vfdb	NP_815518	(fsrB) agrBfs protein [Fsr (VF0360)] [Enterococcus faecalis V583]
302EA1_ST122	NZ_KZ845980.1	1197417	1198760	+	fsrC	1-1344/1344	100	99.55	vfdb	NP_815517	(fsrC) histidine kinase putative [Fsr (VF0360)] [Enterococcus faecalis V583]
302EA1_ST122	NZ_KZ845980.1	1198995	1200527	+	gelE	1-1533/1533	100	99.74	vfdb	NP_815516	(gelE) coccolysin [Gelatinase (VF0357)] [Enterococcus faecalis V583]
302EA1_ST122	NZ_KZ845980.1	1200576	1201430	+	sprE	1-855/855	100	98.48	vfdb	NP_815515	(sprE) serine proteinase V8 family [SprE (VF0358)] [Enterococcus faecalis V583]
302EA1_ST122	NZ_KZ845980.1	1874542	1875396	-	srtC	1-855/855	100	98.95	vfdb	NP_814824	(srtC) sortase [Ebp pili (VF0538)] [Enterococcus faecalis V583]
302EA1_ST122	NZ_KZ845980.1	1875490	1877373	-	ebpC	1-1878/1878	100	98.94	vfdb	NP_814823	(ebpC) endocarditis and biofilm-associated pilus major subunit EbpC [Ebp pili (VF0538)] [Enterococcus faecalis V583]
302EA1_ST122	NZ_KZ845980.1	1877370	1878800	-	ebpB	1-1431/1431	100	99.23	vfdb	NP_814822	(ebpB) endocarditis and biofilm-associated pilus minor subunit EbpB [Ebp pili (VF0538)] [Enterococcus faecalis V583]
302EA1_ST122	NZ_KZ845980.1	1878804	1882115	-	ebpA	1-3312/3312	100	99.16	vfdb	NP_814821	(ebpA) endocarditis and biofilm-associated pilus tip protein EbpA [Ebp pili (VF0538)] [Enterococcus faecalis V583]
302EA1_ST122	NZ_KZ845980.1	2044826	2045836	+	bopD	1-1011/1011	100	99.31	vfdb	NP_814691	(bopD) sugar-binding transcriptional regulator LacI family [BopD (VF0362)] [Enterococcus faecalis V583]
302EA1_ST122	NZ_KZ845980.1	2178608	2181622	-	EF0818	1-3015/3015	100	99.17	vfdb	NP_814561	(EF0818) polysaccharide lyase family 8 [Hyaluronidase (VF0359)] [Enterococcus faecalis V583]
302EA1_ST122	NZ_KZ845981.1	172651	178614	+	fss1	1-5964/5964	100	98.96	vfdb	NP_813892	(fss1) Enterococcus faecalis surface protein Fss1 fibrinogen binding protein [Fibrinogen binding protein (AI271)] [Enterococcus faecalis V583]
4928STDY7071351_ST30	NZ_CABGIL010000001.1	228444	232754	+	fss2	1-4305/4956	86.74	92.89	vfdb	NP_816151	(fss2) Enterococcus faecalis surface protein Fss2 fibrinogen binding protein [Fibrinogen binding protein (AI272)] [Enterococcus faecalis V583]
4928STDY7071351_ST30	NZ_CABGIL010000001.1	240970	241785	+	cpsA	1-816/816	100	99.51	vfdb	NP_816141	(cpsA) undecaprenyl diphosphate synthase [Capsule (VF0361)] [Enterococcus faecalis V583]
4928STDY7071351_ST30	NZ_CABGIL010000001.1	241782	242582	+	cpsB	1-801/801	100	99.5	vfdb	NP_816140	(cpsB) phosphatidate cytidylyltransferase [Capsule (VF0361)] [Enterococcus faecalis V583]
4928STDY7071351_ST30	NZ_CABGIL010000001.1	243055	244224	+	cpsC	1-1170/1170	100	99.57	vfdb	NP_816139	(cpsC) teichoic acid biosynthesis protein putative [Capsule (VF0361)] [Enterococcus faecalis V583]
4928STDY7071351_ST30	NZ_CABGIL010000001.1	244243	245709	+	cpsD	1-1467/1467	100	98.84	vfdb	NP_816138	(cpsD) glycosyl transferase group 2 family protein [Capsule (VF0361)] [Enterococcus faecalis V583]
4928STDY7071351_ST30	NZ_CABGIL010000001.1	245779	248288	+	cpsE	1-2510/2511	99.96	99.4	vfdb	NP_816137	(cpsE) glycosyl transferase group 2 family protein [Capsule (VF0361)] [Enterococcus faecalis V583]
4928STDY7071351_ST30	NZ_CABGIL010000001.1	248358	250811	+	cpsG	1-2454/2454	100	99.55	vfdb	NP_816135	(cpsG) MurB family protein [Capsule (VF0361)] [Enterococcus faecalis V583]
4928STDY7071351_ST30	NZ_CABGIL010000001.1	250829	251227	+	cpsH	1-399/399	100	97.49	vfdb	NP_816134	(cpsH) lipoprotein [Capsule (VF0361)] [Enterococcus faecalis V583]
4928STDY7071351_ST30	NZ_CABGIL010000001.1	251286	252424	+	cpsI	1-1140/1140	99.91	98.42	vfdb	NP_816133	(cpsI) UDP-galactopyranose mutase [Capsule (VF0361)] [Enterococcus faecalis V583]
4928STDY7071351_ST30	NZ_CABGIL010000001.1	252450	253793	+	cpsJ	1-1344/1344	100	98.96	vfdb	NP_816132	(cpsJ) ABC transporter ATP-binding protein [Capsule (VF0361)] [Enterococcus faecalis V583]
4928STDY7071351_ST30	NZ_CABGIL010000001.1	253793	254605	+	cpsK	1-813/813	100	99.88	vfdb	NP_816131	(cpsK) ABC transporter permease protein [Capsule (VF0361)] [Enterococcus faecalis V583]
4928STDY7071351_ST30	NZ_CABGIL010000001.1	525042	525968	-	efaA	1-927/927	100	99.89	vfdb	NP_815739	(efaA) endocarditis specific antigen [EfaA (VF0354)] [Enterococcus faecalis V583]
4928STDY7071351_ST30	NZ_CABGIL010000002.1	14073	17384	+	ebpA	1-3312/3312	100	99.94	vfdb	NP_814821	(ebpA) endocarditis and biofilm-associated pilus tip protein EbpA [Ebp pili (VF0538)] [Enterococcus faecalis V583]
4928STDY7071351_ST30	NZ_CABGIL010000002.1	17388	18818	+	ebpB	1-1431/1431	100	99.16	vfdb	NP_814822	(ebpB) endocarditis and biofilm-associated pilus minor subunit EbpB [Ebp pili (VF0538)] [Enterococcus faecalis V583]
4928STDY7071351_ST30	NZ_CABGIL010000002.1	18815	20698	+	ebpC	1-1878/1878	100	99.05	vfdb	NP_814823	(ebpC) endocarditis and biofilm-associated pilus major subunit EbpC [Ebp pili (VF0538)] [Enterococcus faecalis V583]
4928STDY7071351_ST30	NZ_CABGIL010000002.1	20792	21646	+	srtC	1-855/855	100	99.42	vfdb	NP_814824	(srtC) sortase [Ebp pili (VF0538)] [Enterococcus faecalis V583]
4928STDY7071351_ST30	NZ_CABGIL010000005.1	50374	56337	+	fss1	1-5964/5964	100	98.32	vfdb	NP_813892	(fss1) Enterococcus faecalis surface protein Fss1 fibrinogen binding protein [Fibrinogen binding protein (AI271)] [Enterococcus faecalis V583]
4928STDY7071351_ST30	NZ_CABGIL010000006.1	12763	13846	+	fsrC	261-1344/1344	80.65	99.35	vfdb	NP_815517	(fsrC) histidine kinase putative [Fsr (VF0360)] [Enterococcus faecalis V583]
4928STDY7071351_ST30	NZ_CABGIL010000006.1	14081	15613	+	gelE	1-1533/1533	100	98.96	vfdb	NP_815516	(gelE) coccolysin [Gelatinase (VF0357)] [Enterococcus faecalis V583]
4928STDY7071351_ST30	NZ_CABGIL010000006.1	15662	16516	+	sprE	1-855/855	100	98.36	vfdb	NP_815515	(sprE) serine proteinase V8 family [SprE (VF0358)] [Enterococcus faecalis V583]
4928STDY7071351_ST30	NZ_CABGIL010000008.1	61079	65197	-	EF3023	1-4119/4119	100	99.03	vfdb	NP_816637	(EF3023) polysaccharide lyase family 8 [Hyaluronidase (VF0359)] [Enterococcus faecalis V583]
4928STDY7071351_ST30	NZ_CABGIL010000010.1	83053	84063	-	bopD	1-1011/1011	100	98.81	vfdb	NP_814691	(bopD) sugar-binding transcriptional regulator LacI family [BopD (VF0362)] [Enterococcus faecalis V583]
4928STDY7071351_ST30	NZ_CABGIL010000013.1	42292	45519	+	fss3	1-3228/3228	100	99.35	vfdb	NP_815578	(fss3) Enterococcus faecalis surface protein Fss3 fibrinogen binding protein [Fibrinogen binding protein (AI273)] [Enterococcus faecalis V583]
4928STDY7071351_ST30	NZ_CABGIL010000014.1	16523	20448	+	EF0485	2-3918/3918	99.95	95.34	vfdb	NP_814266	(EF0485) aggregation substance [AS (VF0352)] [Enterococcus faecalis V583]
4928STDY7071435_ST40	NZ_CABGOB010000001.1	165679	166605	-	efaA	1-927/927	100	99.57	vfdb	NP_815739	(efaA) endocarditis specific antigen [EfaA (VF0354)] [Enterococcus faecalis V583]
4928STDY7071435_ST40	NZ_CABGOB010000001.1	341160	341891	+	fsrA	1-732/732	100	98.63	vfdb	NP_815519	(fsrA) response regulator [Fsr (VF0360)] [Enterococcus faecalis V583]
4928STDY7071435_ST40	NZ_CABGOB010000001.1	341980	342708	+	fsrB	1-729/729	100	98.63	vfdb	NP_815518	(fsrB) agrBfs protein [Fsr (VF0360)] [Enterococcus faecalis V583]
4928STDY7071435_ST40	NZ_CABGOB010000001.1	342705	344048	+	fsrC	1-1344/1344	100	99.55	vfdb	NP_815517	(fsrC) histidine kinase putative [Fsr (VF0360)] [Enterococcus faecalis V583]
4928STDY7071435_ST40	NZ_CABGOB010000001.1	344283	345815	+	gelE	1-1533/1533	100	98.76	vfdb	NP_815516	(gelE) coccolysin [Gelatinase (VF0357)] [Enterococcus faecalis V583]
4928STDY7071435_ST40	NZ_CABGOB010000001.1	345864	346718	+	sprE	1-855/855	100	98.83	vfdb	NP_815515	(sprE) serine proteinase V8 family [SprE (VF0358)] [Enterococcus faecalis V583]
4928STDY7071435_ST40	NZ_CABGOB010000002.1	222212	225226	+	EF0818	1-3015/3015	100	99.24	vfdb	NP_814561	(EF0818) polysaccharide lyase family 8 [Hyaluronidase (VF0359)] [Enterococcus faecalis V583]
4928STDY7071435_ST40	NZ_CABGOB010000002.1	357815	358825	-	bopD	1-1011/1011	100	99.11	vfdb	NP_814691	(bopD) sugar-binding transcriptional regulator LacI family [BopD (VF0362)] [Enterococcus faecalis V583]
4928STDY7071435_ST40	NZ_CABGOB010000003.1	2959	8922	-	fss1	1-5964/5964	100	98.66	vfdb	NP_813892	(fss1) Enterococcus faecalis surface protein Fss1 fibrinogen binding protein [Fibrinogen binding protein (AI271)] [Enterococcus faecalis V583]
4928STDY7071435_ST40	NZ_CABGOB010000004.1	136238	140548	+	fss2	1-4305/4956	86.74	92.5	vfdb	NP_816151	(fss2) Enterococcus faecalis surface protein Fss2 fibrinogen binding protein [Fibrinogen binding protein (AI272)] [Enterococcus faecalis V583]
4928STDY7071435_ST40	NZ_CABGOB010000004.1	148764	149579	+	cpsA	1-816/816	100	99.63	vfdb	NP_816141	(cpsA) undecaprenyl diphosphate synthase [Capsule (VF0361)] [Enterococcus faecalis V583]
4928STDY7071435_ST40	NZ_CABGOB010000004.1	149576	150376	+	cpsB	1-801/801	100	99.5	vfdb	NP_816140	(cpsB) phosphatidate cytidylyltransferase [Capsule (VF0361)] [Enterococcus faecalis V583]
4928STDY7071435_ST40	NZ_CABGOB010000005.1	34107	37418	+	ebpA	1-3312/3312	100	99.49	vfdb	NP_814821	(ebpA) endocarditis and biofilm-associated pilus tip protein EbpA [Ebp pili (VF0538)] [Enterococcus faecalis V583]
4928STDY7071435_ST40	NZ_CABGOB010000005.1	37422	38852	+	ebpB	1-1431/1431	100	99.37	vfdb	NP_814822	(ebpB) endocarditis and biofilm-associated pilus minor subunit EbpB [Ebp pili (VF0538)] [Enterococcus faecalis V583]
4928STDY7071435_ST40	NZ_CABGOB010000005.1	38849	40732	+	ebpC	1-1878/1878	100	99.05	vfdb	NP_814823	(ebpC) endocarditis and biofilm-associated pilus major subunit EbpC [Ebp pili (VF0538)] [Enterococcus faecalis V583]
4928STDY7071435_ST40	NZ_CABGOB010000005.1	40826	41680	+	srtC	1-855/855	100	99.18	vfdb	NP_814824	(srtC) sortase [Ebp pili (VF0538)] [Enterococcus faecalis V583]
4928STDY7071435_ST40	NZ_CABGOB010000005.1	46966	48989	+	ace	1-2025/2025	99.95	96.89	vfdb	NP_814829	(ace) collagen adhesin protein [Ace (VF0355)] [Enterococcus faecalis V583]
4928STDY7071435_ST40	NZ_CABGOB010000007.1	74031	78149	-	EF3023	1-4119/4119	100	98.52	vfdb	NP_816637	(EF3023) polysaccharide lyase family 8 [Hyaluronidase (VF0359)] [Enterococcus faecalis V583]
4928STDY7071435_ST40	NZ_CABGOB010000012.1	2	3751	+	prgB/asc10	163-3918/3918	95.61	94.84	vfdb	NP_817031	(prgB/asc10) aggregation substance PrgB/Asc10 [AS (VF0352)] [Enterococcus faecalis V583]
732_EFLS_ST16	NZ_JUVH01000017.1	93129	94055	-	efaA	1-927/927	100	99.68	vfdb	NP_815739	(efaA) endocarditis specific antigen [EfaA (VF0354)] [Enterococcus faecalis V583]
732_EFLS_ST16	NZ_JUVH01000032.1	8305	9120	+	cpsA	1-816/816	100	99.63	vfdb	NP_816141	(cpsA) undecaprenyl diphosphate synthase [Capsule (VF0361)] [Enterococcus faecalis V583]
732_EFLS_ST16	NZ_JUVH01000032.1	9117	9917	+	cpsB	1-801/801	100	99.25	vfdb	NP_816140	(cpsB) phosphatidate cytidylyltransferase [Capsule (VF0361)] [Enterococcus faecalis V583]
732_EFLS_ST16	NZ_JUVH01000032.1	10390	11559	+	cpsC	1-1170/1170	100	99.4	vfdb	NP_816139	(cpsC) teichoic acid biosynthesis protein putative [Capsule (VF0361)] [Enterococcus faecalis V583]
732_EFLS_ST16	NZ_JUVH01000032.1	11578	13044	+	cpsD	1-1467/1467	100	98.77	vfdb	NP_816138	(cpsD) glycosyl transferase group 2 family protein [Capsule (VF0361)] [Enterococcus faecalis V583]
732_EFLS_ST16	NZ_JUVH01000032.1	13114	15624	+	cpsE	1-2511/2511	100	99.24	vfdb	NP_816137	(cpsE) glycosyl transferase group 2 family protein [Capsule (VF0361)] [Enterococcus faecalis V583]
732_EFLS_ST16	NZ_JUVH01000032.1	15648	16499	+	cpsF	1-852/852	100	99.88	vfdb	NP_816136	(cpsF) CpsF protein [Capsule (VF0361)] [Enterococcus faecalis V583]
732_EFLS_ST16	NZ_JUVH01000032.1	16526	18979	+	cpsG	1-2454/2454	100	99.39	vfdb	NP_816135	(cpsG) MurB family protein [Capsule (VF0361)] [Enterococcus faecalis V583]
732_EFLS_ST16	NZ_JUVH01000032.1	18997	19395	+	cpsH	1-399/399	100	99.75	vfdb	NP_816134	(cpsH) lipoprotein [Capsule (VF0361)] [Enterococcus faecalis V583]
732_EFLS_ST16	NZ_JUVH01000032.1	19454	20593	+	cpsI	1-1140/1140	100	100	vfdb	NP_816133	(cpsI) UDP-galactopyranose mutase [Capsule (VF0361)] [Enterococcus faecalis V583]
732_EFLS_ST16	NZ_JUVH01000032.1	20619	21962	+	cpsJ	1-1344/1344	100	100	vfdb	NP_816132	(cpsJ) ABC transporter ATP-binding protein [Capsule (VF0361)] [Enterococcus faecalis V583]
732_EFLS_ST16	NZ_JUVH01000032.1	21962	22774	+	cpsK	1-813/813	100	99.02	vfdb	NP_816131	(cpsK) ABC transporter permease protein [Capsule (VF0361)] [Enterococcus faecalis V583]
732_EFLS_ST16	NZ_JUVH01000041.1	29310	30154	-	srtC	1-845/855	98.83	99.29	vfdb	NP_814824	(srtC) sortase [Ebp pili (VF0538)] [Enterococcus faecalis V583]
732_EFLS_ST16	NZ_JUVH01000041.1	30248	32131	-	ebpC	1-1878/1878	100	99.36	vfdb	NP_814823	(ebpC) endocarditis and biofilm-associated pilus major subunit EbpC [Ebp pili (VF0538)] [Enterococcus faecalis V583]
732_EFLS_ST16	NZ_JUVH01000041.1	32128	33558	-	ebpB	1-1431/1431	100	99.44	vfdb	NP_814822	(ebpB) endocarditis and biofilm-associated pilus minor subunit EbpB [Ebp pili (VF0538)] [Enterococcus faecalis V583]
732_EFLS_ST16	NZ_JUVH01000041.1	33562	36873	-	ebpA	1-3312/3312	100	99.52	vfdb	NP_814821	(ebpA) endocarditis and biofilm-associated pilus tip protein EbpA [Ebp pili (VF0538)] [Enterococcus faecalis V583]
732_EFLS_ST16	NZ_JUVH01000053.1	1375	5292	+	EF0485	1-3918/3918	100	100	vfdb	NP_814266	(EF0485) aggregation substance [AS (VF0352)] [Enterococcus faecalis V583]
732_EFLS_ST16	NZ_JUVH01000060.1	5739	11702	-	fss1	1-5964/5964	100	99.09	vfdb	NP_813892	(fss1) Enterococcus faecalis surface protein Fss1 fibrinogen binding protein [Fibrinogen binding protein (AI271)] [Enterococcus faecalis V583]
732_EFLS_ST16	NZ_JUVH01000073.1	1	1234	-	cylA	1-1234/1239	99.6	99.84	vfdb	AAM75253	(cylA) cytolysin activator [Cytolysin (VF0356)] [Enterococcus faecalis str. MMH594]
732_EFLS_ST16	NZ_JUVH01000073.1	1231	3375	-	cylB	1-2145/2145	100	99.81	vfdb	AAM75252	(cylB) ABC-type transporter [Cytolysin (VF0356)] [Enterococcus faecalis str. MMH594]
732_EFLS_ST16	NZ_JUVH01000073.1	3387	6368	-	cylM	1-2982/2982	100	99.7	vfdb	AAM75251	(cylM) CylM; cytolysin subunit modifier [Cytolysin (VF0356)] [Enterococcus faecalis str. MMH594]
732_EFLS_ST16	NZ_JUVH01000073.1	6429	6620	-	cylS	1-192/192	100	100	vfdb	AAM75250	(cylS) CylS; cytolysin subunit [Cytolysin (VF0356)] [Enterococcus faecalis str. MMH594]
732_EFLS_ST16	NZ_JUVH01000073.1	6654	6860	-	cylL	1-207/207	100	100	vfdb	AAM75249	(cylL) CylL; cytolysin subunit [Cytolysin (VF0356)] [Enterococcus faecalis str. MMH594]
732_EFLS_ST16	NZ_JUVH01000073.1	6979	7263	+	cylR1	1-285/285	100	100	vfdb	AAM75248	(cylR1) cytolysin regulator R1 [Cytolysin (VF0356)] [Enterococcus faecalis str. MMH594]
732_EFLS_ST16	NZ_JUVH01000073.1	7264	7464	+	cylR2	1-201/201	100	100	vfdb	AAM75247	(cylR2) cytolysin regulator R2 [Cytolysin (VF0356)] [Enterococcus faecalis str. MMH594]
732_EFLS_ST16	NZ_JUVH01000093.1	119977	120987	-	bopD	1-1011/1011	100	98.81	vfdb	NP_814691	(bopD) sugar-binding transcriptional regulator LacI family [BopD (VF0362)] [Enterococcus faecalis V583]
732_EFLS_ST16	NZ_JUVH01000145.1	56	1040	+	cylI	1-984/984	100	97.16	vfdb	AAM75254	(cylI) cytolysin immunity protein [Cytolysin (VF0356)] [Enterococcus faecalis str. MMH594]
BIOML_A5_ST875	NZ_WXSO01000001.1	136135	136866	+	fsrA	1-732/732	100	98.91	vfdb	NP_815519	(fsrA) response regulator [Fsr (VF0360)] [Enterococcus faecalis V583]
BIOML_A5_ST875	NZ_WXSO01000001.1	136955	137683	+	fsrB	1-729/729	100	99.18	vfdb	NP_815518	(fsrB) agrBfs protein [Fsr (VF0360)] [Enterococcus faecalis V583]
BIOML_A5_ST875	NZ_WXSO01000001.1	137680	139023	+	fsrC	1-1344/1344	100	99.03	vfdb	NP_815517	(fsrC) histidine kinase putative [Fsr (VF0360)] [Enterococcus faecalis V583]
BIOML_A5_ST875	NZ_WXSO01000001.1	139258	140788	+	gelE	1-1531/1533	99.87	99.02	vfdb	NP_815516	(gelE) coccolysin [Gelatinase (VF0357)] [Enterococcus faecalis V583]
BIOML_A5_ST875	NZ_WXSO01000001.1	140839	141693	+	sprE	1-855/855	100	99.3	vfdb	NP_815515	(sprE) serine proteinase V8 family [SprE (VF0358)] [Enterococcus faecalis V583]
BIOML_A5_ST875	NZ_WXSO01000001.1	791834	793503	-	ace	1-1722/2025	82.47	95.01	vfdb	NP_814829	(ace) collagen adhesin protein [Ace (VF0355)] [Enterococcus faecalis V583]
BIOML_A5_ST875	NZ_WXSO01000001.1	796586	797440	-	srtC	1-855/855	100	100	vfdb	NP_814824	(srtC) sortase [Ebp pili (VF0538)] [Enterococcus faecalis V583]
BIOML_A5_ST875	NZ_WXSO01000001.1	797534	799417	-	ebpC	1-1878/1878	100	99.63	vfdb	NP_814823	(ebpC) endocarditis and biofilm-associated pilus major subunit EbpC [Ebp pili (VF0538)] [Enterococcus faecalis V583]
BIOML_A5_ST875	NZ_WXSO01000001.1	799414	800844	-	ebpB	1-1431/1431	100	100	vfdb	NP_814822	(ebpB) endocarditis and biofilm-associated pilus minor subunit EbpB [Ebp pili (VF0538)] [Enterococcus faecalis V583]
BIOML_A5_ST875	NZ_WXSO01000001.1	800848	804159	-	ebpA	1-3312/3312	100	99.94	vfdb	NP_814821	(ebpA) endocarditis and biofilm-associated pilus tip protein EbpA [Ebp pili (VF0538)] [Enterococcus faecalis V583]
BIOML_A5_ST875	NZ_WXSO01000002.1	365131	368145	+	EF0818	1-3015/3015	100	99.93	vfdb	NP_814561	(EF0818) polysaccharide lyase family 8 [Hyaluronidase (VF0359)] [Enterococcus faecalis V583]
BIOML_A5_ST875	NZ_WXSO01000003.1	42231	43157	+	efaA	1-927/927	100	100	vfdb	NP_815739	(efaA) endocarditis specific antigen [EfaA (VF0354)] [Enterococcus faecalis V583]
BIOML_A5_ST875	NZ_WXSO01000003.1	312515	313327	-	cpsK	1-813/813	100	100	vfdb	NP_816131	(cpsK) ABC transporter permease protein [Capsule (VF0361)] [Enterococcus faecalis V583]
BIOML_A5_ST875	NZ_WXSO01000003.1	313327	314670	-	cpsJ	1-1344/1344	100	100	vfdb	NP_816132	(cpsJ) ABC transporter ATP-binding protein [Capsule (VF0361)] [Enterococcus faecalis V583]
BIOML_A5_ST875	NZ_WXSO01000003.1	314696	315835	-	cpsI	1-1140/1140	100	100	vfdb	NP_816133	(cpsI) UDP-galactopyranose mutase [Capsule (VF0361)] [Enterococcus faecalis V583]
BIOML_A5_ST875	NZ_WXSO01000003.1	315894	316292	-	cpsH	1-399/399	100	100	vfdb	NP_816134	(cpsH) lipoprotein [Capsule (VF0361)] [Enterococcus faecalis V583]
BIOML_A5_ST875	NZ_WXSO01000003.1	316310	318763	-	cpsG	1-2454/2454	100	99.84	vfdb	NP_816135	(cpsG) MurB family protein [Capsule (VF0361)] [Enterococcus faecalis V583]
BIOML_A5_ST875	NZ_WXSO01000003.1	318790	319641	-	cpsF	1-852/852	100	99.77	vfdb	NP_816136	(cpsF) CpsF protein [Capsule (VF0361)] [Enterococcus faecalis V583]
BIOML_A5_ST875	NZ_WXSO01000003.1	319665	322175	-	cpsE	1-2511/2511	100	99.96	vfdb	NP_816137	(cpsE) glycosyl transferase group 2 family protein [Capsule (VF0361)] [Enterococcus faecalis V583]
BIOML_A5_ST875	NZ_WXSO01000003.1	322245	323711	-	cpsD	1-1467/1467	100	100	vfdb	NP_816138	(cpsD) glycosyl transferase group 2 family protein [Capsule (VF0361)] [Enterococcus faecalis V583]
BIOML_A5_ST875	NZ_WXSO01000003.1	323730	324899	-	cpsC	1-1170/1170	100	99.92	vfdb	NP_816139	(cpsC) teichoic acid biosynthesis protein putative [Capsule (VF0361)] [Enterococcus faecalis V583]
BIOML_A5_ST875	NZ_WXSO01000003.1	325372	326172	-	cpsB	1-801/801	100	99.88	vfdb	NP_816140	(cpsB) phosphatidate cytidylyltransferase [Capsule (VF0361)] [Enterococcus faecalis V583]
BIOML_A5_ST875	NZ_WXSO01000003.1	326169	326984	-	cpsA	1-816/816	100	100	vfdb	NP_816141	(cpsA) undecaprenyl diphosphate synthase [Capsule (VF0361)] [Enterococcus faecalis V583]
BIOML_A5_ST875	NZ_WXSO01000003.1	334768	339723	-	fss2	1-4956/4956	100	99.94	vfdb	NP_816151	(fss2) Enterococcus faecalis surface protein Fss2 fibrinogen binding protein [Fibrinogen binding protein (AI272)] [Enterococcus faecalis V583]
BIOML_A5_ST875	NZ_WXSO01000005.1	124051	130009	-	fss1	1-5964/5964	99.92	98.29	vfdb	NP_813892	(fss1) Enterococcus faecalis surface protein Fss1 fibrinogen binding protein [Fibrinogen binding protein (AI271)] [Enterococcus faecalis V583]
BIOML_A5_ST875	NZ_WXSO01000006.1	116396	117406	-	bopD	1-1011/1011	100	99.9	vfdb	NP_814691	(bopD) sugar-binding transcriptional regulator LacI family [BopD (VF0362)] [Enterococcus faecalis V583]
BIOML_A5_ST875	NZ_WXSO01000009.1	44900	48817	-	prgB/asc10	1-3918/3918	100	96.96	vfdb	NP_817031	(prgB/asc10) aggregation substance PrgB/Asc10 [AS (VF0352)] [Enterococcus faecalis V583]
BT00.E.21_ST23	BT00.E.21_PATRIC_assembly1_contig_1	7757	10984	-	fss3	1-3228/3228	100	99.41	vfdb	NP_815578	(fss3) Enterococcus faecalis surface protein Fss3 fibrinogen binding protein [Fibrinogen binding protein (AI273)] [Enterococcus faecalis V583]
BT00.E.21_ST23	BT00.E.21_PATRIC_assembly1_contig_10	7591	8517	-	efaA	1-927/927	100	99.68	vfdb	NP_815739	(efaA) endocarditis specific antigen [EfaA (VF0354)] [Enterococcus faecalis V583]
BT00.E.21_ST23	BT00.E.21_PATRIC_assembly1_contig_21	21481	24654	-	prgB/asc10	745-3918/3918	80.99	95.81	vfdb	NP_817031	(prgB/asc10) aggregation substance PrgB/Asc10 [AS (VF0352)] [Enterococcus faecalis V583]
BT00.E.21_ST23	BT00.E.21_PATRIC_assembly1_contig_29	9863	10873	-	bopD	1-1011/1011	100	99.21	vfdb	NP_814691	(bopD) sugar-binding transcriptional regulator LacI family [BopD (VF0362)] [Enterococcus faecalis V583]
BT00.E.21_ST23	BT00.E.21_PATRIC_assembly1_contig_38	4746	5590	-	srtC	1-845/855	98.83	99.41	vfdb	NP_814824	(srtC) sortase [Ebp pili (VF0538)] [Enterococcus faecalis V583]
BT00.E.21_ST23	BT00.E.21_PATRIC_assembly1_contig_38	5684	7567	-	ebpC	1-1878/1878	100	98.99	vfdb	NP_814823	(ebpC) endocarditis and biofilm-associated pilus major subunit EbpC [Ebp pili (VF0538)] [Enterococcus faecalis V583]
BT00.E.21_ST23	BT00.E.21_PATRIC_assembly1_contig_38	7564	8994	-	ebpB	1-1431/1431	100	99.23	vfdb	NP_814822	(ebpB) endocarditis and biofilm-associated pilus minor subunit EbpB [Ebp pili (VF0538)] [Enterococcus faecalis V583]
BT00.E.21_ST23	BT00.E.21_PATRIC_assembly1_contig_38	8998	12309	-	ebpA	1-3312/3312	100	99.58	vfdb	NP_814821	(ebpA) endocarditis and biofilm-associated pilus tip protein EbpA [Ebp pili (VF0538)] [Enterococcus faecalis V583]
BT00.E.21_ST23	BT00.E.21_PATRIC_assembly1_contig_55	28	1197	+	cpsC	1-1170/1170	100	99.4	vfdb	NP_816139	(cpsC) teichoic acid biosynthesis protein putative [Capsule (VF0361)] [Enterococcus faecalis V583]
BT00.E.21_ST23	BT00.E.21_PATRIC_assembly1_contig_55	1216	2682	+	cpsD	1-1467/1467	100	99.05	vfdb	NP_816138	(cpsD) glycosyl transferase group 2 family protein [Capsule (VF0361)] [Enterococcus faecalis V583]
BT00.E.21_ST23	BT00.E.21_PATRIC_assembly1_contig_55	2752	5262	+	cpsE	1-2511/2511	100	99.36	vfdb	NP_816137	(cpsE) glycosyl transferase group 2 family protein [Capsule (VF0361)] [Enterococcus faecalis V583]
BT00.E.21_ST23	BT00.E.21_PATRIC_assembly1_contig_55	5286	6137	+	cpsF	1-852/852	100	99.65	vfdb	NP_816136	(cpsF) CpsF protein [Capsule (VF0361)] [Enterococcus faecalis V583]
BT00.E.21_ST23	BT00.E.21_PATRIC_assembly1_contig_55	6164	8617	+	cpsG	1-2454/2454	100	99.72	vfdb	NP_816135	(cpsG) MurB family protein [Capsule (VF0361)] [Enterococcus faecalis V583]
BT00.E.21_ST23	BT00.E.21_PATRIC_assembly1_contig_55	8635	9033	+	cpsH	1-399/399	100	99.5	vfdb	NP_816134	(cpsH) lipoprotein [Capsule (VF0361)] [Enterococcus faecalis V583]
BT00.E.21_ST23	BT00.E.21_PATRIC_assembly1_contig_55	9092	10231	+	cpsI	1-1140/1140	100	99.56	vfdb	NP_816133	(cpsI) UDP-galactopyranose mutase [Capsule (VF0361)] [Enterococcus faecalis V583]
BT00.E.21_ST23	BT00.E.21_PATRIC_assembly1_contig_55	10257	11600	+	cpsJ	1-1344/1344	100	99.55	vfdb	NP_816132	(cpsJ) ABC transporter ATP-binding protein [Capsule (VF0361)] [Enterococcus faecalis V583]
BT00.E.21_ST23	BT00.E.21_PATRIC_assembly1_contig_55	11600	12412	+	cpsK	1-813/813	100	98.4	vfdb	NP_816131	(cpsK) ABC transporter permease protein [Capsule (VF0361)] [Enterococcus faecalis V583]
BT00.E.21_ST23	BT00.E.21_PATRIC_assembly1_contig_85	8321	9136	+	cpsA	1-816/816	100	99.51	vfdb	NP_816141	(cpsA) undecaprenyl diphosphate synthase [Capsule (VF0361)] [Enterococcus faecalis V583]
BT00.E.21_ST23	BT00.E.21_PATRIC_assembly1_contig_85	9133	9933	+	cpsB	1-801/801	100	99.5	vfdb	NP_816140	(cpsB) phosphatidate cytidylyltransferase [Capsule (VF0361)] [Enterococcus faecalis V583]
BT00.E.21_ST23	BT00.E.21_PATRIC_assembly1_contig_94	6692	9706	+	EF0818	1-3015/3015	100	99.24	vfdb	NP_814561	(EF0818) polysaccharide lyase family 8 [Hyaluronidase (VF0359)] [Enterococcus faecalis V583]
C116_ST228	NZ_JAGLAX010000002.1	258768	263720	+	fss2	1-4956/4956	99.8	92.48	vfdb	NP_816151	(fss2) Enterococcus faecalis surface protein Fss2 fibrinogen binding protein [Fibrinogen binding protein (AI272)] [Enterococcus faecalis V583]
C116_ST228	NZ_JAGLAX010000002.1	271500	272315	+	cpsA	1-816/816	100	96.81	vfdb	NP_816141	(cpsA) undecaprenyl diphosphate synthase [Capsule (VF0361)] [Enterococcus faecalis V583]
C116_ST228	NZ_JAGLAX010000002.1	272312	273112	+	cpsB	1-801/801	100	96.13	vfdb	NP_816140	(cpsB) phosphatidate cytidylyltransferase [Capsule (VF0361)] [Enterococcus faecalis V583]
C116_ST228	NZ_JAGLAX010000002.1	273572	274741	+	cpsC	1-1170/1170	100	95.04	vfdb	NP_816139	(cpsC) teichoic acid biosynthesis protein putative [Capsule (VF0361)] [Enterococcus faecalis V583]
C116_ST228	NZ_JAGLAX010000002.1	274769	276214	+	cpsD	22-1467/1467	98.57	95.3	vfdb	NP_816138	(cpsD) glycosyl transferase group 2 family protein [Capsule (VF0361)] [Enterococcus faecalis V583]
C116_ST228	NZ_JAGLAX010000002.1	276284	278793	+	cpsE	1-2510/2511	99.96	96.77	vfdb	NP_816137	(cpsE) glycosyl transferase group 2 family protein [Capsule (VF0361)] [Enterococcus faecalis V583]
C116_ST228	NZ_JAGLAX010000002.1	278875	281328	+	cpsG	1-2454/2454	100	97.27	vfdb	NP_816135	(cpsG) MurB family protein [Capsule (VF0361)] [Enterococcus faecalis V583]
C116_ST228	NZ_JAGLAX010000002.1	281346	281744	+	cpsH	1-399/399	100	97.24	vfdb	NP_816134	(cpsH) lipoprotein [Capsule (VF0361)] [Enterococcus faecalis V583]
C116_ST228	NZ_JAGLAX010000002.1	281803	282942	+	cpsI	1-1140/1140	100	98.33	vfdb	NP_816133	(cpsI) UDP-galactopyranose mutase [Capsule (VF0361)] [Enterococcus faecalis V583]
C116_ST228	NZ_JAGLAX010000002.1	282968	284311	+	cpsJ	1-1344/1344	100	94.94	vfdb	NP_816132	(cpsJ) ABC transporter ATP-binding protein [Capsule (VF0361)] [Enterococcus faecalis V583]
C116_ST228	NZ_JAGLAX010000002.1	284311	285123	+	cpsK	1-813/813	100	96.8	vfdb	NP_816131	(cpsK) ABC transporter permease protein [Capsule (VF0361)] [Enterococcus faecalis V583]
C116_ST228	NZ_JAGLAX010000005.1	80123	81049	-	efaA	1-927/927	100	98.17	vfdb	NP_815739	(efaA) endocarditis specific antigen [EfaA (VF0354)] [Enterococcus faecalis V583]
C116_ST228	NZ_JAGLAX010000005.1	184298	185029	+	fsrA	1-732/732	100	96.58	vfdb	NP_815519	(fsrA) response regulator [Fsr (VF0360)] [Enterococcus faecalis V583]
C116_ST228	NZ_JAGLAX010000005.1	185118	185846	+	fsrB	1-729/729	100	97.12	vfdb	NP_815518	(fsrB) agrBfs protein [Fsr (VF0360)] [Enterococcus faecalis V583]
C116_ST228	NZ_JAGLAX010000005.1	185843	187186	+	fsrC	1-1344/1344	100	98.29	vfdb	NP_815517	(fsrC) histidine kinase putative [Fsr (VF0360)] [Enterococcus faecalis V583]
C116_ST228	NZ_JAGLAX010000005.1	187422	188954	+	gelE	1-1533/1533	100	96.48	vfdb	NP_815516	(gelE) coccolysin [Gelatinase (VF0357)] [Enterococcus faecalis V583]
C116_ST228	NZ_JAGLAX010000005.1	189003	189857	+	sprE	1-855/855	100	96.49	vfdb	NP_815515	(sprE) serine proteinase V8 family [SprE (VF0358)] [Enterococcus faecalis V583]
C116_ST228	NZ_JAGLAX010000006.1	20568	23582	+	EF0818	1-3015/3015	100	97.48	vfdb	NP_814561	(EF0818) polysaccharide lyase family 8 [Hyaluronidase (VF0359)] [Enterococcus faecalis V583]
C116_ST228	NZ_JAGLAX010000006.1	156981	157991	-	bopD	1-1011/1011	100	97.33	vfdb	NP_814691	(bopD) sugar-binding transcriptional regulator LacI family [BopD (VF0362)] [Enterococcus faecalis V583]
C116_ST228	NZ_JAGLAX010000007.1	98538	102455	-	prgB/asc10	1-3918/3918	99.95	94.06	vfdb	NP_817031	(prgB/asc10) aggregation substance PrgB/Asc10 [AS (VF0352)] [Enterococcus faecalis V583]
C116_ST228	NZ_JAGLAX010000008.1	123362	129361	-	fss1	1-5964/5964	99.8	85	vfdb	NP_813892	(fss1) Enterococcus faecalis surface protein Fss1 fibrinogen binding protein [Fibrinogen binding protein (AI271)] [Enterococcus faecalis V583]
C116_ST228	NZ_JAGLAX010000010.1	41612	42456	-	srtC	1-845/855	98.83	97.87	vfdb	NP_814824	(srtC) sortase [Ebp pili (VF0538)] [Enterococcus faecalis V583]
C116_ST228	NZ_JAGLAX010000010.1	42550	44433	-	ebpC	1-1878/1878	100	97.56	vfdb	NP_814823	(ebpC) endocarditis and biofilm-associated pilus major subunit EbpC [Ebp pili (VF0538)] [Enterococcus faecalis V583]
C116_ST228	NZ_JAGLAX010000010.1	44430	45860	-	ebpB	1-1431/1431	100	97.69	vfdb	NP_814822	(ebpB) endocarditis and biofilm-associated pilus minor subunit EbpB [Ebp pili (VF0538)] [Enterococcus faecalis V583]
C116_ST228	NZ_JAGLAX010000010.1	45864	49175	-	ebpA	1-3312/3312	100	97.58	vfdb	NP_814821	(ebpA) endocarditis and biofilm-associated pilus tip protein EbpA [Ebp pili (VF0538)] [Enterococcus faecalis V583]
C138_ST228	NZ_VHSD01000003.1	258891	263842	+	fss2	1-4956/4956	99.78	92.44	vfdb	NP_816151	(fss2) Enterococcus faecalis surface protein Fss2 fibrinogen binding protein [Fibrinogen binding protein (AI272)] [Enterococcus faecalis V583]
C138_ST228	NZ_VHSD01000003.1	271622	272437	+	cpsA	1-816/816	100	96.81	vfdb	NP_816141	(cpsA) undecaprenyl diphosphate synthase [Capsule (VF0361)] [Enterococcus faecalis V583]
C138_ST228	NZ_VHSD01000003.1	272434	273234	+	cpsB	1-801/801	100	96.13	vfdb	NP_816140	(cpsB) phosphatidate cytidylyltransferase [Capsule (VF0361)] [Enterococcus faecalis V583]
C138_ST228	NZ_VHSD01000003.1	273694	274863	+	cpsC	1-1170/1170	100	95.04	vfdb	NP_816139	(cpsC) teichoic acid biosynthesis protein putative [Capsule (VF0361)] [Enterococcus faecalis V583]
C138_ST228	NZ_VHSD01000003.1	274891	276336	+	cpsD	22-1467/1467	98.57	95.3	vfdb	NP_816138	(cpsD) glycosyl transferase group 2 family protein [Capsule (VF0361)] [Enterococcus faecalis V583]
C138_ST228	NZ_VHSD01000003.1	276406	278915	+	cpsE	1-2510/2511	99.96	96.81	vfdb	NP_816137	(cpsE) glycosyl transferase group 2 family protein [Capsule (VF0361)] [Enterococcus faecalis V583]
C138_ST228	NZ_VHSD01000003.1	278997	281450	+	cpsG	1-2454/2454	100	97.27	vfdb	NP_816135	(cpsG) MurB family protein [Capsule (VF0361)] [Enterococcus faecalis V583]
C138_ST228	NZ_VHSD01000003.1	281468	281866	+	cpsH	1-399/399	100	97.24	vfdb	NP_816134	(cpsH) lipoprotein [Capsule (VF0361)] [Enterococcus faecalis V583]
C138_ST228	NZ_VHSD01000003.1	281925	283064	+	cpsI	1-1140/1140	100	98.33	vfdb	NP_816133	(cpsI) UDP-galactopyranose mutase [Capsule (VF0361)] [Enterococcus faecalis V583]
C138_ST228	NZ_VHSD01000003.1	283090	284433	+	cpsJ	1-1344/1344	100	94.94	vfdb	NP_816132	(cpsJ) ABC transporter ATP-binding protein [Capsule (VF0361)] [Enterococcus faecalis V583]
C138_ST228	NZ_VHSD01000003.1	284433	285245	+	cpsK	1-813/813	100	96.8	vfdb	NP_816131	(cpsK) ABC transporter permease protein [Capsule (VF0361)] [Enterococcus faecalis V583]
C138_ST228	NZ_VHSD01000004.1	20741	23755	+	EF0818	1-3015/3015	100	97.48	vfdb	NP_814561	(EF0818) polysaccharide lyase family 8 [Hyaluronidase (VF0359)] [Enterococcus faecalis V583]
C138_ST228	NZ_VHSD01000004.1	157150	158160	-	bopD	1-1011/1011	100	97.33	vfdb	NP_814691	(bopD) sugar-binding transcriptional regulator LacI family [BopD (VF0362)] [Enterococcus faecalis V583]
C138_ST228	NZ_VHSD01000007.1	123632	129631	-	fss1	1-5964/5964	99.8	85	vfdb	NP_813892	(fss1) Enterococcus faecalis surface protein Fss1 fibrinogen binding protein [Fibrinogen binding protein (AI271)] [Enterococcus faecalis V583]
C138_ST228	NZ_VHSD01000009.1	6592	7518	-	efaA	1-927/927	100	98.17	vfdb	NP_815739	(efaA) endocarditis specific antigen [EfaA (VF0354)] [Enterococcus faecalis V583]
C138_ST228	NZ_VHSD01000009.1	110764	111495	+	fsrA	1-732/732	100	96.58	vfdb	NP_815519	(fsrA) response regulator [Fsr (VF0360)] [Enterococcus faecalis V583]
C138_ST228	NZ_VHSD01000009.1	111584	112312	+	fsrB	1-729/729	100	97.12	vfdb	NP_815518	(fsrB) agrBfs protein [Fsr (VF0360)] [Enterococcus faecalis V583]
C138_ST228	NZ_VHSD01000009.1	112309	113652	+	fsrC	1-1344/1344	100	98.29	vfdb	NP_815517	(fsrC) histidine kinase putative [Fsr (VF0360)] [Enterococcus faecalis V583]
C138_ST228	NZ_VHSD01000009.1	113888	115420	+	gelE	1-1533/1533	100	96.48	vfdb	NP_815516	(gelE) coccolysin [Gelatinase (VF0357)] [Enterococcus faecalis V583]
C138_ST228	NZ_VHSD01000009.1	115469	116323	+	sprE	1-855/855	100	96.49	vfdb	NP_815515	(sprE) serine proteinase V8 family [SprE (VF0358)] [Enterococcus faecalis V583]
C138_ST228	NZ_VHSD01000010.1	72881	74602	-	ace	1-1722/2025	84.89	82.55	vfdb	NP_814829	(ace) collagen adhesin protein [Ace (VF0355)] [Enterococcus faecalis V583]
C138_ST228	NZ_VHSD01000010.1	77632	78476	-	srtC	1-845/855	98.83	97.87	vfdb	NP_814824	(srtC) sortase [Ebp pili (VF0538)] [Enterococcus faecalis V583]
C138_ST228	NZ_VHSD01000010.1	78570	80453	-	ebpC	1-1878/1878	100	97.56	vfdb	NP_814823	(ebpC) endocarditis and biofilm-associated pilus major subunit EbpC [Ebp pili (VF0538)] [Enterococcus faecalis V583]
C138_ST228	NZ_VHSD01000010.1	80450	81880	-	ebpB	1-1431/1431	100	97.69	vfdb	NP_814822	(ebpB) endocarditis and biofilm-associated pilus minor subunit EbpB [Ebp pili (VF0538)] [Enterococcus faecalis V583]
C138_ST228	NZ_VHSD01000010.1	81884	85195	-	ebpA	1-3312/3312	100	97.61	vfdb	NP_814821	(ebpA) endocarditis and biofilm-associated pilus tip protein EbpA [Ebp pili (VF0538)] [Enterococcus faecalis V583]
C144_ST228	NZ_VHSC01000001.1	99567	100493	-	efaA	1-927/927	100	98.17	vfdb	NP_815739	(efaA) endocarditis specific antigen [EfaA (VF0354)] [Enterococcus faecalis V583]
C144_ST228	NZ_VHSC01000001.1	203742	204473	+	fsrA	1-732/732	100	96.58	vfdb	NP_815519	(fsrA) response regulator [Fsr (VF0360)] [Enterococcus faecalis V583]
C144_ST228	NZ_VHSC01000001.1	204562	205290	+	fsrB	1-729/729	100	97.12	vfdb	NP_815518	(fsrB) agrBfs protein [Fsr (VF0360)] [Enterococcus faecalis V583]
C144_ST228	NZ_VHSC01000001.1	205287	206630	+	fsrC	1-1344/1344	100	98.29	vfdb	NP_815517	(fsrC) histidine kinase putative [Fsr (VF0360)] [Enterococcus faecalis V583]
C144_ST228	NZ_VHSC01000001.1	206866	208398	+	gelE	1-1533/1533	100	96.48	vfdb	NP_815516	(gelE) coccolysin [Gelatinase (VF0357)] [Enterococcus faecalis V583]
C144_ST228	NZ_VHSC01000001.1	208447	209301	+	sprE	1-855/855	100	96.49	vfdb	NP_815515	(sprE) serine proteinase V8 family [SprE (VF0358)] [Enterococcus faecalis V583]
C144_ST228	NZ_VHSC01000002.1	258898	263850	+	fss2	1-4956/4956	99.8	92.46	vfdb	NP_816151	(fss2) Enterococcus faecalis surface protein Fss2 fibrinogen binding protein [Fibrinogen binding protein (AI272)] [Enterococcus faecalis V583]
C144_ST228	NZ_VHSC01000002.1	271630	272445	+	cpsA	1-816/816	100	96.81	vfdb	NP_816141	(cpsA) undecaprenyl diphosphate synthase [Capsule (VF0361)] [Enterococcus faecalis V583]
C144_ST228	NZ_VHSC01000002.1	272442	273242	+	cpsB	1-801/801	100	96.13	vfdb	NP_816140	(cpsB) phosphatidate cytidylyltransferase [Capsule (VF0361)] [Enterococcus faecalis V583]
C144_ST228	NZ_VHSC01000002.1	273702	274871	+	cpsC	1-1170/1170	100	95.04	vfdb	NP_816139	(cpsC) teichoic acid biosynthesis protein putative [Capsule (VF0361)] [Enterococcus faecalis V583]
C144_ST228	NZ_VHSC01000002.1	274899	276344	+	cpsD	22-1467/1467	98.57	95.3	vfdb	NP_816138	(cpsD) glycosyl transferase group 2 family protein [Capsule (VF0361)] [Enterococcus faecalis V583]
C144_ST228	NZ_VHSC01000002.1	276414	278923	+	cpsE	1-2510/2511	99.96	96.81	vfdb	NP_816137	(cpsE) glycosyl transferase group 2 family protein [Capsule (VF0361)] [Enterococcus faecalis V583]
C144_ST228	NZ_VHSC01000002.1	279005	281458	+	cpsG	1-2454/2454	100	97.27	vfdb	NP_816135	(cpsG) MurB family protein [Capsule (VF0361)] [Enterococcus faecalis V583]
C144_ST228	NZ_VHSC01000002.1	281476	281874	+	cpsH	1-399/399	100	97.24	vfdb	NP_816134	(cpsH) lipoprotein [Capsule (VF0361)] [Enterococcus faecalis V583]
C144_ST228	NZ_VHSC01000002.1	281933	283072	+	cpsI	1-1140/1140	100	98.33	vfdb	NP_816133	(cpsI) UDP-galactopyranose mutase [Capsule (VF0361)] [Enterococcus faecalis V583]
C144_ST228	NZ_VHSC01000002.1	283098	284441	+	cpsJ	1-1344/1344	100	94.94	vfdb	NP_816132	(cpsJ) ABC transporter ATP-binding protein [Capsule (VF0361)] [Enterococcus faecalis V583]
C144_ST228	NZ_VHSC01000002.1	284441	285253	+	cpsK	1-813/813	100	96.8	vfdb	NP_816131	(cpsK) ABC transporter permease protein [Capsule (VF0361)] [Enterococcus faecalis V583]
C144_ST228	NZ_VHSC01000003.1	103567	104577	+	bopD	1-1011/1011	100	97.33	vfdb	NP_814691	(bopD) sugar-binding transcriptional regulator LacI family [BopD (VF0362)] [Enterococcus faecalis V583]
C144_ST228	NZ_VHSC01000007.1	72883	74604	-	ace	1-1722/2025	84.89	82.55	vfdb	NP_814829	(ace) collagen adhesin protein [Ace (VF0355)] [Enterococcus faecalis V583]
C144_ST228	NZ_VHSC01000007.1	77634	78478	-	srtC	1-845/855	98.83	97.87	vfdb	NP_814824	(srtC) sortase [Ebp pili (VF0538)] [Enterococcus faecalis V583]
C144_ST228	NZ_VHSC01000007.1	78572	80455	-	ebpC	1-1878/1878	100	97.56	vfdb	NP_814823	(ebpC) endocarditis and biofilm-associated pilus major subunit EbpC [Ebp pili (VF0538)] [Enterococcus faecalis V583]
C144_ST228	NZ_VHSC01000007.1	80452	81882	-	ebpB	1-1431/1431	100	97.69	vfdb	NP_814822	(ebpB) endocarditis and biofilm-associated pilus minor subunit EbpB [Ebp pili (VF0538)] [Enterococcus faecalis V583]
C144_ST228	NZ_VHSC01000007.1	81886	85197	-	ebpA	1-3312/3312	100	97.61	vfdb	NP_814821	(ebpA) endocarditis and biofilm-associated pilus tip protein EbpA [Ebp pili (VF0538)] [Enterococcus faecalis V583]
C144_ST228	NZ_VHSC01000010.1	92372	98371	+	fss1	1-5964/5964	99.8	85	vfdb	NP_813892	(fss1) Enterococcus faecalis surface protein Fss1 fibrinogen binding protein [Fibrinogen binding protein (AI271)] [Enterococcus faecalis V583]
C144_ST228	NZ_VHSC01000014.1	15082	18096	-	EF0818	1-3015/3015	100	97.48	vfdb	NP_814561	(EF0818) polysaccharide lyase family 8 [Hyaluronidase (VF0359)] [Enterococcus faecalis V583]
C146_ST228	NZ_VHSB01000001.1	646817	647671	-	sprE	1-855/855	100	96.49	vfdb	NP_815515	(sprE) serine proteinase V8 family [SprE (VF0358)] [Enterococcus faecalis V583]
C146_ST228	NZ_VHSB01000001.1	647720	649252	-	gelE	1-1533/1533	100	96.48	vfdb	NP_815516	(gelE) coccolysin [Gelatinase (VF0357)] [Enterococcus faecalis V583]
C146_ST228	NZ_VHSB01000001.1	649488	650831	-	fsrC	1-1344/1344	100	98.29	vfdb	NP_815517	(fsrC) histidine kinase putative [Fsr (VF0360)] [Enterococcus faecalis V583]
C146_ST228	NZ_VHSB01000001.1	650828	651556	-	fsrB	1-729/729	100	97.12	vfdb	NP_815518	(fsrB) agrBfs protein [Fsr (VF0360)] [Enterococcus faecalis V583]
C146_ST228	NZ_VHSB01000001.1	651645	652376	-	fsrA	1-732/732	100	96.58	vfdb	NP_815519	(fsrA) response regulator [Fsr (VF0360)] [Enterococcus faecalis V583]
C146_ST228	NZ_VHSB01000001.1	755621	756547	+	efaA	1-927/927	100	98.17	vfdb	NP_815739	(efaA) endocarditis specific antigen [EfaA (VF0354)] [Enterococcus faecalis V583]
C146_ST228	NZ_VHSB01000002.1	130609	131420	-	cpsK	1-813/813	99.88	96.68	vfdb	NP_816131	(cpsK) ABC transporter permease protein [Capsule (VF0361)] [Enterococcus faecalis V583]
C146_ST228	NZ_VHSB01000002.1	131420	132763	-	cpsJ	1-1344/1344	100	94.94	vfdb	NP_816132	(cpsJ) ABC transporter ATP-binding protein [Capsule (VF0361)] [Enterococcus faecalis V583]
C146_ST228	NZ_VHSB01000002.1	132789	133928	-	cpsI	1-1140/1140	100	98.33	vfdb	NP_816133	(cpsI) UDP-galactopyranose mutase [Capsule (VF0361)] [Enterococcus faecalis V583]
C146_ST228	NZ_VHSB01000002.1	133987	134385	-	cpsH	1-399/399	100	97.24	vfdb	NP_816134	(cpsH) lipoprotein [Capsule (VF0361)] [Enterococcus faecalis V583]
C146_ST228	NZ_VHSB01000002.1	134403	136856	-	cpsG	1-2454/2454	100	97.27	vfdb	NP_816135	(cpsG) MurB family protein [Capsule (VF0361)] [Enterococcus faecalis V583]
C146_ST228	NZ_VHSB01000002.1	136938	139447	-	cpsE	1-2510/2511	99.96	96.81	vfdb	NP_816137	(cpsE) glycosyl transferase group 2 family protein [Capsule (VF0361)] [Enterococcus faecalis V583]
C146_ST228	NZ_VHSB01000002.1	139517	140962	-	cpsD	22-1467/1467	98.57	95.3	vfdb	NP_816138	(cpsD) glycosyl transferase group 2 family protein [Capsule (VF0361)] [Enterococcus faecalis V583]
C146_ST228	NZ_VHSB01000002.1	140990	142159	-	cpsC	1-1170/1170	100	95.04	vfdb	NP_816139	(cpsC) teichoic acid biosynthesis protein putative [Capsule (VF0361)] [Enterococcus faecalis V583]
C146_ST228	NZ_VHSB01000002.1	142619	143419	-	cpsB	1-801/801	100	96.13	vfdb	NP_816140	(cpsB) phosphatidate cytidylyltransferase [Capsule (VF0361)] [Enterococcus faecalis V583]
C146_ST228	NZ_VHSB01000002.1	143416	144231	-	cpsA	1-816/816	100	96.81	vfdb	NP_816141	(cpsA) undecaprenyl diphosphate synthase [Capsule (VF0361)] [Enterococcus faecalis V583]
C146_ST228	NZ_VHSB01000002.1	152011	156963	-	fss2	1-4956/4956	99.8	92.46	vfdb	NP_816151	(fss2) Enterococcus faecalis surface protein Fss2 fibrinogen binding protein [Fibrinogen binding protein (AI272)] [Enterococcus faecalis V583]
C146_ST228	NZ_VHSB01000004.1	123410	129409	-	fss1	1-5964/5964	99.8	85	vfdb	NP_813892	(fss1) Enterococcus faecalis surface protein Fss1 fibrinogen binding protein [Fibrinogen binding protein (AI271)] [Enterococcus faecalis V583]
C146_ST228	NZ_VHSB01000005.1	20741	23755	+	EF0818	1-3015/3015	100	97.48	vfdb	NP_814561	(EF0818) polysaccharide lyase family 8 [Hyaluronidase (VF0359)] [Enterococcus faecalis V583]
C146_ST228	NZ_VHSB01000005.1	157150	158160	-	bopD	1-1011/1011	100	97.33	vfdb	NP_814691	(bopD) sugar-binding transcriptional regulator LacI family [BopD (VF0362)] [Enterococcus faecalis V583]
C146_ST228	NZ_VHSB01000008.1	36152	39463	+	ebpA	1-3312/3312	100	97.61	vfdb	NP_814821	(ebpA) endocarditis and biofilm-associated pilus tip protein EbpA [Ebp pili (VF0538)] [Enterococcus faecalis V583]
C146_ST228	NZ_VHSB01000008.1	39467	40897	+	ebpB	1-1431/1431	100	97.69	vfdb	NP_814822	(ebpB) endocarditis and biofilm-associated pilus minor subunit EbpB [Ebp pili (VF0538)] [Enterococcus faecalis V583]
C146_ST228	NZ_VHSB01000008.1	40894	42777	+	ebpC	1-1878/1878	100	97.56	vfdb	NP_814823	(ebpC) endocarditis and biofilm-associated pilus major subunit EbpC [Ebp pili (VF0538)] [Enterococcus faecalis V583]
C146_ST228	NZ_VHSB01000008.1	42871	43715	+	srtC	1-845/855	98.83	97.87	vfdb	NP_814824	(srtC) sortase [Ebp pili (VF0538)] [Enterococcus faecalis V583]
C146_ST228	NZ_VHSB01000008.1	46745	48466	+	ace	1-1722/2025	84.89	82.55	vfdb	NP_814829	(ace) collagen adhesin protein [Ace (VF0355)] [Enterococcus faecalis V583]
CL11199_ST778	CL11199patricm_contig_1	665929	667953	-	ace	1-2025/2025	100	99.95	vfdb	NP_814829	(ace) collagen adhesin protein [Ace (VF0355)] [Enterococcus faecalis V583]
CL11199_ST778	CL11199patricm_contig_1	671035	671889	-	srtC	1-855/855	100	100	vfdb	NP_814824	(srtC) sortase [Ebp pili (VF0538)] [Enterococcus faecalis V583]
CL11199_ST778	CL11199patricm_contig_1	671983	673866	-	ebpC	1-1878/1878	100	99.68	vfdb	NP_814823	(ebpC) endocarditis and biofilm-associated pilus major subunit EbpC [Ebp pili (VF0538)] [Enterococcus faecalis V583]
CL11199_ST778	CL11199patricm_contig_1	673863	675293	-	ebpB	1-1431/1431	100	100	vfdb	NP_814822	(ebpB) endocarditis and biofilm-associated pilus minor subunit EbpB [Ebp pili (VF0538)] [Enterococcus faecalis V583]
CL11199_ST778	CL11199patricm_contig_1	675297	678608	-	ebpA	1-3312/3312	100	99.91	vfdb	NP_814821	(ebpA) endocarditis and biofilm-associated pilus tip protein EbpA [Ebp pili (VF0538)] [Enterococcus faecalis V583]
CL11199_ST778	CL11199patricm_contig_12	42163	45390	+	fss3	1-3228/3228	100	100	vfdb	NP_815578	(fss3) Enterococcus faecalis surface protein Fss3 fibrinogen binding protein [Fibrinogen binding protein (AI273)] [Enterococcus faecalis V583]
CL11199_ST778	CL11199patricm_contig_15	21149	22003	-	sprE	1-855/855	100	100	vfdb	NP_815515	(sprE) serine proteinase V8 family [SprE (VF0358)] [Enterococcus faecalis V583]
CL11199_ST778	CL11199patricm_contig_15	22052	23584	-	gelE	1-1533/1533	100	100	vfdb	NP_815516	(gelE) coccolysin [Gelatinase (VF0357)] [Enterococcus faecalis V583]
CL11199_ST778	CL11199patricm_contig_15	23819	25162	-	fsrC	1-1344/1344	100	99.93	vfdb	NP_815517	(fsrC) histidine kinase putative [Fsr (VF0360)] [Enterococcus faecalis V583]
CL11199_ST778	CL11199patricm_contig_15	25159	25887	-	fsrB	1-729/729	100	100	vfdb	NP_815518	(fsrB) agrBfs protein [Fsr (VF0360)] [Enterococcus faecalis V583]
CL11199_ST778	CL11199patricm_contig_15	25976	26707	-	fsrA	1-732/732	100	100	vfdb	NP_815519	(fsrA) response regulator [Fsr (VF0360)] [Enterococcus faecalis V583]
CL11199_ST778	CL11199patricm_contig_25	9718	9918	-	cylR2	1-201/201	100	99.5	vfdb	AAM75247	(cylR2) cytolysin regulator R2 [Cytolysin (VF0356)] [Enterococcus faecalis str. MMH594]
CL11199_ST778	CL11199patricm_contig_25	9919	10203	-	cylR1	1-285/285	100	98.25	vfdb	AAM75248	(cylR1) cytolysin regulator R1 [Cytolysin (VF0356)] [Enterococcus faecalis str. MMH594]
CL11199_ST778	CL11199patricm_contig_25	10322	10528	+	cylL	1-207/207	100	100	vfdb	AAM75249	(cylL) CylL; cytolysin subunit [Cytolysin (VF0356)] [Enterococcus faecalis str. MMH594]
CL11199_ST778	CL11199patricm_contig_25	10562	10753	+	cylS	1-192/192	100	100	vfdb	AAM75250	(cylS) CylS; cytolysin subunit [Cytolysin (VF0356)] [Enterococcus faecalis str. MMH594]
CL11199_ST778	CL11199patricm_contig_25	10814	13795	+	cylM	1-2982/2982	100	99.67	vfdb	AAM75251	(cylM) CylM; cytolysin subunit modifier [Cytolysin (VF0356)] [Enterococcus faecalis str. MMH594]
CL11199_ST778	CL11199patricm_contig_25	13807	15951	+	cylB	1-2145/2145	100	99.67	vfdb	AAM75252	(cylB) ABC-type transporter [Cytolysin (VF0356)] [Enterococcus faecalis str. MMH594]
CL11199_ST778	CL11199patricm_contig_25	15948	17186	+	cylA	1-1239/1239	100	99.52	vfdb	AAM75253	(cylA) cytolysin activator [Cytolysin (VF0356)] [Enterococcus faecalis str. MMH594]
CL11199_ST778	CL11199patricm_contig_25	17187	18170	+	cylI	1-984/984	100	99.9	vfdb	AAM75254	(cylI) cytolysin immunity protein [Cytolysin (VF0356)] [Enterococcus faecalis str. MMH594]
CL11199_ST778	CL11199patricm_contig_32	1757	2557	-	cpsB	1-801/801	100	99	vfdb	NP_816140	(cpsB) phosphatidate cytidylyltransferase [Capsule (VF0361)] [Enterococcus faecalis V583]
CL11199_ST778	CL11199patricm_contig_32	2554	3369	-	cpsA	1-816/816	100	99.14	vfdb	NP_816141	(cpsA) undecaprenyl diphosphate synthase [Capsule (VF0361)] [Enterococcus faecalis V583]
CL11199_ST778	CL11199patricm_contig_4	15515	18529	-	EF0818	1-3015/3015	100	100	vfdb	NP_814561	(EF0818) polysaccharide lyase family 8 [Hyaluronidase (VF0359)] [Enterococcus faecalis V583]
CL11199_ST778	CL11199patricm_contig_5	99289	105252	-	fss1	1-5964/5964	100	98.41	vfdb	NP_813892	(fss1) Enterococcus faecalis surface protein Fss1 fibrinogen binding protein [Fibrinogen binding protein (AI271)] [Enterococcus faecalis V583]
CL11199_ST778	CL11199patricm_contig_7	116486	117496	-	bopD	1-1011/1011	100	100	vfdb	NP_814691	(bopD) sugar-binding transcriptional regulator LacI family [BopD (VF0362)] [Enterococcus faecalis V583]
CL11199_ST778	CL11199patricm_contig_8	72821	73747	+	efaA	1-927/927	100	99.89	vfdb	NP_815739	(efaA) endocarditis specific antigen [EfaA (VF0354)] [Enterococcus faecalis V583]
CL6870_ST103	CL6870_PATRIC_teste10.03_contig_1	34936	35667	+	fsrA	1-732/732	100	100	vfdb	NP_815519	(fsrA) response regulator [Fsr (VF0360)] [Enterococcus faecalis V583]
CL6870_ST103	CL6870_PATRIC_teste10.03_contig_1	35756	36484	+	fsrB	1-729/729	100	100	vfdb	NP_815518	(fsrB) agrBfs protein [Fsr (VF0360)] [Enterococcus faecalis V583]
CL6870_ST103	CL6870_PATRIC_teste10.03_contig_1	36481	37824	+	fsrC	1-1344/1344	100	100	vfdb	NP_815517	(fsrC) histidine kinase putative [Fsr (VF0360)] [Enterococcus faecalis V583]
CL6870_ST103	CL6870_PATRIC_teste10.03_contig_1	38059	39591	+	gelE	1-1533/1533	100	100	vfdb	NP_815516	(gelE) coccolysin [Gelatinase (VF0357)] [Enterococcus faecalis V583]
CL6870_ST103	CL6870_PATRIC_teste10.03_contig_1	39640	40494	+	sprE	1-855/855	100	100	vfdb	NP_815515	(sprE) serine proteinase V8 family [SprE (VF0358)] [Enterococcus faecalis V583]
CL6870_ST103	CL6870_PATRIC_teste10.03_contig_1	732079	734103	-	ace	1-2025/2025	100	96.84	vfdb	NP_814829	(ace) collagen adhesin protein [Ace (VF0355)] [Enterococcus faecalis V583]
CL6870_ST103	CL6870_PATRIC_teste10.03_contig_1	746778	747632	-	srtC	1-855/855	100	98.71	vfdb	NP_814824	(srtC) sortase [Ebp pili (VF0538)] [Enterococcus faecalis V583]
CL6870_ST103	CL6870_PATRIC_teste10.03_contig_1	747726	749609	-	ebpC	1-1878/1878	100	98.89	vfdb	NP_814823	(ebpC) endocarditis and biofilm-associated pilus major subunit EbpC [Ebp pili (VF0538)] [Enterococcus faecalis V583]
CL6870_ST103	CL6870_PATRIC_teste10.03_contig_1	749606	751036	-	ebpB	1-1431/1431	100	99.3	vfdb	NP_814822	(ebpB) endocarditis and biofilm-associated pilus minor subunit EbpB [Ebp pili (VF0538)] [Enterococcus faecalis V583]
CL6870_ST103	CL6870_PATRIC_teste10.03_contig_1	751040	754351	-	ebpA	1-3312/3312	100	98.85	vfdb	NP_814821	(ebpA) endocarditis and biofilm-associated pilus tip protein EbpA [Ebp pili (VF0538)] [Enterococcus faecalis V583]
CL6870_ST103	CL6870_PATRIC_teste10.03_contig_19	6177	7160	-	cylI	1-984/984	100	99.9	vfdb	AAM75254	(cylI) cytolysin immunity protein [Cytolysin (VF0356)] [Enterococcus faecalis str. MMH594]
CL6870_ST103	CL6870_PATRIC_teste10.03_contig_19	7161	8399	-	cylA	1-1239/1239	100	99.52	vfdb	AAM75253	(cylA) cytolysin activator [Cytolysin (VF0356)] [Enterococcus faecalis str. MMH594]
CL6870_ST103	CL6870_PATRIC_teste10.03_contig_19	8396	10540	-	cylB	1-2145/2145	100	99.67	vfdb	AAM75252	(cylB) ABC-type transporter [Cytolysin (VF0356)] [Enterococcus faecalis str. MMH594]
CL6870_ST103	CL6870_PATRIC_teste10.03_contig_19	10552	13533	-	cylM	1-2982/2982	100	99.67	vfdb	AAM75251	(cylM) CylM; cytolysin subunit modifier [Cytolysin (VF0356)] [Enterococcus faecalis str. MMH594]
CL6870_ST103	CL6870_PATRIC_teste10.03_contig_19	13594	13785	-	cylS	1-192/192	100	100	vfdb	AAM75250	(cylS) CylS; cytolysin subunit [Cytolysin (VF0356)] [Enterococcus faecalis str. MMH594]
CL6870_ST103	CL6870_PATRIC_teste10.03_contig_19	13819	14025	-	cylL	1-207/207	100	100	vfdb	AAM75249	(cylL) CylL; cytolysin subunit [Cytolysin (VF0356)] [Enterococcus faecalis str. MMH594]
CL6870_ST103	CL6870_PATRIC_teste10.03_contig_19	14144	14428	+	cylR1	1-285/285	100	98.25	vfdb	AAM75248	(cylR1) cytolysin regulator R1 [Cytolysin (VF0356)] [Enterococcus faecalis str. MMH594]
CL6870_ST103	CL6870_PATRIC_teste10.03_contig_19	14429	14629	+	cylR2	1-201/201	100	99.5	vfdb	AAM75247	(cylR2) cytolysin regulator R2 [Cytolysin (VF0356)] [Enterococcus faecalis str. MMH594]
CL6870_ST103	CL6870_PATRIC_teste10.03_contig_2	119824	125787	-	fss1	1-5964/5964	100	98.41	vfdb	NP_813892	(fss1) Enterococcus faecalis surface protein Fss1 fibrinogen binding protein [Fibrinogen binding protein (AI271)] [Enterococcus faecalis V583]
CL6870_ST103	CL6870_PATRIC_teste10.03_contig_3	137071	138081	+	bopD	1-1011/1011	100	98.71	vfdb	NP_814691	(bopD) sugar-binding transcriptional regulator LacI family [BopD (VF0362)] [Enterococcus faecalis V583]
CL6870_ST103	CL6870_PATRIC_teste10.03_contig_4	219259	222273	+	EF0818	1-3015/3015	100	99.2	vfdb	NP_814561	(EF0818) polysaccharide lyase family 8 [Hyaluronidase (VF0359)] [Enterococcus faecalis V583]
CL6870_ST103	CL6870_PATRIC_teste10.03_contig_6	71399	72325	-	efaA	1-927/927	100	99.89	vfdb	NP_815739	(efaA) endocarditis specific antigen [EfaA (VF0354)] [Enterococcus faecalis V583]
CL6870_ST103	CL6870_PATRIC_teste10.03_contig_6	187305	190532	+	fss3	1-3228/3228	100	100	vfdb	NP_815578	(fss3) Enterococcus faecalis surface protein Fss3 fibrinogen binding protein [Fibrinogen binding protein (AI273)] [Enterococcus faecalis V583]
CL6870_ST103	CL6870_PATRIC_teste10.03_contig_8	1757	2557	-	cpsB	1-801/801	100	99	vfdb	NP_816140	(cpsB) phosphatidate cytidylyltransferase [Capsule (VF0361)] [Enterococcus faecalis V583]
CL6870_ST103	CL6870_PATRIC_teste10.03_contig_8	2554	3369	-	cpsA	1-816/816	100	99.14	vfdb	NP_816141	(cpsA) undecaprenyl diphosphate synthase [Capsule (VF0361)] [Enterococcus faecalis V583]
CL8682_ST769	CL8682autopatrickm_contig_11	27264	30913	+	EF3023	1-3650/4119	88.61	98.63	vfdb	NP_816637	(EF3023) polysaccharide lyase family 8 [Hyaluronidase (VF0359)] [Enterococcus faecalis V583]
CL8682_ST769	CL8682autopatrickm_contig_17	1757	2557	-	cpsB	1-801/801	100	99	vfdb	NP_816140	(cpsB) phosphatidate cytidylyltransferase [Capsule (VF0361)] [Enterococcus faecalis V583]
CL8682_ST769	CL8682autopatrickm_contig_17	2554	3369	-	cpsA	1-816/816	100	99.14	vfdb	NP_816141	(cpsA) undecaprenyl diphosphate synthase [Capsule (VF0361)] [Enterococcus faecalis V583]
CL8682_ST769	CL8682autopatrickm_contig_2	289385	290239	-	srtC	1-855/855	100	99.42	vfdb	NP_814824	(srtC) sortase [Ebp pili (VF0538)] [Enterococcus faecalis V583]
CL8682_ST769	CL8682autopatrickm_contig_2	290474	292357	-	ebpC	1-1878/1878	100	98.89	vfdb	NP_814823	(ebpC) endocarditis and biofilm-associated pilus major subunit EbpC [Ebp pili (VF0538)] [Enterococcus faecalis V583]
CL8682_ST769	CL8682autopatrickm_contig_2	292354	293784	-	ebpB	1-1431/1431	100	99.44	vfdb	NP_814822	(ebpB) endocarditis and biofilm-associated pilus minor subunit EbpB [Ebp pili (VF0538)] [Enterococcus faecalis V583]
CL8682_ST769	CL8682autopatrickm_contig_2	293788	297099	-	ebpA	1-3312/3312	100	99.91	vfdb	NP_814821	(ebpA) endocarditis and biofilm-associated pilus tip protein EbpA [Ebp pili (VF0538)] [Enterococcus faecalis V583]
CL8682_ST769	CL8682autopatrickm_contig_4	163169	166183	+	EF0818	1-3015/3015	100	99.2	vfdb	NP_814561	(EF0818) polysaccharide lyase family 8 [Hyaluronidase (VF0359)] [Enterococcus faecalis V583]
CL8682_ST769	CL8682autopatrickm_contig_5	7758	10985	-	fss3	1-3228/3228	100	100	vfdb	NP_815578	(fss3) Enterococcus faecalis surface protein Fss3 fibrinogen binding protein [Fibrinogen binding protein (AI273)] [Enterococcus faecalis V583]
CL8682_ST769	CL8682autopatrickm_contig_5	125965	126891	+	efaA	1-927/927	100	99.89	vfdb	NP_815739	(efaA) endocarditis specific antigen [EfaA (VF0354)] [Enterococcus faecalis V583]
CL8682_ST769	CL8682autopatrickm_contig_6	60513	61523	-	bopD	1-1011/1011	100	99.41	vfdb	NP_814691	(bopD) sugar-binding transcriptional regulator LacI family [BopD (VF0362)] [Enterococcus faecalis V583]
CL8682_ST769	CL8682autopatrickm_contig_7	111503	112357	-	sprE	1-855/855	100	100	vfdb	NP_815515	(sprE) serine proteinase V8 family [SprE (VF0358)] [Enterococcus faecalis V583]
CL8682_ST769	CL8682autopatrickm_contig_7	112406	113938	-	gelE	1-1533/1533	100	100	vfdb	NP_815516	(gelE) coccolysin [Gelatinase (VF0357)] [Enterococcus faecalis V583]
CL8682_ST769	CL8682autopatrickm_contig_7	114173	115516	-	fsrC	1-1344/1344	100	100	vfdb	NP_815517	(fsrC) histidine kinase putative [Fsr (VF0360)] [Enterococcus faecalis V583]
CL8682_ST769	CL8682autopatrickm_contig_7	115513	116241	-	fsrB	1-729/729	100	100	vfdb	NP_815518	(fsrB) agrBfs protein [Fsr (VF0360)] [Enterococcus faecalis V583]
CL8682_ST769	CL8682autopatrickm_contig_7	116330	117061	-	fsrA	1-732/732	100	100	vfdb	NP_815519	(fsrA) response regulator [Fsr (VF0360)] [Enterococcus faecalis V583]
CL8682_ST769	CL8682autopatrickm_contig_8	20047	26010	+	fss1	1-5964/5964	100	98.41	vfdb	NP_813892	(fss1) Enterococcus faecalis surface protein Fss1 fibrinogen binding protein [Fibrinogen binding protein (AI271)] [Enterococcus faecalis V583]
CL9172_ST21	CL9172autopatrickm_contig_1	663322	664176	-	sprE	1-855/855	100	98.71	vfdb	NP_815515	(sprE) serine proteinase V8 family [SprE (VF0358)] [Enterococcus faecalis V583]
CL9172_ST21	CL9172autopatrickm_contig_1	664225	665757	-	gelE	1-1533/1533	100	98.83	vfdb	NP_815516	(gelE) coccolysin [Gelatinase (VF0357)] [Enterococcus faecalis V583]
CL9172_ST21	CL9172autopatrickm_contig_1	665992	667335	-	fsrC	1-1344/1344	100	99.33	vfdb	NP_815517	(fsrC) histidine kinase putative [Fsr (VF0360)] [Enterococcus faecalis V583]
CL9172_ST21	CL9172autopatrickm_contig_1	667332	668060	-	fsrB	1-729/729	100	98.9	vfdb	NP_815518	(fsrB) agrBfs protein [Fsr (VF0360)] [Enterococcus faecalis V583]
CL9172_ST21	CL9172autopatrickm_contig_1	668149	668880	-	fsrA	1-732/732	100	99.73	vfdb	NP_815519	(fsrA) response regulator [Fsr (VF0360)] [Enterococcus faecalis V583]
CL9172_ST21	CL9172autopatrickm_contig_10	14837	17851	-	EF0818	1-3015/3015	100	99.57	vfdb	NP_814561	(EF0818) polysaccharide lyase family 8 [Hyaluronidase (VF0359)] [Enterococcus faecalis V583]
CL9172_ST21	CL9172autopatrickm_contig_17	4232	5086	-	srtC	1-855/855	100	99.42	vfdb	NP_814824	(srtC) sortase [Ebp pili (VF0538)] [Enterococcus faecalis V583]
CL9172_ST21	CL9172autopatrickm_contig_17	5180	7063	-	ebpC	1-1878/1878	100	99.05	vfdb	NP_814823	(ebpC) endocarditis and biofilm-associated pilus major subunit EbpC [Ebp pili (VF0538)] [Enterococcus faecalis V583]
CL9172_ST21	CL9172autopatrickm_contig_17	7060	8490	-	ebpB	1-1431/1431	100	99.16	vfdb	NP_814822	(ebpB) endocarditis and biofilm-associated pilus minor subunit EbpB [Ebp pili (VF0538)] [Enterococcus faecalis V583]
CL9172_ST21	CL9172autopatrickm_contig_17	8494	11805	-	ebpA	1-3312/3312	100	99.94	vfdb	NP_814821	(ebpA) endocarditis and biofilm-associated pilus tip protein EbpA [Ebp pili (VF0538)] [Enterococcus faecalis V583]
CL9172_ST21	CL9172autopatrickm_contig_2	243520	244335	+	cpsA	1-816/816	100	99.51	vfdb	NP_816141	(cpsA) undecaprenyl diphosphate synthase [Capsule (VF0361)] [Enterococcus faecalis V583]
CL9172_ST21	CL9172autopatrickm_contig_2	244332	245132	+	cpsB	1-801/801	100	99	vfdb	NP_816140	(cpsB) phosphatidate cytidylyltransferase [Capsule (VF0361)] [Enterococcus faecalis V583]
CL9172_ST21	CL9172autopatrickm_contig_3	129226	135189	-	fss1	1-5964/5964	100	98.66	vfdb	NP_813892	(fss1) Enterococcus faecalis surface protein Fss1 fibrinogen binding protein [Fibrinogen binding protein (AI271)] [Enterococcus faecalis V583]
CL9172_ST21	CL9172autopatrickm_contig_5	101399	102409	+	bopD	1-1011/1011	100	99.11	vfdb	NP_814691	(bopD) sugar-binding transcriptional regulator LacI family [BopD (VF0362)] [Enterococcus faecalis V583]
CL9172_ST21	CL9172autopatrickm_contig_9	34596	35522	+	efaA	1-927/927	100	99.68	vfdb	NP_815739	(efaA) endocarditis specific antigen [EfaA (VF0354)] [Enterococcus faecalis V583]
CL9314_ST21	CL9314autopatrickm_contig_1	383495	384349	-	sprE	1-855/855	100	98.71	vfdb	NP_815515	(sprE) serine proteinase V8 family [SprE (VF0358)] [Enterococcus faecalis V583]
CL9314_ST21	CL9314autopatrickm_contig_1	384398	385930	-	gelE	1-1533/1533	100	98.83	vfdb	NP_815516	(gelE) coccolysin [Gelatinase (VF0357)] [Enterococcus faecalis V583]
CL9314_ST21	CL9314autopatrickm_contig_1	386165	387508	-	fsrC	1-1344/1344	100	99.33	vfdb	NP_815517	(fsrC) histidine kinase putative [Fsr (VF0360)] [Enterococcus faecalis V583]
CL9314_ST21	CL9314autopatrickm_contig_1	387505	388233	-	fsrB	1-729/729	100	98.9	vfdb	NP_815518	(fsrB) agrBfs protein [Fsr (VF0360)] [Enterococcus faecalis V583]
CL9314_ST21	CL9314autopatrickm_contig_1	388322	389053	-	fsrA	1-732/732	100	99.73	vfdb	NP_815519	(fsrA) response regulator [Fsr (VF0360)] [Enterococcus faecalis V583]
CL9314_ST21	CL9314autopatrickm_contig_1	553073	553999	+	efaA	1-927/927	100	99.68	vfdb	NP_815739	(efaA) endocarditis specific antigen [EfaA (VF0354)] [Enterococcus faecalis V583]
CL9314_ST21	CL9314autopatrickm_contig_12	14837	17851	-	EF0818	1-3015/3015	100	99.57	vfdb	NP_814561	(EF0818) polysaccharide lyase family 8 [Hyaluronidase (VF0359)] [Enterococcus faecalis V583]
CL9314_ST21	CL9314autopatrickm_contig_19	13948	17259	+	ebpA	1-3312/3312	100	99.94	vfdb	NP_814821	(ebpA) endocarditis and biofilm-associated pilus tip protein EbpA [Ebp pili (VF0538)] [Enterococcus faecalis V583]
CL9314_ST21	CL9314autopatrickm_contig_19	17263	18693	+	ebpB	1-1431/1431	100	99.16	vfdb	NP_814822	(ebpB) endocarditis and biofilm-associated pilus minor subunit EbpB [Ebp pili (VF0538)] [Enterococcus faecalis V583]
CL9314_ST21	CL9314autopatrickm_contig_19	18690	20573	+	ebpC	1-1878/1878	100	99.05	vfdb	NP_814823	(ebpC) endocarditis and biofilm-associated pilus major subunit EbpC [Ebp pili (VF0538)] [Enterococcus faecalis V583]
CL9314_ST21	CL9314autopatrickm_contig_19	20667	21521	+	srtC	1-855/855	100	99.42	vfdb	NP_814824	(srtC) sortase [Ebp pili (VF0538)] [Enterococcus faecalis V583]
CL9314_ST21	CL9314autopatrickm_contig_3	243522	244337	+	cpsA	1-816/816	100	99.51	vfdb	NP_816141	(cpsA) undecaprenyl diphosphate synthase [Capsule (VF0361)] [Enterococcus faecalis V583]
CL9314_ST21	CL9314autopatrickm_contig_3	244334	245134	+	cpsB	1-801/801	100	99	vfdb	NP_816140	(cpsB) phosphatidate cytidylyltransferase [Capsule (VF0361)] [Enterococcus faecalis V583]
CL9314_ST21	CL9314autopatrickm_contig_4	129226	135189	-	fss1	1-5964/5964	100	98.66	vfdb	NP_813892	(fss1) Enterococcus faecalis surface protein Fss1 fibrinogen binding protein [Fibrinogen binding protein (AI271)] [Enterococcus faecalis V583]
CL9314_ST21	CL9314autopatrickm_contig_5	116169	117179	-	bopD	1-1011/1011	100	99.11	vfdb	NP_814691	(bopD) sugar-binding transcriptional regulator LacI family [BopD (VF0362)] [Enterococcus faecalis V583]
CL9314_ST21	CL9314autopatrickm_contig_8	36791	40909	+	EF3023	1-4119/4119	100	98.67	vfdb	NP_816637	(EF3023) polysaccharide lyase family 8 [Hyaluronidase (VF0359)] [Enterococcus faecalis V583]
CL9772_ST525	CL9772autopatrickm_contig_1	231667	232521	-	sprE	1-855/855	100	100	vfdb	NP_815515	(sprE) serine proteinase V8 family [SprE (VF0358)] [Enterococcus faecalis V583]
CL9772_ST525	CL9772autopatrickm_contig_1	232570	234102	-	gelE	1-1533/1533	100	100	vfdb	NP_815516	(gelE) coccolysin [Gelatinase (VF0357)] [Enterococcus faecalis V583]
CL9772_ST525	CL9772autopatrickm_contig_1	234337	235680	-	fsrC	1-1344/1344	100	100	vfdb	NP_815517	(fsrC) histidine kinase putative [Fsr (VF0360)] [Enterococcus faecalis V583]
CL9772_ST525	CL9772autopatrickm_contig_1	235677	236405	-	fsrB	1-729/729	100	100	vfdb	NP_815518	(fsrB) agrBfs protein [Fsr (VF0360)] [Enterococcus faecalis V583]
CL9772_ST525	CL9772autopatrickm_contig_1	236494	237225	-	fsrA	1-732/732	100	100	vfdb	NP_815519	(fsrA) response regulator [Fsr (VF0360)] [Enterococcus faecalis V583]
CL9772_ST525	CL9772autopatrickm_contig_1	306872	310099	-	fss3	1-3228/3228	100	100	vfdb	NP_815578	(fss3) Enterococcus faecalis surface protein Fss3 fibrinogen binding protein [Fibrinogen binding protein (AI273)] [Enterococcus faecalis V583]
CL9772_ST525	CL9772autopatrickm_contig_1	424802	425728	+	efaA	1-927/927	100	99.89	vfdb	NP_815739	(efaA) endocarditis specific antigen [EfaA (VF0354)] [Enterococcus faecalis V583]
CL9772_ST525	CL9772autopatrickm_contig_2	225709	229358	+	EF3023	1-3650/4119	88.61	98.63	vfdb	NP_816637	(EF3023) polysaccharide lyase family 8 [Hyaluronidase (VF0359)] [Enterococcus faecalis V583]
CL9772_ST525	CL9772autopatrickm_contig_28	4596	5579	-	cylI	1-984/984	100	97.15	vfdb	AAM75254	(cylI) cytolysin immunity protein [Cytolysin (VF0356)] [Enterococcus faecalis str. MMH594]
CL9772_ST525	CL9772autopatrickm_contig_28	5580	6818	-	cylA	1-1239/1239	100	99.84	vfdb	AAM75253	(cylA) cytolysin activator [Cytolysin (VF0356)] [Enterococcus faecalis str. MMH594]
CL9772_ST525	CL9772autopatrickm_contig_28	6815	8959	-	cylB	1-2145/2145	100	99.81	vfdb	AAM75252	(cylB) ABC-type transporter [Cytolysin (VF0356)] [Enterococcus faecalis str. MMH594]
CL9772_ST525	CL9772autopatrickm_contig_28	8971	11952	-	cylM	1-2982/2982	100	99.7	vfdb	AAM75251	(cylM) CylM; cytolysin subunit modifier [Cytolysin (VF0356)] [Enterococcus faecalis str. MMH594]
CL9772_ST525	CL9772autopatrickm_contig_28	12013	12204	-	cylS	1-192/192	100	100	vfdb	AAM75250	(cylS) CylS; cytolysin subunit [Cytolysin (VF0356)] [Enterococcus faecalis str. MMH594]
CL9772_ST525	CL9772autopatrickm_contig_28	12238	12444	-	cylL	1-207/207	100	100	vfdb	AAM75249	(cylL) CylL; cytolysin subunit [Cytolysin (VF0356)] [Enterococcus faecalis str. MMH594]
CL9772_ST525	CL9772autopatrickm_contig_28	12563	12847	+	cylR1	1-285/285	100	100	vfdb	AAM75248	(cylR1) cytolysin regulator R1 [Cytolysin (VF0356)] [Enterococcus faecalis str. MMH594]
CL9772_ST525	CL9772autopatrickm_contig_28	12848	13048	+	cylR2	1-201/201	100	100	vfdb	AAM75247	(cylR2) cytolysin regulator R2 [Cytolysin (VF0356)] [Enterococcus faecalis str. MMH594]
CL9772_ST525	CL9772autopatrickm_contig_3	263213	265237	-	ace	1-2025/2025	100	99.95	vfdb	NP_814829	(ace) collagen adhesin protein [Ace (VF0355)] [Enterococcus faecalis V583]
CL9772_ST525	CL9772autopatrickm_contig_3	268319	269173	-	srtC	1-855/855	100	100	vfdb	NP_814824	(srtC) sortase [Ebp pili (VF0538)] [Enterococcus faecalis V583]
CL9772_ST525	CL9772autopatrickm_contig_3	269267	271150	-	ebpC	1-1878/1878	100	99.68	vfdb	NP_814823	(ebpC) endocarditis and biofilm-associated pilus major subunit EbpC [Ebp pili (VF0538)] [Enterococcus faecalis V583]
CL9772_ST525	CL9772autopatrickm_contig_3	271147	272577	-	ebpB	1-1431/1431	100	100	vfdb	NP_814822	(ebpB) endocarditis and biofilm-associated pilus minor subunit EbpB [Ebp pili (VF0538)] [Enterococcus faecalis V583]
CL9772_ST525	CL9772autopatrickm_contig_3	272581	275892	-	ebpA	1-3312/3312	100	99.94	vfdb	NP_814821	(ebpA) endocarditis and biofilm-associated pilus tip protein EbpA [Ebp pili (VF0538)] [Enterococcus faecalis V583]
CL9772_ST525	CL9772autopatrickm_contig_4	15097	18111	-	EF0818	1-3015/3015	100	99.2	vfdb	NP_814561	(EF0818) polysaccharide lyase family 8 [Hyaluronidase (VF0359)] [Enterococcus faecalis V583]
CL9772_ST525	CL9772autopatrickm_contig_5	1757	2557	-	cpsB	1-801/801	100	99	vfdb	NP_816140	(cpsB) phosphatidate cytidylyltransferase [Capsule (VF0361)] [Enterococcus faecalis V583]
CL9772_ST525	CL9772autopatrickm_contig_5	2554	3369	-	cpsA	1-816/816	100	99.14	vfdb	NP_816141	(cpsA) undecaprenyl diphosphate synthase [Capsule (VF0361)] [Enterococcus faecalis V583]
CL9772_ST525	CL9772autopatrickm_contig_8	11030	12040	+	bopD	1-1011/1011	100	98.71	vfdb	NP_814691	(bopD) sugar-binding transcriptional regulator LacI family [BopD (VF0362)] [Enterococcus faecalis V583]
CL9772_ST525	CL9772autopatrickm_contig_9	99337	105300	-	fss1	1-5964/5964	100	98.41	vfdb	NP_813892	(fss1) Enterococcus faecalis surface protein Fss1 fibrinogen binding protein [Fibrinogen binding protein (AI271)] [Enterococcus faecalis V583]
CL9797_ST525	CL9797autopatrickm_contig_1	14898	18209	+	ebpA	1-3312/3312	100	99.94	vfdb	NP_814821	(ebpA) endocarditis and biofilm-associated pilus tip protein EbpA [Ebp pili (VF0538)] [Enterococcus faecalis V583]
CL9797_ST525	CL9797autopatrickm_contig_1	18213	19643	+	ebpB	1-1431/1431	100	100	vfdb	NP_814822	(ebpB) endocarditis and biofilm-associated pilus minor subunit EbpB [Ebp pili (VF0538)] [Enterococcus faecalis V583]
CL9797_ST525	CL9797autopatrickm_contig_1	19640	21523	+	ebpC	1-1878/1878	100	99.68	vfdb	NP_814823	(ebpC) endocarditis and biofilm-associated pilus major subunit EbpC [Ebp pili (VF0538)] [Enterococcus faecalis V583]
CL9797_ST525	CL9797autopatrickm_contig_1	21617	22471	+	srtC	1-855/855	100	100	vfdb	NP_814824	(srtC) sortase [Ebp pili (VF0538)] [Enterococcus faecalis V583]
CL9797_ST525	CL9797autopatrickm_contig_1	25553	27577	+	ace	1-2025/2025	100	99.95	vfdb	NP_814829	(ace) collagen adhesin protein [Ace (VF0355)] [Enterococcus faecalis V583]
CL9797_ST525	CL9797autopatrickm_contig_1	723232	724086	-	sprE	1-855/855	100	100	vfdb	NP_815515	(sprE) serine proteinase V8 family [SprE (VF0358)] [Enterococcus faecalis V583]
CL9797_ST525	CL9797autopatrickm_contig_1	724135	725667	-	gelE	1-1533/1533	100	100	vfdb	NP_815516	(gelE) coccolysin [Gelatinase (VF0357)] [Enterococcus faecalis V583]
CL9797_ST525	CL9797autopatrickm_contig_1	725902	727245	-	fsrC	1-1344/1344	100	100	vfdb	NP_815517	(fsrC) histidine kinase putative [Fsr (VF0360)] [Enterococcus faecalis V583]
CL9797_ST525	CL9797autopatrickm_contig_1	727242	727970	-	fsrB	1-729/729	100	100	vfdb	NP_815518	(fsrB) agrBfs protein [Fsr (VF0360)] [Enterococcus faecalis V583]
CL9797_ST525	CL9797autopatrickm_contig_1	728059	728790	-	fsrA	1-732/732	100	99.86	vfdb	NP_815519	(fsrA) response regulator [Fsr (VF0360)] [Enterococcus faecalis V583]
CL9797_ST525	CL9797autopatrickm_contig_13	35004	38231	-	fss3	1-3228/3228	100	100	vfdb	NP_815578	(fss3) Enterococcus faecalis surface protein Fss3 fibrinogen binding protein [Fibrinogen binding protein (AI273)] [Enterococcus faecalis V583]
CL9797_ST525	CL9797autopatrickm_contig_29	149	1132	-	cylI	1-984/984	100	97.15	vfdb	AAM75254	(cylI) cytolysin immunity protein [Cytolysin (VF0356)] [Enterococcus faecalis str. MMH594]
CL9797_ST525	CL9797autopatrickm_contig_29	1133	2371	-	cylA	1-1239/1239	100	99.84	vfdb	AAM75253	(cylA) cytolysin activator [Cytolysin (VF0356)] [Enterococcus faecalis str. MMH594]
CL9797_ST525	CL9797autopatrickm_contig_29	2368	4512	-	cylB	1-2145/2145	100	99.81	vfdb	AAM75252	(cylB) ABC-type transporter [Cytolysin (VF0356)] [Enterococcus faecalis str. MMH594]
CL9797_ST525	CL9797autopatrickm_contig_29	4524	7505	-	cylM	1-2982/2982	100	99.7	vfdb	AAM75251	(cylM) CylM; cytolysin subunit modifier [Cytolysin (VF0356)] [Enterococcus faecalis str. MMH594]
CL9797_ST525	CL9797autopatrickm_contig_29	7566	7757	-	cylS	1-192/192	100	100	vfdb	AAM75250	(cylS) CylS; cytolysin subunit [Cytolysin (VF0356)] [Enterococcus faecalis str. MMH594]
CL9797_ST525	CL9797autopatrickm_contig_29	7791	7997	-	cylL	1-207/207	100	100	vfdb	AAM75249	(cylL) CylL; cytolysin subunit [Cytolysin (VF0356)] [Enterococcus faecalis str. MMH594]
CL9797_ST525	CL9797autopatrickm_contig_29	8116	8400	+	cylR1	1-285/285	100	100	vfdb	AAM75248	(cylR1) cytolysin regulator R1 [Cytolysin (VF0356)] [Enterococcus faecalis str. MMH594]
CL9797_ST525	CL9797autopatrickm_contig_29	8401	8601	+	cylR2	1-201/201	100	100	vfdb	AAM75247	(cylR2) cytolysin regulator R2 [Cytolysin (VF0356)] [Enterococcus faecalis str. MMH594]
CL9797_ST525	CL9797autopatrickm_contig_4	191312	194326	+	EF0818	1-3015/3015	100	99.17	vfdb	NP_814561	(EF0818) polysaccharide lyase family 8 [Hyaluronidase (VF0359)] [Enterococcus faecalis V583]
CL9797_ST525	CL9797autopatrickm_contig_5	119846	125809	-	fss1	1-5964/5964	100	98.41	vfdb	NP_813892	(fss1) Enterococcus faecalis surface protein Fss1 fibrinogen binding protein [Fibrinogen binding protein (AI271)] [Enterococcus faecalis V583]
CL9797_ST525	CL9797autopatrickm_contig_6	147407	148222	+	cpsA	1-816/816	100	99.14	vfdb	NP_816141	(cpsA) undecaprenyl diphosphate synthase [Capsule (VF0361)] [Enterococcus faecalis V583]
CL9797_ST525	CL9797autopatrickm_contig_6	148219	149019	+	cpsB	1-801/801	100	99	vfdb	NP_816140	(cpsB) phosphatidate cytidylyltransferase [Capsule (VF0361)] [Enterococcus faecalis V583]
CL9797_ST525	CL9797autopatrickm_contig_7	72689	73615	+	efaA	1-927/927	100	99.89	vfdb	NP_815739	(efaA) endocarditis specific antigen [EfaA (VF0354)] [Enterococcus faecalis V583]
CL9797_ST525	CL9797autopatrickm_contig_8	116759	117769	-	bopD	1-1011/1011	100	100	vfdb	NP_814691	(bopD) sugar-binding transcriptional regulator LacI family [BopD (VF0362)] [Enterococcus faecalis V583]
CL9824_ST631	CL9824autopatricm_contig_1	237454	238269	+	cpsA	1-816/816	100	99.27	vfdb	NP_816141	(cpsA) undecaprenyl diphosphate synthase [Capsule (VF0361)] [Enterococcus faecalis V583]
CL9824_ST631	CL9824autopatricm_contig_1	238266	239066	+	cpsB	1-801/801	100	99.5	vfdb	NP_816140	(cpsB) phosphatidate cytidylyltransferase [Capsule (VF0361)] [Enterococcus faecalis V583]
CL9824_ST631	CL9824autopatricm_contig_1	502504	503430	-	efaA	1-927/927	100	99.89	vfdb	NP_815739	(efaA) endocarditis specific antigen [EfaA (VF0354)] [Enterococcus faecalis V583]
CL9824_ST631	CL9824autopatricm_contig_1	667031	667762	+	fsrA	1-732/732	100	99.04	vfdb	NP_815519	(fsrA) response regulator [Fsr (VF0360)] [Enterococcus faecalis V583]
CL9824_ST631	CL9824autopatricm_contig_1	667851	668579	+	fsrB	1-729/729	100	98.9	vfdb	NP_815518	(fsrB) agrBfs protein [Fsr (VF0360)] [Enterococcus faecalis V583]
CL9824_ST631	CL9824autopatricm_contig_1	668576	669919	+	fsrC	1-1344/1344	100	99.26	vfdb	NP_815517	(fsrC) histidine kinase putative [Fsr (VF0360)] [Enterococcus faecalis V583]
CL9824_ST631	CL9824autopatricm_contig_1	670154	671684	+	gelE	1-1531/1533	99.87	98.76	vfdb	NP_815516	(gelE) coccolysin [Gelatinase (VF0357)] [Enterococcus faecalis V583]
CL9824_ST631	CL9824autopatricm_contig_1	671735	672589	+	sprE	1-855/855	100	99.3	vfdb	NP_815515	(sprE) serine proteinase V8 family [SprE (VF0358)] [Enterococcus faecalis V583]
CL9824_ST631	CL9824autopatricm_contig_1	1335921	1337945	-	ace	1-2025/2025	100	96.59	vfdb	NP_814829	(ace) collagen adhesin protein [Ace (VF0355)] [Enterococcus faecalis V583]
CL9824_ST631	CL9824autopatricm_contig_1	1341027	1341881	-	srtC	1-855/855	100	100	vfdb	NP_814824	(srtC) sortase [Ebp pili (VF0538)] [Enterococcus faecalis V583]
CL9824_ST631	CL9824autopatricm_contig_1	1341975	1343858	-	ebpC	1-1878/1878	100	99.68	vfdb	NP_814823	(ebpC) endocarditis and biofilm-associated pilus major subunit EbpC [Ebp pili (VF0538)] [Enterococcus faecalis V583]
CL9824_ST631	CL9824autopatricm_contig_1	1343855	1345285	-	ebpB	1-1431/1431	100	100	vfdb	NP_814822	(ebpB) endocarditis and biofilm-associated pilus minor subunit EbpB [Ebp pili (VF0538)] [Enterococcus faecalis V583]
CL9824_ST631	CL9824autopatricm_contig_1	1345289	1348600	-	ebpA	1-3312/3312	100	99.88	vfdb	NP_814821	(ebpA) endocarditis and biofilm-associated pilus tip protein EbpA [Ebp pili (VF0538)] [Enterococcus faecalis V583]
CL9824_ST631	CL9824autopatricm_contig_2	118988	124951	-	fss1	1-5964/5964	100	98.73	vfdb	NP_813892	(fss1) Enterococcus faecalis surface protein Fss1 fibrinogen binding protein [Fibrinogen binding protein (AI271)] [Enterococcus faecalis V583]
CL9824_ST631	CL9824autopatricm_contig_4	116048	117058	-	bopD	1-1011/1011	100	98.91	vfdb	NP_814691	(bopD) sugar-binding transcriptional regulator LacI family [BopD (VF0362)] [Enterococcus faecalis V583]
CL9824_ST631	CL9824autopatricm_contig_6	15045	18059	-	EF0818	1-3015/3015	100	99.3	vfdb	NP_814561	(EF0818) polysaccharide lyase family 8 [Hyaluronidase (VF0359)] [Enterococcus faecalis V583]
CL9924_ST6	CL9924autopatricm_contig_1	350820	352844	-	ace	1-2025/2025	100	100	vfdb	NP_814829	(ace) collagen adhesin protein [Ace (VF0355)] [Enterococcus faecalis V583]
CL9924_ST6	CL9924autopatricm_contig_1	355926	356780	-	srtC	1-855/855	100	100	vfdb	NP_814824	(srtC) sortase [Ebp pili (VF0538)] [Enterococcus faecalis V583]
CL9924_ST6	CL9924autopatricm_contig_1	356874	358757	-	ebpC	1-1878/1878	100	99.68	vfdb	NP_814823	(ebpC) endocarditis and biofilm-associated pilus major subunit EbpC [Ebp pili (VF0538)] [Enterococcus faecalis V583]
CL9924_ST6	CL9924autopatricm_contig_1	358754	360184	-	ebpB	1-1431/1431	100	100	vfdb	NP_814822	(ebpB) endocarditis and biofilm-associated pilus minor subunit EbpB [Ebp pili (VF0538)] [Enterococcus faecalis V583]
CL9924_ST6	CL9924autopatricm_contig_1	360188	363499	-	ebpA	1-3312/3312	100	99.94	vfdb	NP_814821	(ebpA) endocarditis and biofilm-associated pilus tip protein EbpA [Ebp pili (VF0538)] [Enterococcus faecalis V583]
CL9924_ST6	CL9924autopatricm_contig_10	84770	87997	+	fss3	1-3228/3228	100	99.97	vfdb	NP_815578	(fss3) Enterococcus faecalis surface protein Fss3 fibrinogen binding protein [Fibrinogen binding protein (AI273)] [Enterococcus faecalis V583]
CL9924_ST6	CL9924autopatricm_contig_15	21306	22289	-	cylI	1-984/984	100	97.15	vfdb	AAM75254	(cylI) cytolysin immunity protein [Cytolysin (VF0356)] [Enterococcus faecalis str. MMH594]
CL9924_ST6	CL9924autopatricm_contig_15	22290	23528	-	cylA	1-1239/1239	100	98.87	vfdb	AAM75253	(cylA) cytolysin activator [Cytolysin (VF0356)] [Enterococcus faecalis str. MMH594]
CL9924_ST6	CL9924autopatricm_contig_15	23525	25669	-	cylB	1-2145/2145	100	98.32	vfdb	AAM75252	(cylB) ABC-type transporter [Cytolysin (VF0356)] [Enterococcus faecalis str. MMH594]
CL9924_ST6	CL9924autopatricm_contig_15	25681	28662	-	cylM	1-2982/2982	100	98.76	vfdb	AAM75251	(cylM) CylM; cytolysin subunit modifier [Cytolysin (VF0356)] [Enterococcus faecalis str. MMH594]
CL9924_ST6	CL9924autopatricm_contig_15	28723	28914	-	cylS	1-192/192	100	99.48	vfdb	AAM75250	(cylS) CylS; cytolysin subunit [Cytolysin (VF0356)] [Enterococcus faecalis str. MMH594]
CL9924_ST6	CL9924autopatricm_contig_15	28948	29154	-	cylL	1-207/207	100	99.52	vfdb	AAM75249	(cylL) CylL; cytolysin subunit [Cytolysin (VF0356)] [Enterococcus faecalis str. MMH594]
CL9924_ST6	CL9924autopatricm_contig_15	29273	29557	+	cylR1	1-285/285	100	98.6	vfdb	AAM75248	(cylR1) cytolysin regulator R1 [Cytolysin (VF0356)] [Enterococcus faecalis str. MMH594]
CL9924_ST6	CL9924autopatricm_contig_15	29558	29758	+	cylR2	1-201/201	100	99.5	vfdb	AAM75247	(cylR2) cytolysin regulator R2 [Cytolysin (VF0356)] [Enterococcus faecalis str. MMH594]
CL9924_ST6	CL9924autopatricm_contig_22	875	1729	-	sprE	1-855/855	100	100	vfdb	NP_815515	(sprE) serine proteinase V8 family [SprE (VF0358)] [Enterococcus faecalis V583]
CL9924_ST6	CL9924autopatricm_contig_22	1778	3310	-	gelE	1-1533/1533	100	100	vfdb	NP_815516	(gelE) coccolysin [Gelatinase (VF0357)] [Enterococcus faecalis V583]
CL9924_ST6	CL9924autopatricm_contig_22	3545	4888	-	fsrC	1-1344/1344	100	100	vfdb	NP_815517	(fsrC) histidine kinase putative [Fsr (VF0360)] [Enterococcus faecalis V583]
CL9924_ST6	CL9924autopatricm_contig_22	4885	5613	-	fsrB	1-729/729	100	100	vfdb	NP_815518	(fsrB) agrBfs protein [Fsr (VF0360)] [Enterococcus faecalis V583]
CL9924_ST6	CL9924autopatricm_contig_22	5702	6433	-	fsrA	1-732/732	100	100	vfdb	NP_815519	(fsrA) response regulator [Fsr (VF0360)] [Enterococcus faecalis V583]
CL9924_ST6	CL9924autopatricm_contig_24	9094	10020	-	efaA	1-927/927	100	99.89	vfdb	NP_815739	(efaA) endocarditis specific antigen [EfaA (VF0354)] [Enterococcus faecalis V583]
CL9924_ST6	CL9924autopatricm_contig_4	170934	173948	+	EF0818	1-3015/3015	100	100	vfdb	NP_814561	(EF0818) polysaccharide lyase family 8 [Hyaluronidase (VF0359)] [Enterococcus faecalis V583]
CL9924_ST6	CL9924autopatricm_contig_5	37983	43946	-	fss1	1-5964/5964	100	100	vfdb	NP_813892	(fss1) Enterococcus faecalis surface protein Fss1 fibrinogen binding protein [Fibrinogen binding protein (AI271)] [Enterococcus faecalis V583]
CL9924_ST6	CL9924autopatricm_contig_6	29423	30433	-	bopD	1-1011/1011	100	100	vfdb	NP_814691	(bopD) sugar-binding transcriptional regulator LacI family [BopD (VF0362)] [Enterococcus faecalis V583]
CL9924_ST6	CL9924autopatricm_contig_8	10871	14095	-	ecbA	1-3228/3228	99.85	83.78	vfdb	ZP_00603098	(ecbA) Collagen binding MSCRAMM EcbA [EcbA (VF0539)] [Enterococcus faecium DO]
CL9924_ST6	CL9924autopatricm_contig_9	60534	65489	+	fss2	1-4956/4956	100	100	vfdb	NP_816151	(fss2) Enterococcus faecalis surface protein Fss2 fibrinogen binding protein [Fibrinogen binding protein (AI272)] [Enterococcus faecalis V583]
CL9924_ST6	CL9924autopatricm_contig_9	73273	74088	+	cpsA	1-816/816	100	100	vfdb	NP_816141	(cpsA) undecaprenyl diphosphate synthase [Capsule (VF0361)] [Enterococcus faecalis V583]
CL9924_ST6	CL9924autopatricm_contig_9	74085	74885	+	cpsB	1-801/801	100	100	vfdb	NP_816140	(cpsB) phosphatidate cytidylyltransferase [Capsule (VF0361)] [Enterococcus faecalis V583]
CL9924_ST6	CL9924autopatricm_contig_9	75358	76527	+	cpsC	1-1170/1170	100	100	vfdb	NP_816139	(cpsC) teichoic acid biosynthesis protein putative [Capsule (VF0361)] [Enterococcus faecalis V583]
CL9924_ST6	CL9924autopatricm_contig_9	76546	78012	+	cpsD	1-1467/1467	100	100	vfdb	NP_816138	(cpsD) glycosyl transferase group 2 family protein [Capsule (VF0361)] [Enterococcus faecalis V583]
CL9924_ST6	CL9924autopatricm_contig_9	78082	80592	+	cpsE	1-2511/2511	100	100	vfdb	NP_816137	(cpsE) glycosyl transferase group 2 family protein [Capsule (VF0361)] [Enterococcus faecalis V583]
CL9924_ST6	CL9924autopatricm_contig_9	80616	81467	+	cpsF	1-852/852	100	100	vfdb	NP_816136	(cpsF) CpsF protein [Capsule (VF0361)] [Enterococcus faecalis V583]
CL9924_ST6	CL9924autopatricm_contig_9	81494	83947	+	cpsG	1-2454/2454	100	100	vfdb	NP_816135	(cpsG) MurB family protein [Capsule (VF0361)] [Enterococcus faecalis V583]
CL9924_ST6	CL9924autopatricm_contig_9	83965	84363	+	cpsH	1-399/399	100	100	vfdb	NP_816134	(cpsH) lipoprotein [Capsule (VF0361)] [Enterococcus faecalis V583]
CL9924_ST6	CL9924autopatricm_contig_9	84422	85561	+	cpsI	1-1140/1140	100	100	vfdb	NP_816133	(cpsI) UDP-galactopyranose mutase [Capsule (VF0361)] [Enterococcus faecalis V583]
CL9924_ST6	CL9924autopatricm_contig_9	85587	86930	+	cpsJ	1-1344/1344	100	99.93	vfdb	NP_816132	(cpsJ) ABC transporter ATP-binding protein [Capsule (VF0361)] [Enterococcus faecalis V583]
CL9924_ST6	CL9924autopatricm_contig_9	86930	87742	+	cpsK	1-813/813	100	100	vfdb	NP_816131	(cpsK) ABC transporter permease protein [Capsule (VF0361)] [Enterococcus faecalis V583]
CL9943_ST4	CL9943autopatricm_contig_1	366028	366882	-	sprE	1-855/855	100	98.25	vfdb	NP_815515	(sprE) serine proteinase V8 family [SprE (VF0358)] [Enterococcus faecalis V583]
CL9943_ST4	CL9943autopatricm_contig_1	366931	368463	-	gelE	1-1533/1533	100	98.96	vfdb	NP_815516	(gelE) coccolysin [Gelatinase (VF0357)] [Enterococcus faecalis V583]
CL9943_ST4	CL9943autopatricm_contig_1	368698	369781	-	fsrC	261-1344/1344	80.65	99.35	vfdb	NP_815517	(fsrC) histidine kinase putative [Fsr (VF0360)] [Enterococcus faecalis V583]
CL9943_ST4	CL9943autopatricm_contig_10	7757	10984	-	fss3	1-3228/3228	100	99.32	vfdb	NP_815578	(fss3) Enterococcus faecalis surface protein Fss3 fibrinogen binding protein [Fibrinogen binding protein (AI273)] [Enterococcus faecalis V583]
CL9943_ST4	CL9943autopatricm_contig_12	18664	22782	+	EF3023	1-4119/4119	100	99.08	vfdb	NP_816637	(EF3023) polysaccharide lyase family 8 [Hyaluronidase (VF0359)] [Enterococcus faecalis V583]
CL9943_ST4	CL9943autopatricm_contig_13	34662	35588	-	efaA	1-927/927	100	99.68	vfdb	NP_815739	(efaA) endocarditis specific antigen [EfaA (VF0354)] [Enterococcus faecalis V583]
CL9943_ST4	CL9943autopatricm_contig_2	256573	257385	-	cpsK	1-813/813	100	99.88	vfdb	NP_816131	(cpsK) ABC transporter permease protein [Capsule (VF0361)] [Enterococcus faecalis V583]
CL9943_ST4	CL9943autopatricm_contig_2	257385	258728	-	cpsJ	1-1344/1344	100	98.81	vfdb	NP_816132	(cpsJ) ABC transporter ATP-binding protein [Capsule (VF0361)] [Enterococcus faecalis V583]
CL9943_ST4	CL9943autopatricm_contig_2	258754	259893	-	cpsI	1-1140/1140	100	99.65	vfdb	NP_816133	(cpsI) UDP-galactopyranose mutase [Capsule (VF0361)] [Enterococcus faecalis V583]
CL9943_ST4	CL9943autopatricm_contig_2	259952	260350	-	cpsH	1-399/399	100	100	vfdb	NP_816134	(cpsH) lipoprotein [Capsule (VF0361)] [Enterococcus faecalis V583]
CL9943_ST4	CL9943autopatricm_contig_2	260368	262821	-	cpsG	1-2454/2454	100	99.84	vfdb	NP_816135	(cpsG) MurB family protein [Capsule (VF0361)] [Enterococcus faecalis V583]
CL9943_ST4	CL9943autopatricm_contig_2	262848	263699	-	cpsF	1-852/852	100	99.77	vfdb	NP_816136	(cpsF) CpsF protein [Capsule (VF0361)] [Enterococcus faecalis V583]
CL9943_ST4	CL9943autopatricm_contig_2	263723	266233	-	cpsE	1-2511/2511	100	100	vfdb	NP_816137	(cpsE) glycosyl transferase group 2 family protein [Capsule (VF0361)] [Enterococcus faecalis V583]
CL9943_ST4	CL9943autopatricm_contig_2	266303	267769	-	cpsD	1-1467/1467	100	100	vfdb	NP_816138	(cpsD) glycosyl transferase group 2 family protein [Capsule (VF0361)] [Enterococcus faecalis V583]
CL9943_ST4	CL9943autopatricm_contig_2	267788	268957	-	cpsC	1-1170/1170	100	99.92	vfdb	NP_816139	(cpsC) teichoic acid biosynthesis protein putative [Capsule (VF0361)] [Enterococcus faecalis V583]
CL9943_ST4	CL9943autopatricm_contig_2	269430	270230	-	cpsB	1-801/801	100	99.38	vfdb	NP_816140	(cpsB) phosphatidate cytidylyltransferase [Capsule (VF0361)] [Enterococcus faecalis V583]
CL9943_ST4	CL9943autopatricm_contig_2	270227	271042	-	cpsA	1-816/816	100	99.27	vfdb	NP_816141	(cpsA) undecaprenyl diphosphate synthase [Capsule (VF0361)] [Enterococcus faecalis V583]
CL9943_ST4	CL9943autopatricm_contig_2	279259	283566	-	fss2	1-4305/4956	86.84	95.68	vfdb	NP_816151	(fss2) Enterococcus faecalis surface protein Fss2 fibrinogen binding protein [Fibrinogen binding protein (AI272)] [Enterococcus faecalis V583]
CL9943_ST4	CL9943autopatricm_contig_3	14599	17910	+	ebpA	1-3312/3312	100	99.94	vfdb	NP_814821	(ebpA) endocarditis and biofilm-associated pilus tip protein EbpA [Ebp pili (VF0538)] [Enterococcus faecalis V583]
CL9943_ST4	CL9943autopatricm_contig_3	17914	19344	+	ebpB	1-1431/1431	100	100	vfdb	NP_814822	(ebpB) endocarditis and biofilm-associated pilus minor subunit EbpB [Ebp pili (VF0538)] [Enterococcus faecalis V583]
CL9943_ST4	CL9943autopatricm_contig_3	19341	21224	+	ebpC	1-1878/1878	100	99.68	vfdb	NP_814823	(ebpC) endocarditis and biofilm-associated pilus major subunit EbpC [Ebp pili (VF0538)] [Enterococcus faecalis V583]
CL9943_ST4	CL9943autopatricm_contig_3	21318	22172	+	srtC	1-855/855	100	100	vfdb	NP_814824	(srtC) sortase [Ebp pili (VF0538)] [Enterococcus faecalis V583]
CL9943_ST4	CL9943autopatricm_contig_3	25254	27278	+	ace	1-2025/2025	100	99.95	vfdb	NP_814829	(ace) collagen adhesin protein [Ace (VF0355)] [Enterococcus faecalis V583]
CL9943_ST4	CL9943autopatricm_contig_31	771	971	-	cylR2	1-201/201	100	100	vfdb	AAM75247	(cylR2) cytolysin regulator R2 [Cytolysin (VF0356)] [Enterococcus faecalis str. MMH594]
CL9943_ST4	CL9943autopatricm_contig_31	972	1256	-	cylR1	1-285/285	100	100	vfdb	AAM75248	(cylR1) cytolysin regulator R1 [Cytolysin (VF0356)] [Enterococcus faecalis str. MMH594]
CL9943_ST4	CL9943autopatricm_contig_31	1375	1581	+	cylL	1-207/207	100	100	vfdb	AAM75249	(cylL) CylL; cytolysin subunit [Cytolysin (VF0356)] [Enterococcus faecalis str. MMH594]
CL9943_ST4	CL9943autopatricm_contig_31	1615	1806	+	cylS	1-192/192	100	100	vfdb	AAM75250	(cylS) CylS; cytolysin subunit [Cytolysin (VF0356)] [Enterococcus faecalis str. MMH594]
CL9943_ST4	CL9943autopatricm_contig_31	1867	4848	+	cylM	1-2982/2982	100	99.7	vfdb	AAM75251	(cylM) CylM; cytolysin subunit modifier [Cytolysin (VF0356)] [Enterococcus faecalis str. MMH594]
CL9943_ST4	CL9943autopatricm_contig_31	4860	7004	+	cylB	1-2145/2145	100	99.81	vfdb	AAM75252	(cylB) ABC-type transporter [Cytolysin (VF0356)] [Enterococcus faecalis str. MMH594]
CL9943_ST4	CL9943autopatricm_contig_31	7001	8239	+	cylA	1-1239/1239	100	99.84	vfdb	AAM75253	(cylA) cytolysin activator [Cytolysin (VF0356)] [Enterococcus faecalis str. MMH594]
CL9943_ST4	CL9943autopatricm_contig_31	8240	9223	+	cylI	1-984/984	100	97.15	vfdb	AAM75254	(cylI) cytolysin immunity protein [Cytolysin (VF0356)] [Enterococcus faecalis str. MMH594]
CL9943_ST4	CL9943autopatricm_contig_4	126116	132079	-	fss1	1-5964/5964	100	98.56	vfdb	NP_813892	(fss1) Enterococcus faecalis surface protein Fss1 fibrinogen binding protein [Fibrinogen binding protein (AI271)] [Enterococcus faecalis V583]
CL9943_ST4	CL9943autopatricm_contig_6	146820	149834	+	EF0818	1-3015/3015	100	100	vfdb	NP_814561	(EF0818) polysaccharide lyase family 8 [Hyaluronidase (VF0359)] [Enterococcus faecalis V583]
CL9943_ST4	CL9943autopatricm_contig_8	126143	127153	-	bopD	1-1011/1011	100	98.71	vfdb	NP_814691	(bopD) sugar-binding transcriptional regulator LacI family [BopD (VF0362)] [Enterococcus faecalis V583]
CVM_N52467_ST228	NZ_PUBS01000008.1	580	3594	-	EF0818	1-3015/3015	100	97.48	vfdb	NP_814561	(EF0818) polysaccharide lyase family 8 [Hyaluronidase (VF0359)] [Enterococcus faecalis V583]
CVM_N52467_ST228	NZ_PUBS01000015.1	84702	85556	-	sprE	1-855/855	100	96.49	vfdb	NP_815515	(sprE) serine proteinase V8 family [SprE (VF0358)] [Enterococcus faecalis V583]
CVM_N52467_ST228	NZ_PUBS01000015.1	85605	87137	-	gelE	1-1533/1533	100	96.48	vfdb	NP_815516	(gelE) coccolysin [Gelatinase (VF0357)] [Enterococcus faecalis V583]
CVM_N52467_ST228	NZ_PUBS01000015.1	87373	88716	-	fsrC	1-1344/1344	100	98.29	vfdb	NP_815517	(fsrC) histidine kinase putative [Fsr (VF0360)] [Enterococcus faecalis V583]
CVM_N52467_ST228	NZ_PUBS01000015.1	88713	89441	-	fsrB	1-729/729	100	97.12	vfdb	NP_815518	(fsrB) agrBfs protein [Fsr (VF0360)] [Enterococcus faecalis V583]
CVM_N52467_ST228	NZ_PUBS01000015.1	89530	90261	-	fsrA	1-732/732	100	96.58	vfdb	NP_815519	(fsrA) response regulator [Fsr (VF0360)] [Enterococcus faecalis V583]
CVM_N52467_ST228	NZ_PUBS01000018.1	14897	15907	-	bopD	1-1011/1011	100	97.33	vfdb	NP_814691	(bopD) sugar-binding transcriptional regulator LacI family [BopD (VF0362)] [Enterococcus faecalis V583]
CVM_N52467_ST228	NZ_PUBS01000020.1	22414	28413	+	fss1	1-5964/5964	99.8	85	vfdb	NP_813892	(fss1) Enterococcus faecalis surface protein Fss1 fibrinogen binding protein [Fibrinogen binding protein (AI271)] [Enterococcus faecalis V583]
CVM_N52467_ST228	NZ_PUBS01000025.1	72775	74496	-	ace	1-1722/2025	84.89	82.55	vfdb	NP_814829	(ace) collagen adhesin protein [Ace (VF0355)] [Enterococcus faecalis V583]
CVM_N52467_ST228	NZ_PUBS01000025.1	77526	78370	-	srtC	1-845/855	98.83	97.87	vfdb	NP_814824	(srtC) sortase [Ebp pili (VF0538)] [Enterococcus faecalis V583]
CVM_N52467_ST228	NZ_PUBS01000025.1	78464	80347	-	ebpC	1-1878/1878	100	97.56	vfdb	NP_814823	(ebpC) endocarditis and biofilm-associated pilus major subunit EbpC [Ebp pili (VF0538)] [Enterococcus faecalis V583]
CVM_N52467_ST228	NZ_PUBS01000025.1	80344	81774	-	ebpB	1-1431/1431	100	97.69	vfdb	NP_814822	(ebpB) endocarditis and biofilm-associated pilus minor subunit EbpB [Ebp pili (VF0538)] [Enterococcus faecalis V583]
CVM_N52467_ST228	NZ_PUBS01000025.1	81778	85089	-	ebpA	1-3312/3312	100	97.61	vfdb	NP_814821	(ebpA) endocarditis and biofilm-associated pilus tip protein EbpA [Ebp pili (VF0538)] [Enterococcus faecalis V583]
CVM_N52467_ST228	NZ_PUBS01000029.1	123	5075	+	fss2	1-4956/4956	99.8	92.46	vfdb	NP_816151	(fss2) Enterococcus faecalis surface protein Fss2 fibrinogen binding protein [Fibrinogen binding protein (AI272)] [Enterococcus faecalis V583]
CVM_N52467_ST228	NZ_PUBS01000029.1	12855	13670	+	cpsA	1-816/816	100	96.81	vfdb	NP_816141	(cpsA) undecaprenyl diphosphate synthase [Capsule (VF0361)] [Enterococcus faecalis V583]
CVM_N52467_ST228	NZ_PUBS01000029.1	13667	14467	+	cpsB	1-801/801	100	96.13	vfdb	NP_816140	(cpsB) phosphatidate cytidylyltransferase [Capsule (VF0361)] [Enterococcus faecalis V583]
CVM_N52467_ST228	NZ_PUBS01000029.1	14927	16096	+	cpsC	1-1170/1170	100	95.04	vfdb	NP_816139	(cpsC) teichoic acid biosynthesis protein putative [Capsule (VF0361)] [Enterococcus faecalis V583]
CVM_N52467_ST228	NZ_PUBS01000029.1	16124	17569	+	cpsD	22-1467/1467	98.57	95.3	vfdb	NP_816138	(cpsD) glycosyl transferase group 2 family protein [Capsule (VF0361)] [Enterococcus faecalis V583]
CVM_N52467_ST228	NZ_PUBS01000029.1	17639	20148	+	cpsE	1-2510/2511	99.96	96.81	vfdb	NP_816137	(cpsE) glycosyl transferase group 2 family protein [Capsule (VF0361)] [Enterococcus faecalis V583]
CVM_N52467_ST228	NZ_PUBS01000029.1	20230	22683	+	cpsG	1-2454/2454	100	97.27	vfdb	NP_816135	(cpsG) MurB family protein [Capsule (VF0361)] [Enterococcus faecalis V583]
CVM_N52467_ST228	NZ_PUBS01000029.1	22701	23099	+	cpsH	1-399/399	100	97.24	vfdb	NP_816134	(cpsH) lipoprotein [Capsule (VF0361)] [Enterococcus faecalis V583]
CVM_N52467_ST228	NZ_PUBS01000029.1	23158	24297	+	cpsI	1-1140/1140	100	98.33	vfdb	NP_816133	(cpsI) UDP-galactopyranose mutase [Capsule (VF0361)] [Enterococcus faecalis V583]
CVM_N52467_ST228	NZ_PUBS01000029.1	24323	25666	+	cpsJ	1-1344/1344	100	94.94	vfdb	NP_816132	(cpsJ) ABC transporter ATP-binding protein [Capsule (VF0361)] [Enterococcus faecalis V583]
CVM_N52467_ST228	NZ_PUBS01000029.1	25666	26478	+	cpsK	1-813/813	100	96.8	vfdb	NP_816131	(cpsK) ABC transporter permease protein [Capsule (VF0361)] [Enterococcus faecalis V583]
CVM_N52467_ST228	NZ_PUBS01000087.1	22	948	-	efaA	1-927/927	100	98.17	vfdb	NP_815739	(efaA) endocarditis specific antigen [EfaA (VF0354)] [Enterococcus faecalis V583]
CVM_N52587_STx	NZ_PUBP01000001.1	135315	136169	-	sprE	1-855/855	100	96.49	vfdb	NP_815515	(sprE) serine proteinase V8 family [SprE (VF0358)] [Enterococcus faecalis V583]
CVM_N52587_STx	NZ_PUBP01000001.1	136218	137750	-	gelE	1-1533/1533	100	96.48	vfdb	NP_815516	(gelE) coccolysin [Gelatinase (VF0357)] [Enterococcus faecalis V583]
CVM_N52587_STx	NZ_PUBP01000001.1	137986	139329	-	fsrC	1-1344/1344	100	98.29	vfdb	NP_815517	(fsrC) histidine kinase putative [Fsr (VF0360)] [Enterococcus faecalis V583]
CVM_N52587_STx	NZ_PUBP01000001.1	139326	140054	-	fsrB	1-729/729	100	97.12	vfdb	NP_815518	(fsrB) agrBfs protein [Fsr (VF0360)] [Enterococcus faecalis V583]
CVM_N52587_STx	NZ_PUBP01000001.1	140143	140874	-	fsrA	1-732/732	100	96.58	vfdb	NP_815519	(fsrA) response regulator [Fsr (VF0360)] [Enterococcus faecalis V583]
CVM_N52587_STx	NZ_PUBP01000009.1	54171	60170	-	fss1	1-5964/5964	99.8	85	vfdb	NP_813892	(fss1) Enterococcus faecalis surface protein Fss1 fibrinogen binding protein [Fibrinogen binding protein (AI271)] [Enterococcus faecalis V583]
CVM_N52587_STx	NZ_PUBP01000011.1	20928	24239	+	ebpA	1-3312/3312	100	97.61	vfdb	NP_814821	(ebpA) endocarditis and biofilm-associated pilus tip protein EbpA [Ebp pili (VF0538)] [Enterococcus faecalis V583]
CVM_N52587_STx	NZ_PUBP01000011.1	24243	25673	+	ebpB	1-1431/1431	100	97.69	vfdb	NP_814822	(ebpB) endocarditis and biofilm-associated pilus minor subunit EbpB [Ebp pili (VF0538)] [Enterococcus faecalis V583]
CVM_N52587_STx	NZ_PUBP01000011.1	25670	27553	+	ebpC	1-1878/1878	100	97.56	vfdb	NP_814823	(ebpC) endocarditis and biofilm-associated pilus major subunit EbpC [Ebp pili (VF0538)] [Enterococcus faecalis V583]
CVM_N52587_STx	NZ_PUBP01000011.1	27647	28491	+	srtC	1-845/855	98.83	97.87	vfdb	NP_814824	(srtC) sortase [Ebp pili (VF0538)] [Enterococcus faecalis V583]
CVM_N52587_STx	NZ_PUBP01000011.1	68580	70301	+	ace	1-1722/2025	84.89	82.55	vfdb	NP_814829	(ace) collagen adhesin protein [Ace (VF0355)] [Enterococcus faecalis V583]
CVM_N52587_STx	NZ_PUBP01000016.1	580	3594	-	EF0818	1-3015/3015	100	97.48	vfdb	NP_814561	(EF0818) polysaccharide lyase family 8 [Hyaluronidase (VF0359)] [Enterococcus faecalis V583]
CVM_N52587_STx	NZ_PUBP01000030.1	14897	15907	-	bopD	1-1011/1011	100	97.33	vfdb	NP_814691	(bopD) sugar-binding transcriptional regulator LacI family [BopD (VF0362)] [Enterococcus faecalis V583]
CVM_N52587_STx	NZ_PUBP01000036.1	22	948	-	efaA	1-927/927	100	98.17	vfdb	NP_815739	(efaA) endocarditis specific antigen [EfaA (VF0354)] [Enterococcus faecalis V583]
CVM_N52587_STx	NZ_PUBP01000067.1	2502	3314	-	cpsK	1-813/813	100	96.8	vfdb	NP_816131	(cpsK) ABC transporter permease protein [Capsule (VF0361)] [Enterococcus faecalis V583]
CVM_N52587_STx	NZ_PUBP01000067.1	3314	4657	-	cpsJ	1-1344/1344	100	94.94	vfdb	NP_816132	(cpsJ) ABC transporter ATP-binding protein [Capsule (VF0361)] [Enterococcus faecalis V583]
CVM_N52587_STx	NZ_PUBP01000067.1	4683	5822	-	cpsI	1-1140/1140	100	98.33	vfdb	NP_816133	(cpsI) UDP-galactopyranose mutase [Capsule (VF0361)] [Enterococcus faecalis V583]
CVM_N52587_STx	NZ_PUBP01000067.1	5881	6279	-	cpsH	1-399/399	100	97.24	vfdb	NP_816134	(cpsH) lipoprotein [Capsule (VF0361)] [Enterococcus faecalis V583]
CVM_N52587_STx	NZ_PUBP01000067.1	6297	8750	-	cpsG	1-2454/2454	100	97.27	vfdb	NP_816135	(cpsG) MurB family protein [Capsule (VF0361)] [Enterococcus faecalis V583]
CVM_N52587_STx	NZ_PUBP01000067.1	8832	11341	-	cpsE	1-2510/2511	99.96	96.81	vfdb	NP_816137	(cpsE) glycosyl transferase group 2 family protein [Capsule (VF0361)] [Enterococcus faecalis V583]
CVM_N52587_STx	NZ_PUBP01000067.1	11411	12856	-	cpsD	22-1467/1467	98.57	95.3	vfdb	NP_816138	(cpsD) glycosyl transferase group 2 family protein [Capsule (VF0361)] [Enterococcus faecalis V583]
CVM_N52587_STx	NZ_PUBP01000067.1	12884	14053	-	cpsC	1-1170/1170	100	95.04	vfdb	NP_816139	(cpsC) teichoic acid biosynthesis protein putative [Capsule (VF0361)] [Enterococcus faecalis V583]
CVM_N52587_STx	NZ_PUBP01000067.1	14513	15313	-	cpsB	1-801/801	100	96.13	vfdb	NP_816140	(cpsB) phosphatidate cytidylyltransferase [Capsule (VF0361)] [Enterococcus faecalis V583]
CVM_N52587_STx	NZ_PUBP01000067.1	15310	16125	-	cpsA	1-816/816	100	96.81	vfdb	NP_816141	(cpsA) undecaprenyl diphosphate synthase [Capsule (VF0361)] [Enterococcus faecalis V583]
CVM_N52587_STx	NZ_PUBP01000067.1	23905	28857	-	fss2	1-4956/4956	99.8	92.46	vfdb	NP_816151	(fss2) Enterococcus faecalis surface protein Fss2 fibrinogen binding protein [Fibrinogen binding protein (AI272)] [Enterococcus faecalis V583]
CVM N52662_ST228	NZ_PUBH01000007.1	147919	148773	-	sprE	1-855/855	100	96.49	vfdb	NP_815515	(sprE) serine proteinase V8 family [SprE (VF0358)] [Enterococcus faecalis V583]
CVM N52662_ST228	NZ_PUBH01000007.1	148822	150354	-	gelE	1-1533/1533	100	96.48	vfdb	NP_815516	(gelE) coccolysin [Gelatinase (VF0357)] [Enterococcus faecalis V583]
CVM N52662_ST228	NZ_PUBH01000007.1	150590	151933	-	fsrC	1-1344/1344	100	98.29	vfdb	NP_815517	(fsrC) histidine kinase putative [Fsr (VF0360)] [Enterococcus faecalis V583]
CVM N52662_ST228	NZ_PUBH01000007.1	151930	152658	-	fsrB	1-729/729	100	96.98	vfdb	NP_815518	(fsrB) agrBfs protein [Fsr (VF0360)] [Enterococcus faecalis V583]
CVM N52662_ST228	NZ_PUBH01000007.1	152747	153478	-	fsrA	1-732/732	100	96.58	vfdb	NP_815519	(fsrA) response regulator [Fsr (VF0360)] [Enterococcus faecalis V583]
CVM N52662_ST228	NZ_PUBH01000011.1	36046	39357	+	ebpA	1-3312/3312	100	97.61	vfdb	NP_814821	(ebpA) endocarditis and biofilm-associated pilus tip protein EbpA [Ebp pili (VF0538)] [Enterococcus faecalis V583]
CVM N52662_ST228	NZ_PUBH01000011.1	39361	40791	+	ebpB	1-1431/1431	100	97.69	vfdb	NP_814822	(ebpB) endocarditis and biofilm-associated pilus minor subunit EbpB [Ebp pili (VF0538)] [Enterococcus faecalis V583]
CVM N52662_ST228	NZ_PUBH01000011.1	40788	42671	+	ebpC	1-1878/1878	100	97.56	vfdb	NP_814823	(ebpC) endocarditis and biofilm-associated pilus major subunit EbpC [Ebp pili (VF0538)] [Enterococcus faecalis V583]
CVM N52662_ST228	NZ_PUBH01000011.1	42765	43609	+	srtC	1-845/855	98.83	97.87	vfdb	NP_814824	(srtC) sortase [Ebp pili (VF0538)] [Enterococcus faecalis V583]
CVM N52662_ST228	NZ_PUBH01000011.1	83698	85419	+	ace	1-1722/2025	84.89	82.55	vfdb	NP_814829	(ace) collagen adhesin protein [Ace (VF0355)] [Enterococcus faecalis V583]
CVM N52662_ST228	NZ_PUBH01000013.1	67205	68215	+	bopD	1-1011/1011	100	97.33	vfdb	NP_814691	(bopD) sugar-binding transcriptional regulator LacI family [BopD (VF0362)] [Enterococcus faecalis V583]
CVM N52662_ST228	NZ_PUBH01000015.1	57194	63193	-	fss1	1-5964/5964	99.8	85	vfdb	NP_813892	(fss1) Enterococcus faecalis surface protein Fss1 fibrinogen binding protein [Fibrinogen binding protein (AI271)] [Enterococcus faecalis V583]
CVM N52662_ST228	NZ_PUBH01000017.1	38560	42477	+	prgB/asc10	1-3918/3918	99.95	94.46	vfdb	NP_817031	(prgB/asc10) aggregation substance PrgB/Asc10 [AS (VF0352)] [Enterococcus faecalis V583]
CVM N52662_ST228	NZ_PUBH01000038.1	3426	8378	+	fss2	1-4956/4956	99.8	92.46	vfdb	NP_816151	(fss2) Enterococcus faecalis surface protein Fss2 fibrinogen binding protein [Fibrinogen binding protein (AI272)] [Enterococcus faecalis V583]
CVM N52662_ST228	NZ_PUBH01000038.1	16158	16973	+	cpsA	1-816/816	100	96.81	vfdb	NP_816141	(cpsA) undecaprenyl diphosphate synthase [Capsule (VF0361)] [Enterococcus faecalis V583]
CVM N52662_ST228	NZ_PUBH01000038.1	16970	17770	+	cpsB	1-801/801	100	96.13	vfdb	NP_816140	(cpsB) phosphatidate cytidylyltransferase [Capsule (VF0361)] [Enterococcus faecalis V583]
CVM N52662_ST228	NZ_PUBH01000038.1	18230	19399	+	cpsC	1-1170/1170	100	95.04	vfdb	NP_816139	(cpsC) teichoic acid biosynthesis protein putative [Capsule (VF0361)] [Enterococcus faecalis V583]
CVM N52662_ST228	NZ_PUBH01000038.1	19427	20872	+	cpsD	22-1467/1467	98.57	95.3	vfdb	NP_816138	(cpsD) glycosyl transferase group 2 family protein [Capsule (VF0361)] [Enterococcus faecalis V583]
CVM N52662_ST228	NZ_PUBH01000038.1	20942	23451	+	cpsE	1-2510/2511	99.96	96.81	vfdb	NP_816137	(cpsE) glycosyl transferase group 2 family protein [Capsule (VF0361)] [Enterococcus faecalis V583]
CVM N52662_ST228	NZ_PUBH01000038.1	23533	25986	+	cpsG	1-2454/2454	100	97.27	vfdb	NP_816135	(cpsG) MurB family protein [Capsule (VF0361)] [Enterococcus faecalis V583]
CVM N52662_ST228	NZ_PUBH01000038.1	26004	26402	+	cpsH	1-399/399	100	97.24	vfdb	NP_816134	(cpsH) lipoprotein [Capsule (VF0361)] [Enterococcus faecalis V583]
CVM N52662_ST228	NZ_PUBH01000038.1	26461	27600	+	cpsI	1-1140/1140	100	98.33	vfdb	NP_816133	(cpsI) UDP-galactopyranose mutase [Capsule (VF0361)] [Enterococcus faecalis V583]
CVM N52662_ST228	NZ_PUBH01000038.1	27626	28969	+	cpsJ	1-1344/1344	100	94.94	vfdb	NP_816132	(cpsJ) ABC transporter ATP-binding protein [Capsule (VF0361)] [Enterococcus faecalis V583]
CVM N52662_ST228	NZ_PUBH01000038.1	28969	29781	+	cpsK	1-813/813	100	96.8	vfdb	NP_816131	(cpsK) ABC transporter permease protein [Capsule (VF0361)] [Enterococcus faecalis V583]
CVM N52662_ST228	NZ_PUBH01000042.1	23	949	-	efaA	1-927/927	100	98.17	vfdb	NP_815739	(efaA) endocarditis specific antigen [EfaA (VF0354)] [Enterococcus faecalis V583]
CVM N52662_ST228	NZ_PUBH01000048.1	3056	6070	-	EF0818	1-3015/3015	100	97.48	vfdb	NP_814561	(EF0818) polysaccharide lyase family 8 [Hyaluronidase (VF0359)] [Enterococcus faecalis V583]
CVM N53420_ST228	NZ_PTYL01000001.1	31273	32004	+	fsrA	1-732/732	100	96.58	vfdb	NP_815519	(fsrA) response regulator [Fsr (VF0360)] [Enterococcus faecalis V583]
CVM N53420_ST228	NZ_PTYL01000001.1	32093	32821	+	fsrB	1-729/729	100	97.12	vfdb	NP_815518	(fsrB) agrBfs protein [Fsr (VF0360)] [Enterococcus faecalis V583]
CVM N53420_ST228	NZ_PTYL01000001.1	32818	34161	+	fsrC	1-1344/1344	100	98.29	vfdb	NP_815517	(fsrC) histidine kinase putative [Fsr (VF0360)] [Enterococcus faecalis V583]
CVM N53420_ST228	NZ_PTYL01000001.1	34397	35929	+	gelE	1-1533/1533	100	96.48	vfdb	NP_815516	(gelE) coccolysin [Gelatinase (VF0357)] [Enterococcus faecalis V583]
CVM N53420_ST228	NZ_PTYL01000001.1	35978	36832	+	sprE	1-855/855	100	96.49	vfdb	NP_815515	(sprE) serine proteinase V8 family [SprE (VF0358)] [Enterococcus faecalis V583]
CVM N53420_ST228	NZ_PTYL01000002.1	66647	67657	+	bopD	1-1011/1011	100	97.33	vfdb	NP_814691	(bopD) sugar-binding transcriptional regulator LacI family [BopD (VF0362)] [Enterococcus faecalis V583]
CVM N53420_ST228	NZ_PTYL01000008.1	34054	40053	-	fss1	1-5964/5964	99.8	85	vfdb	NP_813892	(fss1) Enterococcus faecalis surface protein Fss1 fibrinogen binding protein [Fibrinogen binding protein (AI271)] [Enterococcus faecalis V583]
CVM N53420_ST228	NZ_PTYL01000019.1	20928	24239	+	ebpA	1-3312/3312	100	97.61	vfdb	NP_814821	(ebpA) endocarditis and biofilm-associated pilus tip protein EbpA [Ebp pili (VF0538)] [Enterococcus faecalis V583]
CVM N53420_ST228	NZ_PTYL01000019.1	24243	25673	+	ebpB	1-1431/1431	100	97.69	vfdb	NP_814822	(ebpB) endocarditis and biofilm-associated pilus minor subunit EbpB [Ebp pili (VF0538)] [Enterococcus faecalis V583]
CVM N53420_ST228	NZ_PTYL01000019.1	25670	27553	+	ebpC	1-1878/1878	100	97.56	vfdb	NP_814823	(ebpC) endocarditis and biofilm-associated pilus major subunit EbpC [Ebp pili (VF0538)] [Enterococcus faecalis V583]
CVM N53420_ST228	NZ_PTYL01000019.1	27647	28491	+	srtC	1-845/855	98.83	97.87	vfdb	NP_814824	(srtC) sortase [Ebp pili (VF0538)] [Enterococcus faecalis V583]
CVM N53420_ST228	NZ_PTYL01000019.1	31521	33242	+	ace	1-1722/2025	84.89	82.55	vfdb	NP_814829	(ace) collagen adhesin protein [Ace (VF0355)] [Enterococcus faecalis V583]
CVM N53420_ST228	NZ_PTYL01000020.1	2502	3314	-	cpsK	1-813/813	100	96.8	vfdb	NP_816131	(cpsK) ABC transporter permease protein [Capsule (VF0361)] [Enterococcus faecalis V583]
CVM N53420_ST228	NZ_PTYL01000020.1	3314	4657	-	cpsJ	1-1344/1344	100	94.94	vfdb	NP_816132	(cpsJ) ABC transporter ATP-binding protein [Capsule (VF0361)] [Enterococcus faecalis V583]
CVM N53420_ST228	NZ_PTYL01000020.1	4683	5822	-	cpsI	1-1140/1140	100	98.33	vfdb	NP_816133	(cpsI) UDP-galactopyranose mutase [Capsule (VF0361)] [Enterococcus faecalis V583]
CVM N53420_ST228	NZ_PTYL01000020.1	5881	6279	-	cpsH	1-399/399	100	97.24	vfdb	NP_816134	(cpsH) lipoprotein [Capsule (VF0361)] [Enterococcus faecalis V583]
CVM N53420_ST228	NZ_PTYL01000020.1	6297	8750	-	cpsG	1-2454/2454	100	97.27	vfdb	NP_816135	(cpsG) MurB family protein [Capsule (VF0361)] [Enterococcus faecalis V583]
CVM N53420_ST228	NZ_PTYL01000020.1	8832	11341	-	cpsE	1-2510/2511	99.96	96.81	vfdb	NP_816137	(cpsE) glycosyl transferase group 2 family protein [Capsule (VF0361)] [Enterococcus faecalis V583]
CVM N53420_ST228	NZ_PTYL01000020.1	11411	12856	-	cpsD	22-1467/1467	98.57	95.3	vfdb	NP_816138	(cpsD) glycosyl transferase group 2 family protein [Capsule (VF0361)] [Enterococcus faecalis V583]
CVM N53420_ST228	NZ_PTYL01000020.1	12884	14053	-	cpsC	1-1170/1170	100	95.04	vfdb	NP_816139	(cpsC) teichoic acid biosynthesis protein putative [Capsule (VF0361)] [Enterococcus faecalis V583]
CVM N53420_ST228	NZ_PTYL01000020.1	14513	15313	-	cpsB	1-801/801	100	96.13	vfdb	NP_816140	(cpsB) phosphatidate cytidylyltransferase [Capsule (VF0361)] [Enterococcus faecalis V583]
CVM N53420_ST228	NZ_PTYL01000020.1	15310	16125	-	cpsA	1-816/816	100	96.81	vfdb	NP_816141	(cpsA) undecaprenyl diphosphate synthase [Capsule (VF0361)] [Enterococcus faecalis V583]
CVM N53420_ST228	NZ_PTYL01000020.1	23905	28857	-	fss2	1-4956/4956	99.8	92.46	vfdb	NP_816151	(fss2) Enterococcus faecalis surface protein Fss2 fibrinogen binding protein [Fibrinogen binding protein (AI272)] [Enterococcus faecalis V583]
CVM N53420_ST228	NZ_PTYL01000037.1	580	3594	-	EF0818	1-3015/3015	100	97.48	vfdb	NP_814561	(EF0818) polysaccharide lyase family 8 [Hyaluronidase (VF0359)] [Enterococcus faecalis V583]
CVM N53420_ST228	NZ_PTYL01000068.1	22	948	-	efaA	1-927/927	100	98.17	vfdb	NP_815739	(efaA) endocarditis specific antigen [EfaA (VF0354)] [Enterococcus faecalis V583]
CVM_N54548_ST228	NZ_PTZS01000001.1	42399	43130	+	fsrA	1-732/732	100	96.58	vfdb	NP_815519	(fsrA) response regulator [Fsr (VF0360)] [Enterococcus faecalis V583]
CVM_N54548_ST228	NZ_PTZS01000001.1	43219	43947	+	fsrB	1-729/729	100	97.12	vfdb	NP_815518	(fsrB) agrBfs protein [Fsr (VF0360)] [Enterococcus faecalis V583]
CVM_N54548_ST228	NZ_PTZS01000001.1	43944	45287	+	fsrC	1-1344/1344	100	98.21	vfdb	NP_815517	(fsrC) histidine kinase putative [Fsr (VF0360)] [Enterococcus faecalis V583]
CVM_N54548_ST228	NZ_PTZS01000001.1	45523	47055	+	gelE	1-1533/1533	100	96.48	vfdb	NP_815516	(gelE) coccolysin [Gelatinase (VF0357)] [Enterococcus faecalis V583]
CVM_N54548_ST228	NZ_PTZS01000001.1	47104	47958	+	sprE	1-855/855	100	96.49	vfdb	NP_815515	(sprE) serine proteinase V8 family [SprE (VF0358)] [Enterococcus faecalis V583]
CVM_N54548_ST228	NZ_PTZS01000002.1	54172	60171	-	fss1	1-5964/5964	99.8	85	vfdb	NP_813892	(fss1) Enterococcus faecalis surface protein Fss1 fibrinogen binding protein [Fibrinogen binding protein (AI271)] [Enterococcus faecalis V583]
CVM_N54548_ST228	NZ_PTZS01000004.1	59134	60144	-	bopD	1-1011/1011	100	97.33	vfdb	NP_814691	(bopD) sugar-binding transcriptional regulator LacI family [BopD (VF0362)] [Enterococcus faecalis V583]
CVM_N54548_ST228	NZ_PTZS01000007.1	16806	20117	+	ebpA	1-3312/3312	100	97.61	vfdb	NP_814821	(ebpA) endocarditis and biofilm-associated pilus tip protein EbpA [Ebp pili (VF0538)] [Enterococcus faecalis V583]
CVM_N54548_ST228	NZ_PTZS01000007.1	20121	21551	+	ebpB	1-1431/1431	100	97.69	vfdb	NP_814822	(ebpB) endocarditis and biofilm-associated pilus minor subunit EbpB [Ebp pili (VF0538)] [Enterococcus faecalis V583]
CVM_N54548_ST228	NZ_PTZS01000007.1	21548	23431	+	ebpC	1-1878/1878	100	97.56	vfdb	NP_814823	(ebpC) endocarditis and biofilm-associated pilus major subunit EbpC [Ebp pili (VF0538)] [Enterococcus faecalis V583]
CVM_N54548_ST228	NZ_PTZS01000007.1	23525	24369	+	srtC	1-845/855	98.83	97.87	vfdb	NP_814824	(srtC) sortase [Ebp pili (VF0538)] [Enterococcus faecalis V583]
CVM_N54548_ST228	NZ_PTZS01000007.1	27399	29120	+	ace	1-1722/2025	84.89	82.55	vfdb	NP_814829	(ace) collagen adhesin protein [Ace (VF0355)] [Enterococcus faecalis V583]
CVM_N54548_ST228	NZ_PTZS01000013.1	3056	6070	-	EF0818	1-3015/3015	100	97.48	vfdb	NP_814561	(EF0818) polysaccharide lyase family 8 [Hyaluronidase (VF0359)] [Enterococcus faecalis V583]
CVM_N54548_ST228	NZ_PTZS01000025.1	61100	62026	+	efaA	1-927/927	100	98.17	vfdb	NP_815739	(efaA) endocarditis specific antigen [EfaA (VF0354)] [Enterococcus faecalis V583]
CVM_N54548_ST228	NZ_PTZS01000051.1	124	5076	+	fss2	1-4956/4956	99.8	92.46	vfdb	NP_816151	(fss2) Enterococcus faecalis surface protein Fss2 fibrinogen binding protein [Fibrinogen binding protein (AI272)] [Enterococcus faecalis V583]
CVM_N54548_ST228	NZ_PTZS01000051.1	12856	13671	+	cpsA	1-816/816	100	96.81	vfdb	NP_816141	(cpsA) undecaprenyl diphosphate synthase [Capsule (VF0361)] [Enterococcus faecalis V583]
CVM_N54548_ST228	NZ_PTZS01000051.1	13668	14468	+	cpsB	1-801/801	100	96.13	vfdb	NP_816140	(cpsB) phosphatidate cytidylyltransferase [Capsule (VF0361)] [Enterococcus faecalis V583]
CVM_N54548_ST228	NZ_PTZS01000051.1	14928	16097	+	cpsC	1-1170/1170	100	95.04	vfdb	NP_816139	(cpsC) teichoic acid biosynthesis protein putative [Capsule (VF0361)] [Enterococcus faecalis V583]
CVM_N54548_ST228	NZ_PTZS01000051.1	16125	17570	+	cpsD	22-1467/1467	98.57	95.3	vfdb	NP_816138	(cpsD) glycosyl transferase group 2 family protein [Capsule (VF0361)] [Enterococcus faecalis V583]
CVM_N54548_ST228	NZ_PTZS01000051.1	17640	20149	+	cpsE	1-2510/2511	99.96	96.81	vfdb	NP_816137	(cpsE) glycosyl transferase group 2 family protein [Capsule (VF0361)] [Enterococcus faecalis V583]
CVM_N54548_ST228	NZ_PTZS01000051.1	20231	22684	+	cpsG	1-2454/2454	100	97.27	vfdb	NP_816135	(cpsG) MurB family protein [Capsule (VF0361)] [Enterococcus faecalis V583]
CVM_N54548_ST228	NZ_PTZS01000051.1	22702	23100	+	cpsH	1-399/399	100	97.24	vfdb	NP_816134	(cpsH) lipoprotein [Capsule (VF0361)] [Enterococcus faecalis V583]
CVM_N54548_ST228	NZ_PTZS01000051.1	23159	24298	+	cpsI	1-1140/1140	100	98.33	vfdb	NP_816133	(cpsI) UDP-galactopyranose mutase [Capsule (VF0361)] [Enterococcus faecalis V583]
CVM_N54548_ST228	NZ_PTZS01000051.1	24324	25667	+	cpsJ	1-1344/1344	100	94.94	vfdb	NP_816132	(cpsJ) ABC transporter ATP-binding protein [Capsule (VF0361)] [Enterococcus faecalis V583]
CVM_N54548_ST228	NZ_PTZS01000051.1	25667	26479	+	cpsK	1-813/813	100	96.8	vfdb	NP_816131	(cpsK) ABC transporter permease protein [Capsule (VF0361)] [Enterococcus faecalis V583]
CVM_N54595_ST192	NZ_PUAC01000006.1	33508	36819	+	ebpA	1-3312/3312	100	99.19	vfdb	NP_814821	(ebpA) endocarditis and biofilm-associated pilus tip protein EbpA [Ebp pili (VF0538)] [Enterococcus faecalis V583]
CVM_N54595_ST192	NZ_PUAC01000006.1	36823	38253	+	ebpB	1-1431/1431	100	99.16	vfdb	NP_814822	(ebpB) endocarditis and biofilm-associated pilus minor subunit EbpB [Ebp pili (VF0538)] [Enterococcus faecalis V583]
CVM_N54595_ST192	NZ_PUAC01000006.1	38250	40136	+	ebpC	1-1878/1878	100	98.52	vfdb	NP_814823	(ebpC) endocarditis and biofilm-associated pilus major subunit EbpC [Ebp pili (VF0538)] [Enterococcus faecalis V583]
CVM_N54595_ST192	NZ_PUAC01000006.1	40230	41074	+	srtC	1-845/855	98.83	98.82	vfdb	NP_814824	(srtC) sortase [Ebp pili (VF0538)] [Enterococcus faecalis V583]
CVM_N54595_ST192	NZ_PUAC01000008.1	22	948	-	efaA	1-927/927	100	99.57	vfdb	NP_815739	(efaA) endocarditis specific antigen [EfaA (VF0354)] [Enterococcus faecalis V583]
CVM_N54595_ST192	NZ_PUAC01000013.1	30119	33133	+	EF0818	1-3015/3015	100	99.07	vfdb	NP_814561	(EF0818) polysaccharide lyase family 8 [Hyaluronidase (VF0359)] [Enterococcus faecalis V583]
CVM_N54595_ST192	NZ_PUAC01000032.1	29600	30610	+	bopD	1-1011/1011	100	99.01	vfdb	NP_814691	(bopD) sugar-binding transcriptional regulator LacI family [BopD (VF0362)] [Enterococcus faecalis V583]
CVM_N54595_ST192	NZ_PUAC01000041.1	34460	37687	+	fss3	1-3228/3228	100	90.24	vfdb	NP_815578	(fss3) Enterococcus faecalis surface protein Fss3 fibrinogen binding protein [Fibrinogen binding protein (AI273)] [Enterococcus faecalis V583]
CVM_N54595_ST192	NZ_PUAC01000049.1	27146	27877	+	fsrA	1-732/732	100	99.32	vfdb	NP_815519	(fsrA) response regulator [Fsr (VF0360)] [Enterococcus faecalis V583]
CVM_N54595_ST192	NZ_PUAC01000049.1	27966	28694	+	fsrB	1-729/729	100	98.63	vfdb	NP_815518	(fsrB) agrBfs protein [Fsr (VF0360)] [Enterococcus faecalis V583]
CVM_N54595_ST192	NZ_PUAC01000049.1	28691	30034	+	fsrC	1-1344/1344	100	99.03	vfdb	NP_815517	(fsrC) histidine kinase putative [Fsr (VF0360)] [Enterococcus faecalis V583]
CVM_N54595_ST192	NZ_PUAC01000049.1	30269	31799	+	gelE	1-1531/1533	99.87	98.95	vfdb	NP_815516	(gelE) coccolysin [Gelatinase (VF0357)] [Enterococcus faecalis V583]
CVM_N54595_ST192	NZ_PUAC01000049.1	31850	32704	+	sprE	1-855/855	100	98.71	vfdb	NP_815515	(sprE) serine proteinase V8 family [SprE (VF0358)] [Enterococcus faecalis V583]
CVM_N54595_ST192	NZ_PUAC01000061.1	8304	11953	+	EF3023	1-3650/4119	88.61	98.8	vfdb	NP_816637	(EF3023) polysaccharide lyase family 8 [Hyaluronidase (VF0359)] [Enterococcus faecalis V583]
CVM_N54595_ST192	NZ_PUAC01000072.1	45985	46785	-	cpsB	1-801/801	100	99.5	vfdb	NP_816140	(cpsB) phosphatidate cytidylyltransferase [Capsule (VF0361)] [Enterococcus faecalis V583]
CVM_N54595_ST192	NZ_PUAC01000072.1	46782	47597	-	cpsA	1-816/816	100	99.63	vfdb	NP_816141	(cpsA) undecaprenyl diphosphate synthase [Capsule (VF0361)] [Enterococcus faecalis V583]
CVM_N54595_ST192	NZ_PUAC01000075.1	1	3644	-	asa1	1-3644/3891	93.65	97.17	vfdb	NP_816972	(asa1) aggregation substance Asa1 [AS (VF0352)] [Enterococcus faecalis V583]
CVM_N54595_ST192	NZ_PUAC01000084.1	3869	9832	+	fss1	1-5964/5964	100	98.49	vfdb	NP_813892	(fss1) Enterococcus faecalis surface protein Fss1 fibrinogen binding protein [Fibrinogen binding protein (AI271)] [Enterococcus faecalis V583]
CVM_N54595_ST192	NZ_PUAC01000097.1	126	4331	+	fss2	1-4206/4956	84.87	99.93	vfdb	NP_816151	(fss2) Enterococcus faecalis surface protein Fss2 fibrinogen binding protein [Fibrinogen binding protein (AI272)] [Enterococcus faecalis V583]
CVM_N55265_ST228	NZ_PUAQ01000005.1	67205	68215	+	bopD	1-1011/1011	100	97.33	vfdb	NP_814691	(bopD) sugar-binding transcriptional regulator LacI family [BopD (VF0362)] [Enterococcus faecalis V583]
CVM_N55265_ST228	NZ_PUAQ01000006.1	147920	148774	-	sprE	1-855/855	100	96.49	vfdb	NP_815515	(sprE) serine proteinase V8 family [SprE (VF0358)] [Enterococcus faecalis V583]
CVM_N55265_ST228	NZ_PUAQ01000006.1	148823	150355	-	gelE	1-1533/1533	100	96.41	vfdb	NP_815516	(gelE) coccolysin [Gelatinase (VF0357)] [Enterococcus faecalis V583]
CVM_N55265_ST228	NZ_PUAQ01000006.1	150591	151934	-	fsrC	1-1344/1344	100	98.29	vfdb	NP_815517	(fsrC) histidine kinase putative [Fsr (VF0360)] [Enterococcus faecalis V583]
CVM_N55265_ST228	NZ_PUAQ01000006.1	151931	152659	-	fsrB	1-729/729	100	97.12	vfdb	NP_815518	(fsrB) agrBfs protein [Fsr (VF0360)] [Enterococcus faecalis V583]
CVM_N55265_ST228	NZ_PUAQ01000006.1	152748	153479	-	fsrA	1-732/732	100	96.58	vfdb	NP_815519	(fsrA) response regulator [Fsr (VF0360)] [Enterococcus faecalis V583]
CVM_N55265_ST228	NZ_PUAQ01000017.1	22415	28414	+	fss1	1-5964/5964	99.8	85	vfdb	NP_813892	(fss1) Enterococcus faecalis surface protein Fss1 fibrinogen binding protein [Fibrinogen binding protein (AI271)] [Enterococcus faecalis V583]
CVM_N55265_ST228	NZ_PUAQ01000018.1	16806	20117	+	ebpA	1-3312/3312	100	97.61	vfdb	NP_814821	(ebpA) endocarditis and biofilm-associated pilus tip protein EbpA [Ebp pili (VF0538)] [Enterococcus faecalis V583]
CVM_N55265_ST228	NZ_PUAQ01000018.1	20121	21551	+	ebpB	1-1431/1431	100	97.69	vfdb	NP_814822	(ebpB) endocarditis and biofilm-associated pilus minor subunit EbpB [Ebp pili (VF0538)] [Enterococcus faecalis V583]
CVM_N55265_ST228	NZ_PUAQ01000018.1	21548	23431	+	ebpC	1-1878/1878	100	97.56	vfdb	NP_814823	(ebpC) endocarditis and biofilm-associated pilus major subunit EbpC [Ebp pili (VF0538)] [Enterococcus faecalis V583]
CVM_N55265_ST228	NZ_PUAQ01000018.1	23525	24369	+	srtC	1-845/855	98.83	97.87	vfdb	NP_814824	(srtC) sortase [Ebp pili (VF0538)] [Enterococcus faecalis V583]
CVM_N55265_ST228	NZ_PUAQ01000018.1	64458	66179	+	ace	1-1722/2025	84.89	82.55	vfdb	NP_814829	(ace) collagen adhesin protein [Ace (VF0355)] [Enterococcus faecalis V583]
CVM_N55265_ST228	NZ_PUAQ01000021.1	36443	39457	+	EF0818	1-3015/3015	100	97.48	vfdb	NP_814561	(EF0818) polysaccharide lyase family 8 [Hyaluronidase (VF0359)] [Enterococcus faecalis V583]
CVM_N55265_ST228	NZ_PUAQ01000023.1	35457	36269	-	cpsK	1-813/813	100	96.8	vfdb	NP_816131	(cpsK) ABC transporter permease protein [Capsule (VF0361)] [Enterococcus faecalis V583]
CVM_N55265_ST228	NZ_PUAQ01000023.1	36269	37612	-	cpsJ	1-1344/1344	100	94.94	vfdb	NP_816132	(cpsJ) ABC transporter ATP-binding protein [Capsule (VF0361)] [Enterococcus faecalis V583]
CVM_N55265_ST228	NZ_PUAQ01000023.1	37638	38777	-	cpsI	1-1140/1140	100	98.33	vfdb	NP_816133	(cpsI) UDP-galactopyranose mutase [Capsule (VF0361)] [Enterococcus faecalis V583]
CVM_N55265_ST228	NZ_PUAQ01000023.1	38836	39234	-	cpsH	1-399/399	100	97.24	vfdb	NP_816134	(cpsH) lipoprotein [Capsule (VF0361)] [Enterococcus faecalis V583]
CVM_N55265_ST228	NZ_PUAQ01000023.1	39252	41705	-	cpsG	1-2454/2454	100	97.27	vfdb	NP_816135	(cpsG) MurB family protein [Capsule (VF0361)] [Enterococcus faecalis V583]
CVM_N55265_ST228	NZ_PUAQ01000023.1	41787	44296	-	cpsE	1-2510/2511	99.96	96.81	vfdb	NP_816137	(cpsE) glycosyl transferase group 2 family protein [Capsule (VF0361)] [Enterococcus faecalis V583]
CVM_N55265_ST228	NZ_PUAQ01000023.1	44366	45811	-	cpsD	22-1467/1467	98.57	95.3	vfdb	NP_816138	(cpsD) glycosyl transferase group 2 family protein [Capsule (VF0361)] [Enterococcus faecalis V583]
CVM_N55265_ST228	NZ_PUAQ01000023.1	45839	47008	-	cpsC	1-1170/1170	100	95.04	vfdb	NP_816139	(cpsC) teichoic acid biosynthesis protein putative [Capsule (VF0361)] [Enterococcus faecalis V583]
CVM_N55265_ST228	NZ_PUAQ01000023.1	47468	48268	-	cpsB	1-801/801	100	96.13	vfdb	NP_816140	(cpsB) phosphatidate cytidylyltransferase [Capsule (VF0361)] [Enterococcus faecalis V583]
CVM_N55265_ST228	NZ_PUAQ01000023.1	48265	49080	-	cpsA	1-816/816	100	96.81	vfdb	NP_816141	(cpsA) undecaprenyl diphosphate synthase [Capsule (VF0361)] [Enterococcus faecalis V583]
CVM_N55265_ST228	NZ_PUAQ01000023.1	56860	61812	-	fss2	1-4956/4956	99.8	92.46	vfdb	NP_816151	(fss2) Enterococcus faecalis surface protein Fss2 fibrinogen binding protein [Fibrinogen binding protein (AI272)] [Enterococcus faecalis V583]
CVM_N55265_ST228	NZ_PUAQ01000052.1	23	949	-	efaA	1-927/927	100	98.17	vfdb	NP_815739	(efaA) endocarditis specific antigen [EfaA (VF0354)] [Enterococcus faecalis V583]
CVM_N60027F_ST862	NZ_PTUY01000001.1	15714	18728	-	EF0818	1-3015/3015	100	99.24	vfdb	NP_814561	(EF0818) polysaccharide lyase family 8 [Hyaluronidase (VF0359)] [Enterococcus faecalis V583]
CVM_N60027F_ST862	NZ_PTUY01000005.1	79823	80677	-	sprE	1-855/855	100	98.83	vfdb	NP_815515	(sprE) serine proteinase V8 family [SprE (VF0358)] [Enterococcus faecalis V583]
CVM_N60027F_ST862	NZ_PTUY01000005.1	80726	82258	-	gelE	1-1533/1533	100	98.63	vfdb	NP_815516	(gelE) coccolysin [Gelatinase (VF0357)] [Enterococcus faecalis V583]
CVM_N60027F_ST862	NZ_PTUY01000005.1	82493	83836	-	fsrC	1-1344/1344	100	99.26	vfdb	NP_815517	(fsrC) histidine kinase putative [Fsr (VF0360)] [Enterococcus faecalis V583]
CVM_N60027F_ST862	NZ_PTUY01000005.1	83833	84561	-	fsrB	1-729/729	100	98.9	vfdb	NP_815518	(fsrB) agrBfs protein [Fsr (VF0360)] [Enterococcus faecalis V583]
CVM_N60027F_ST862	NZ_PTUY01000005.1	84650	85381	-	fsrA	1-732/732	100	99.73	vfdb	NP_815519	(fsrA) response regulator [Fsr (VF0360)] [Enterococcus faecalis V583]
CVM_N60027F_ST862	NZ_PTUY01000010.1	43086	49049	+	fss1	1-5964/5964	100	98.96	vfdb	NP_813892	(fss1) Enterococcus faecalis surface protein Fss1 fibrinogen binding protein [Fibrinogen binding protein (AI271)] [Enterococcus faecalis V583]
CVM_N60027F_ST862	NZ_PTUY01000016.1	24885	29003	-	EF3023	1-4119/4119	100	99.34	vfdb	NP_816637	(EF3023) polysaccharide lyase family 8 [Hyaluronidase (VF0359)] [Enterococcus faecalis V583]
CVM_N60027F_ST862	NZ_PTUY01000023.1	13560	14570	+	bopD	1-1011/1011	100	98.91	vfdb	NP_814691	(bopD) sugar-binding transcriptional regulator LacI family [BopD (VF0362)] [Enterococcus faecalis V583]
CVM_N60027F_ST862	NZ_PTUY01000036.1	2714	3526	-	cpsK	1-813/813	100	98.89	vfdb	NP_816131	(cpsK) ABC transporter permease protein [Capsule (VF0361)] [Enterococcus faecalis V583]
CVM_N60027F_ST862	NZ_PTUY01000036.1	3526	4869	-	cpsJ	1-1344/1344	100	98.88	vfdb	NP_816132	(cpsJ) ABC transporter ATP-binding protein [Capsule (VF0361)] [Enterococcus faecalis V583]
CVM_N60027F_ST862	NZ_PTUY01000036.1	4895	6034	-	cpsI	1-1140/1140	100	99.39	vfdb	NP_816133	(cpsI) UDP-galactopyranose mutase [Capsule (VF0361)] [Enterococcus faecalis V583]
CVM_N60027F_ST862	NZ_PTUY01000036.1	6093	6491	-	cpsH	1-399/399	100	99.5	vfdb	NP_816134	(cpsH) lipoprotein [Capsule (VF0361)] [Enterococcus faecalis V583]
CVM_N60027F_ST862	NZ_PTUY01000036.1	6509	8962	-	cpsG	1-2454/2454	100	99.43	vfdb	NP_816135	(cpsG) MurB family protein [Capsule (VF0361)] [Enterococcus faecalis V583]
CVM_N60027F_ST862	NZ_PTUY01000036.1	9032	11541	-	cpsE	1-2510/2511	99.96	99.4	vfdb	NP_816137	(cpsE) glycosyl transferase group 2 family protein [Capsule (VF0361)] [Enterococcus faecalis V583]
CVM_N60027F_ST862	NZ_PTUY01000036.1	11611	13077	-	cpsD	1-1467/1467	100	99.05	vfdb	NP_816138	(cpsD) glycosyl transferase group 2 family protein [Capsule (VF0361)] [Enterococcus faecalis V583]
CVM_N60027F_ST862	NZ_PTUY01000036.1	13096	14265	-	cpsC	1-1170/1170	100	99.66	vfdb	NP_816139	(cpsC) teichoic acid biosynthesis protein putative [Capsule (VF0361)] [Enterococcus faecalis V583]
CVM_N60027F_ST862	NZ_PTUY01000036.1	14738	15538	-	cpsB	1-801/801	100	99.38	vfdb	NP_816140	(cpsB) phosphatidate cytidylyltransferase [Capsule (VF0361)] [Enterococcus faecalis V583]
CVM_N60027F_ST862	NZ_PTUY01000036.1	15535	16350	-	cpsA	1-816/816	100	99.63	vfdb	NP_816141	(cpsA) undecaprenyl diphosphate synthase [Capsule (VF0361)] [Enterococcus faecalis V583]
CVM_N60027F_ST862	NZ_PTUY01000036.1	24566	28876	-	fss2	1-4305/4956	86.74	92.98	vfdb	NP_816151	(fss2) Enterococcus faecalis surface protein Fss2 fibrinogen binding protein [Fibrinogen binding protein (AI272)] [Enterococcus faecalis V583]
CVM_N60027F_ST862	NZ_PTUY01000037.1	38735	39661	+	efaA	1-927/927	100	99.68	vfdb	NP_815739	(efaA) endocarditis specific antigen [EfaA (VF0354)] [Enterococcus faecalis V583]
CVM_N60027F_ST862	NZ_PTUY01000059.1	13567	16878	+	ebpA	1-3312/3312	100	99.43	vfdb	NP_814821	(ebpA) endocarditis and biofilm-associated pilus tip protein EbpA [Ebp pili (VF0538)] [Enterococcus faecalis V583]
CVM_N60027F_ST862	NZ_PTUY01000059.1	16882	18312	+	ebpB	1-1431/1431	100	99.37	vfdb	NP_814822	(ebpB) endocarditis and biofilm-associated pilus minor subunit EbpB [Ebp pili (VF0538)] [Enterococcus faecalis V583]
CVM_N60027F_ST862	NZ_PTUY01000059.1	18309	20192	+	ebpC	1-1878/1878	100	99.2	vfdb	NP_814823	(ebpC) endocarditis and biofilm-associated pilus major subunit EbpC [Ebp pili (VF0538)] [Enterococcus faecalis V583]
CVM_N60027F_ST862	NZ_PTUY01000059.1	20286	21140	+	srtC	1-855/855	100	98.95	vfdb	NP_814824	(srtC) sortase [Ebp pili (VF0538)] [Enterococcus faecalis V583]
CVM_N60027F_ST862	NZ_PTUY01000059.1	24222	26246	+	ace	1-2025/2025	100	98.37	vfdb	NP_814829	(ace) collagen adhesin protein [Ace (VF0355)] [Enterococcus faecalis V583]
D32_ST40	NC_018221.1	91657	97620	+	fss1	1-5964/5964	100	98.86	vfdb	NP_813892	(fss1) Enterococcus faecalis surface protein Fss1 fibrinogen binding protein [Fibrinogen binding protein (AI271)] [Enterococcus faecalis V583]
D32_ST40	NC_018221.1	656219	659233	+	EF0818	1-3015/3015	100	99	vfdb	NP_814561	(EF0818) polysaccharide lyase family 8 [Hyaluronidase (VF0359)] [Enterococcus faecalis V583]
D32_ST40	NC_018221.1	795347	796357	-	bopD	1-1011/1011	100	99.11	vfdb	NP_814691	(bopD) sugar-binding transcriptional regulator LacI family [BopD (VF0362)] [Enterococcus faecalis V583]
D32_ST40	NC_018221.1	936693	940004	+	ebpA	1-3312/3312	100	99.49	vfdb	NP_814821	(ebpA) endocarditis and biofilm-associated pilus tip protein EbpA [Ebp pili (VF0538)] [Enterococcus faecalis V583]
D32_ST40	NC_018221.1	940008	941438	+	ebpB	1-1431/1431	100	99.37	vfdb	NP_814822	(ebpB) endocarditis and biofilm-associated pilus minor subunit EbpB [Ebp pili (VF0538)] [Enterococcus faecalis V583]
D32_ST40	NC_018221.1	941435	943318	+	ebpC	1-1878/1878	100	99.05	vfdb	NP_814823	(ebpC) endocarditis and biofilm-associated pilus major subunit EbpC [Ebp pili (VF0538)] [Enterococcus faecalis V583]
D32_ST40	NC_018221.1	943412	944266	+	srtC	1-855/855	100	99.3	vfdb	NP_814824	(srtC) sortase [Ebp pili (VF0538)] [Enterococcus faecalis V583]
D32_ST40	NC_018221.1	949548	951572	+	ace	1-2025/2025	100	96.99	vfdb	NP_814829	(ace) collagen adhesin protein [Ace (VF0355)] [Enterococcus faecalis V583]
D32_ST40	NC_018221.1	1613316	1614170	-	sprE	1-855/855	100	98.83	vfdb	NP_815515	(sprE) serine proteinase V8 family [SprE (VF0358)] [Enterococcus faecalis V583]
D32_ST40	NC_018221.1	1614219	1615751	-	gelE	1-1533/1533	100	98.76	vfdb	NP_815516	(gelE) coccolysin [Gelatinase (VF0357)] [Enterococcus faecalis V583]
D32_ST40	NC_018221.1	1615987	1617330	-	fsrC	1-1344/1344	100	99.55	vfdb	NP_815517	(fsrC) histidine kinase putative [Fsr (VF0360)] [Enterococcus faecalis V583]
D32_ST40	NC_018221.1	1617327	1618055	-	fsrB	1-729/729	100	98.77	vfdb	NP_815518	(fsrB) agrBfs protein [Fsr (VF0360)] [Enterococcus faecalis V583]
D32_ST40	NC_018221.1	1618144	1618875	-	fsrA	1-732/732	100	98.63	vfdb	NP_815519	(fsrA) response regulator [Fsr (VF0360)] [Enterococcus faecalis V583]
D32_ST40	NC_018221.1	1785272	1786198	+	efaA	1-927/927	100	99.57	vfdb	NP_815739	(efaA) endocarditis specific antigen [EfaA (VF0354)] [Enterococcus faecalis V583]
D32_ST40	NC_018221.1	2174025	2174825	-	cpsB	1-801/801	100	99.5	vfdb	NP_816140	(cpsB) phosphatidate cytidylyltransferase [Capsule (VF0361)] [Enterococcus faecalis V583]
D32_ST40	NC_018221.1	2174822	2175637	-	cpsA	1-816/816	100	99.63	vfdb	NP_816141	(cpsA) undecaprenyl diphosphate synthase [Capsule (VF0361)] [Enterococcus faecalis V583]
D32_ST40	NC_018221.1	2183853	2188163	-	fss2	1-4305/4956	86.74	92.5	vfdb	NP_816151	(fss2) Enterococcus faecalis surface protein Fss2 fibrinogen binding protein [Fibrinogen binding protein (AI272)] [Enterococcus faecalis V583]
D32_ST40	NC_018221.1	2668476	2672594	-	EF3023	1-4119/4119	100	98.54	vfdb	NP_816637	(EF3023) polysaccharide lyase family 8 [Hyaluronidase (VF0359)] [Enterococcus faecalis V583]
DSM111623_ST624	NZ_CAKODD010000001.1	82846	83856	+	bopD	1-1011/1011	100	97.13	vfdb	NP_814691	(bopD) sugar-binding transcriptional regulator LacI family [BopD (VF0362)] [Enterococcus faecalis V583]
DSM111623_ST624	NZ_CAKODD010000001.1	216500	219514	-	EF0818	1-3015/3015	100	97.35	vfdb	NP_814561	(EF0818) polysaccharide lyase family 8 [Hyaluronidase (VF0359)] [Enterococcus faecalis V583]
DSM111623_ST624	NZ_CAKODD010000002.1	143535	144389	-	sprE	1-855/855	100	96.61	vfdb	NP_815515	(sprE) serine proteinase V8 family [SprE (VF0358)] [Enterococcus faecalis V583]
DSM111623_ST624	NZ_CAKODD010000002.1	144438	145970	-	gelE	1-1533/1533	100	96.67	vfdb	NP_815516	(gelE) coccolysin [Gelatinase (VF0357)] [Enterococcus faecalis V583]
DSM111623_ST624	NZ_CAKODD010000002.1	146206	147549	-	fsrC	1-1344/1344	100	96.95	vfdb	NP_815517	(fsrC) histidine kinase putative [Fsr (VF0360)] [Enterococcus faecalis V583]
DSM111623_ST624	NZ_CAKODD010000002.1	147546	148274	-	fsrB	1-729/729	100	97.26	vfdb	NP_815518	(fsrB) agrBfs protein [Fsr (VF0360)] [Enterococcus faecalis V583]
DSM111623_ST624	NZ_CAKODD010000002.1	148363	149094	-	fsrA	1-732/732	100	96.58	vfdb	NP_815519	(fsrA) response regulator [Fsr (VF0360)] [Enterococcus faecalis V583]
DSM111623_ST624	NZ_CAKODD010000002.1	276459	277385	+	efaA	1-927/927	100	96.22	vfdb	NP_815739	(efaA) endocarditis specific antigen [EfaA (VF0354)] [Enterococcus faecalis V583]
DSM111623_ST624	NZ_CAKODD010000003.1	242157	242972	+	cpsA	1-816/816	100	96.81	vfdb	NP_816141	(cpsA) undecaprenyl diphosphate synthase [Capsule (VF0361)] [Enterococcus faecalis V583]
DSM111623_ST624	NZ_CAKODD010000003.1	242969	243769	+	cpsB	1-801/801	100	96	vfdb	NP_816140	(cpsB) phosphatidate cytidylyltransferase [Capsule (VF0361)] [Enterococcus faecalis V583]
DSM111623_ST624	NZ_CAKODD010000004.1	121893	127892	-	fss1	1-5964/5964	99.71	85.03	vfdb	NP_813892	(fss1) Enterococcus faecalis surface protein Fss1 fibrinogen binding protein [Fibrinogen binding protein (AI271)] [Enterococcus faecalis V583]
DSM111623_ST624	NZ_CAKODD010000005.1	221349	223070	-	ace	1-1722/2025	84.89	83.54	vfdb	NP_814829	(ace) collagen adhesin protein [Ace (VF0355)] [Enterococcus faecalis V583]
DSM111623_ST624	NZ_CAKODD010000005.1	226099	226943	-	srtC	1-845/855	98.83	97.75	vfdb	NP_814824	(srtC) sortase [Ebp pili (VF0538)] [Enterococcus faecalis V583]
DSM111623_ST624	NZ_CAKODD010000005.1	227037	228920	-	ebpC	1-1878/1878	100	97.5	vfdb	NP_814823	(ebpC) endocarditis and biofilm-associated pilus major subunit EbpC [Ebp pili (VF0538)] [Enterococcus faecalis V583]
DSM111623_ST624	NZ_CAKODD010000005.1	228917	230347	-	ebpB	1-1431/1431	100	97.76	vfdb	NP_814822	(ebpB) endocarditis and biofilm-associated pilus minor subunit EbpB [Ebp pili (VF0538)] [Enterococcus faecalis V583]
DSM111623_ST624	NZ_CAKODD010000005.1	230351	233662	-	ebpA	1-3312/3312	100	97.25	vfdb	NP_814821	(ebpA) endocarditis and biofilm-associated pilus tip protein EbpA [Ebp pili (VF0538)] [Enterococcus faecalis V583]
E1_ST40	NZ_KB947410.1	135172	141135	+	fss1	1-5964/5964	100	98.66	vfdb	NP_813892	(fss1) Enterococcus faecalis surface protein Fss1 fibrinogen binding protein [Fibrinogen binding protein (AI271)] [Enterococcus faecalis V583]
E1_ST40	NZ_KB947418.1	479598	482612	+	EF0818	1-3015/3015	100	99.24	vfdb	NP_814561	(EF0818) polysaccharide lyase family 8 [Hyaluronidase (VF0359)] [Enterococcus faecalis V583]
E1_ST40	NZ_KB947418.1	615200	616210	-	bopD	1-1011/1011	100	99.11	vfdb	NP_814691	(bopD) sugar-binding transcriptional regulator LacI family [BopD (VF0362)] [Enterococcus faecalis V583]
E1_ST40	NZ_KB947421.1	33866	37177	+	ebpA	1-3312/3312	100	99.49	vfdb	NP_814821	(ebpA) endocarditis and biofilm-associated pilus tip protein EbpA [Ebp pili (VF0538)] [Enterococcus faecalis V583]
E1_ST40	NZ_KB947421.1	37181	38611	+	ebpB	1-1431/1431	100	99.37	vfdb	NP_814822	(ebpB) endocarditis and biofilm-associated pilus minor subunit EbpB [Ebp pili (VF0538)] [Enterococcus faecalis V583]
E1_ST40	NZ_KB947421.1	38608	40491	+	ebpC	1-1878/1878	100	99.05	vfdb	NP_814823	(ebpC) endocarditis and biofilm-associated pilus major subunit EbpC [Ebp pili (VF0538)] [Enterococcus faecalis V583]
E1_ST40	NZ_KB947421.1	40585	41439	+	srtC	1-855/855	100	99.18	vfdb	NP_814824	(srtC) sortase [Ebp pili (VF0538)] [Enterococcus faecalis V583]
E1_ST40	NZ_KB947421.1	747171	748025	-	sprE	1-855/855	100	98.83	vfdb	NP_815515	(sprE) serine proteinase V8 family [SprE (VF0358)] [Enterococcus faecalis V583]
E1_ST40	NZ_KB947421.1	748074	749606	-	gelE	1-1533/1533	100	98.76	vfdb	NP_815516	(gelE) coccolysin [Gelatinase (VF0357)] [Enterococcus faecalis V583]
E1_ST40	NZ_KB947421.1	749841	751184	-	fsrC	1-1344/1344	100	99.55	vfdb	NP_815517	(fsrC) histidine kinase putative [Fsr (VF0360)] [Enterococcus faecalis V583]
E1_ST40	NZ_KB947421.1	751181	751909	-	fsrB	1-729/729	100	98.77	vfdb	NP_815518	(fsrB) agrBfs protein [Fsr (VF0360)] [Enterococcus faecalis V583]
E1_ST40	NZ_KB947421.1	751998	752729	-	fsrA	1-732/732	100	98.63	vfdb	NP_815519	(fsrA) response regulator [Fsr (VF0360)] [Enterococcus faecalis V583]
E1_ST40	NZ_KB947421.1	927078	928004	+	efaA	1-927/927	100	99.57	vfdb	NP_815739	(efaA) endocarditis specific antigen [EfaA (VF0354)] [Enterococcus faecalis V583]
E1_ST40	NZ_KB947421.1	1193704	1194504	-	cpsB	1-801/801	100	99.5	vfdb	NP_816140	(cpsB) phosphatidate cytidylyltransferase [Capsule (VF0361)] [Enterococcus faecalis V583]
E1_ST40	NZ_KB947421.1	1194501	1195316	-	cpsA	1-816/816	100	99.63	vfdb	NP_816141	(cpsA) undecaprenyl diphosphate synthase [Capsule (VF0361)] [Enterococcus faecalis V583]
E1_ST40	NZ_KB947421.1	1203532	1207842	-	fss2	1-4305/4956	86.74	92.47	vfdb	NP_816151	(fss2) Enterococcus faecalis surface protein Fss2 fibrinogen binding protein [Fibrinogen binding protein (AI272)] [Enterococcus faecalis V583]
E1_ST40	NZ_KB947422.1	222449	225765	-	EF3023	1-3317/4119	80.53	98.89	vfdb	NP_816637	(EF3023) polysaccharide lyase family 8 [Hyaluronidase (VF0359)] [Enterococcus faecalis V583]
EF348_ST16	NZ_QDDP01000001.1	31156	32139	+	cylI	1-984/984	99.9	96.45	vfdb	AAM75254	(cylI) cytolysin immunity protein [Cytolysin (VF0356)] [Enterococcus faecalis str. MMH594]
EF348_ST16	NZ_QDDP01000001.1	405636	406646	-	bopD	1-1011/1011	100	98.81	vfdb	NP_814691	(bopD) sugar-binding transcriptional regulator LacI family [BopD (VF0362)] [Enterococcus faecalis V583]
EF348_ST16	NZ_QDDP01000002.1	32901	36212	+	ebpA	1-3312/3312	100	99.52	vfdb	NP_814821	(ebpA) endocarditis and biofilm-associated pilus tip protein EbpA [Ebp pili (VF0538)] [Enterococcus faecalis V583]
EF348_ST16	NZ_QDDP01000002.1	36216	37646	+	ebpB	1-1431/1431	100	99.44	vfdb	NP_814822	(ebpB) endocarditis and biofilm-associated pilus minor subunit EbpB [Ebp pili (VF0538)] [Enterococcus faecalis V583]
EF348_ST16	NZ_QDDP01000002.1	37643	39526	+	ebpC	1-1878/1878	100	99.36	vfdb	NP_814823	(ebpC) endocarditis and biofilm-associated pilus major subunit EbpC [Ebp pili (VF0538)] [Enterococcus faecalis V583]
EF348_ST16	NZ_QDDP01000002.1	39620	40464	+	srtC	1-845/855	98.83	99.29	vfdb	NP_814824	(srtC) sortase [Ebp pili (VF0538)] [Enterococcus faecalis V583]
EF348_ST16	NZ_QDDP01000003.1	269916	274141	+	fss2	1-4229/4956	85.27	97.23	vfdb	NP_816151	(fss2) Enterococcus faecalis surface protein Fss2 fibrinogen binding protein [Fibrinogen binding protein (AI272)] [Enterococcus faecalis V583]
EF348_ST16	NZ_QDDP01000004.1	113447	119410	-	fss1	1-5964/5964	100	99.08	vfdb	NP_813892	(fss1) Enterococcus faecalis surface protein Fss1 fibrinogen binding protein [Fibrinogen binding protein (AI271)] [Enterococcus faecalis V583]
EF348_ST16	NZ_QDDP01000006.1	8608	9423	+	cpsA	1-816/816	100	99.63	vfdb	NP_816141	(cpsA) undecaprenyl diphosphate synthase [Capsule (VF0361)] [Enterococcus faecalis V583]
EF348_ST16	NZ_QDDP01000006.1	9420	10220	+	cpsB	1-801/801	100	99.25	vfdb	NP_816140	(cpsB) phosphatidate cytidylyltransferase [Capsule (VF0361)] [Enterococcus faecalis V583]
EF348_ST16	NZ_QDDP01000006.1	10693	11862	+	cpsC	1-1170/1170	100	99.4	vfdb	NP_816139	(cpsC) teichoic acid biosynthesis protein putative [Capsule (VF0361)] [Enterococcus faecalis V583]
EF348_ST16	NZ_QDDP01000006.1	11881	13347	+	cpsD	1-1467/1467	100	98.77	vfdb	NP_816138	(cpsD) glycosyl transferase group 2 family protein [Capsule (VF0361)] [Enterococcus faecalis V583]
EF348_ST16	NZ_QDDP01000006.1	13417	15927	+	cpsE	1-2511/2511	100	99.24	vfdb	NP_816137	(cpsE) glycosyl transferase group 2 family protein [Capsule (VF0361)] [Enterococcus faecalis V583]
EF348_ST16	NZ_QDDP01000006.1	15951	16802	+	cpsF	1-852/852	100	99.88	vfdb	NP_816136	(cpsF) CpsF protein [Capsule (VF0361)] [Enterococcus faecalis V583]
EF348_ST16	NZ_QDDP01000006.1	16829	19282	+	cpsG	1-2454/2454	100	99.39	vfdb	NP_816135	(cpsG) MurB family protein [Capsule (VF0361)] [Enterococcus faecalis V583]
EF348_ST16	NZ_QDDP01000006.1	19300	19698	+	cpsH	1-399/399	100	99.75	vfdb	NP_816134	(cpsH) lipoprotein [Capsule (VF0361)] [Enterococcus faecalis V583]
EF348_ST16	NZ_QDDP01000006.1	19757	20896	+	cpsI	1-1140/1140	100	100	vfdb	NP_816133	(cpsI) UDP-galactopyranose mutase [Capsule (VF0361)] [Enterococcus faecalis V583]
EF348_ST16	NZ_QDDP01000006.1	20922	22265	+	cpsJ	1-1344/1344	100	100	vfdb	NP_816132	(cpsJ) ABC transporter ATP-binding protein [Capsule (VF0361)] [Enterococcus faecalis V583]
EF348_ST16	NZ_QDDP01000006.1	22265	23077	+	cpsK	1-813/813	100	99.02	vfdb	NP_816131	(cpsK) ABC transporter permease protein [Capsule (VF0361)] [Enterococcus faecalis V583]
EF348_ST16	NZ_QDDP01000007.1	151316	152242	-	efaA	1-927/927	100	99.68	vfdb	NP_815739	(efaA) endocarditis specific antigen [EfaA (VF0354)] [Enterococcus faecalis V583]
EF348_ST16	NZ_QDDP01000008.1	21365	25282	-	EF0485	1-3918/3918	100	100	vfdb	NP_814266	(EF0485) aggregation substance [AS (VF0352)] [Enterococcus faecalis V583]
EF348_ST16	NZ_QDDP01000011.1	107624	110960	+	EF3023	1-3337/4119	81.01	99.07	vfdb	NP_816637	(EF3023) polysaccharide lyase family 8 [Hyaluronidase (VF0359)] [Enterococcus faecalis V583]
EF348_ST16	NZ_QDDP01000014.1	866	1066	-	cylR2	1-201/201	100	100	vfdb	AAM75247	(cylR2) cytolysin regulator R2 [Cytolysin (VF0356)] [Enterococcus faecalis str. MMH594]
EF348_ST16	NZ_QDDP01000014.1	1067	1351	-	cylR1	1-285/285	100	100	vfdb	AAM75248	(cylR1) cytolysin regulator R1 [Cytolysin (VF0356)] [Enterococcus faecalis str. MMH594]
EF348_ST16	NZ_QDDP01000014.1	1470	1676	+	cylL	1-207/207	100	100	vfdb	AAM75249	(cylL) CylL; cytolysin subunit [Cytolysin (VF0356)] [Enterococcus faecalis str. MMH594]
EF348_ST16	NZ_QDDP01000014.1	1710	1901	+	cylS	1-192/192	100	100	vfdb	AAM75250	(cylS) CylS; cytolysin subunit [Cytolysin (VF0356)] [Enterococcus faecalis str. MMH594]
EF348_ST16	NZ_QDDP01000014.1	1962	4943	+	cylM	1-2982/2982	100	99.7	vfdb	AAM75251	(cylM) CylM; cytolysin subunit modifier [Cytolysin (VF0356)] [Enterococcus faecalis str. MMH594]
EF348_ST16	NZ_QDDP01000014.1	4955	7099	+	cylB	1-2145/2145	100	99.81	vfdb	AAM75252	(cylB) ABC-type transporter [Cytolysin (VF0356)] [Enterococcus faecalis str. MMH594]
EF348_ST16	NZ_QDDP01000014.1	7096	8334	+	cylA	1-1239/1239	100	99.84	vfdb	AAM75253	(cylA) cytolysin activator [Cytolysin (VF0356)] [Enterococcus faecalis str. MMH594]
EF348_ST16	NZ_QDDP01000014.1	8335	9318	+	cylI	1-984/984	100	97.15	vfdb	AAM75254	(cylI) cytolysin immunity protein [Cytolysin (VF0356)] [Enterococcus faecalis str. MMH594]
EF349_ST631	NZ_RPCE01000001.1	318578	319393	+	cpsA	1-816/816	100	99.27	vfdb	NP_816141	(cpsA) undecaprenyl diphosphate synthase [Capsule (VF0361)] [Enterococcus faecalis V583]
EF349_ST631	NZ_RPCE01000001.1	319390	320190	+	cpsB	1-801/801	100	99.5	vfdb	NP_816140	(cpsB) phosphatidate cytidylyltransferase [Capsule (VF0361)] [Enterococcus faecalis V583]
EF349_ST631	NZ_RPCE01000001.1	583547	584473	-	efaA	1-927/927	100	99.89	vfdb	NP_815739	(efaA) endocarditis specific antigen [EfaA (VF0354)] [Enterococcus faecalis V583]
EF349_ST631	NZ_RPCE01000001.1	747993	748724	+	fsrA	1-732/732	100	99.04	vfdb	NP_815519	(fsrA) response regulator [Fsr (VF0360)] [Enterococcus faecalis V583]
EF349_ST631	NZ_RPCE01000001.1	748813	749541	+	fsrB	1-729/729	100	98.9	vfdb	NP_815518	(fsrB) agrBfs protein [Fsr (VF0360)] [Enterococcus faecalis V583]
EF349_ST631	NZ_RPCE01000001.1	749538	750881	+	fsrC	1-1344/1344	100	99.26	vfdb	NP_815517	(fsrC) histidine kinase putative [Fsr (VF0360)] [Enterococcus faecalis V583]
EF349_ST631	NZ_RPCE01000001.1	751116	752646	+	gelE	1-1531/1533	99.87	98.69	vfdb	NP_815516	(gelE) coccolysin [Gelatinase (VF0357)] [Enterococcus faecalis V583]
EF349_ST631	NZ_RPCE01000001.1	752697	753551	+	sprE	1-855/855	100	99.3	vfdb	NP_815515	(sprE) serine proteinase V8 family [SprE (VF0358)] [Enterococcus faecalis V583]
EF349_ST631	NZ_RPCE01000001.1	1416894	1418918	-	ace	1-2025/2025	100	96.59	vfdb	NP_814829	(ace) collagen adhesin protein [Ace (VF0355)] [Enterococcus faecalis V583]
EF349_ST631	NZ_RPCE01000001.1	1422000	1422854	-	srtC	1-855/855	100	100	vfdb	NP_814824	(srtC) sortase [Ebp pili (VF0538)] [Enterococcus faecalis V583]
EF349_ST631	NZ_RPCE01000001.1	1422948	1424831	-	ebpC	1-1878/1878	100	99.68	vfdb	NP_814823	(ebpC) endocarditis and biofilm-associated pilus major subunit EbpC [Ebp pili (VF0538)] [Enterococcus faecalis V583]
EF349_ST631	NZ_RPCE01000001.1	1424828	1426258	-	ebpB	1-1431/1431	100	100	vfdb	NP_814822	(ebpB) endocarditis and biofilm-associated pilus minor subunit EbpB [Ebp pili (VF0538)] [Enterococcus faecalis V583]
EF349_ST631	NZ_RPCE01000001.1	1426262	1429573	-	ebpA	1-3312/3312	100	99.88	vfdb	NP_814821	(ebpA) endocarditis and biofilm-associated pilus tip protein EbpA [Ebp pili (VF0538)] [Enterococcus faecalis V583]
EF349_ST631	NZ_RPCE01000002.1	15940	18954	-	EF0818	1-3015/3015	100	99.3	vfdb	NP_814561	(EF0818) polysaccharide lyase family 8 [Hyaluronidase (VF0359)] [Enterococcus faecalis V583]
EF349_ST631	NZ_RPCE01000003.1	131825	137788	+	fss1	1-5964/5964	100	98.73	vfdb	NP_813892	(fss1) Enterococcus faecalis surface protein Fss1 fibrinogen binding protein [Fibrinogen binding protein (AI271)] [Enterococcus faecalis V583]
EF349_ST631	NZ_RPCE01000005.1	100461	101471	+	bopD	1-1011/1011	100	98.91	vfdb	NP_814691	(bopD) sugar-binding transcriptional regulator LacI family [BopD (VF0362)] [Enterococcus faecalis V583]
EN242_ST82	NZ_PJXI01000001.1	14234	17545	+	ebpA	1-3312/3312	100	99.09	vfdb	NP_814821	(ebpA) endocarditis and biofilm-associated pilus tip protein EbpA [Ebp pili (VF0538)] [Enterococcus faecalis V583]
EN242_ST82	NZ_PJXI01000001.1	17549	18979	+	ebpB	1-1431/1431	100	98.88	vfdb	NP_814822	(ebpB) endocarditis and biofilm-associated pilus minor subunit EbpB [Ebp pili (VF0538)] [Enterococcus faecalis V583]
EN242_ST82	NZ_PJXI01000001.1	18976	20859	+	ebpC	1-1878/1878	100	99.05	vfdb	NP_814823	(ebpC) endocarditis and biofilm-associated pilus major subunit EbpC [Ebp pili (VF0538)] [Enterococcus faecalis V583]
EN242_ST82	NZ_PJXI01000001.1	20953	21807	+	srtC	1-855/855	100	99.06	vfdb	NP_814824	(srtC) sortase [Ebp pili (VF0538)] [Enterococcus faecalis V583]
EN242_ST82	NZ_PJXI01000002.1	308341	309195	-	sprE	1-855/855	100	98.83	vfdb	NP_815515	(sprE) serine proteinase V8 family [SprE (VF0358)] [Enterococcus faecalis V583]
EN242_ST82	NZ_PJXI01000002.1	309244	310776	-	gelE	1-1533/1533	100	98.89	vfdb	NP_815516	(gelE) coccolysin [Gelatinase (VF0357)] [Enterococcus faecalis V583]
EN242_ST82	NZ_PJXI01000002.1	311011	312354	-	fsrC	1-1344/1344	100	99.26	vfdb	NP_815517	(fsrC) histidine kinase putative [Fsr (VF0360)] [Enterococcus faecalis V583]
EN242_ST82	NZ_PJXI01000002.1	312351	313079	-	fsrB	1-729/729	100	99.04	vfdb	NP_815518	(fsrB) agrBfs protein [Fsr (VF0360)] [Enterococcus faecalis V583]
EN242_ST82	NZ_PJXI01000002.1	313168	313899	-	fsrA	1-732/732	100	99.73	vfdb	NP_815519	(fsrA) response regulator [Fsr (VF0360)] [Enterococcus faecalis V583]
EN242_ST82	NZ_PJXI01000003.1	101159	102169	+	bopD	1-1011/1011	100	99.9	vfdb	NP_814691	(bopD) sugar-binding transcriptional regulator LacI family [BopD (VF0362)] [Enterococcus faecalis V583]
EN242_ST82	NZ_PJXI01000004.1	93975	94901	-	efaA	1-927/927	100	99.89	vfdb	NP_815739	(efaA) endocarditis specific antigen [EfaA (VF0354)] [Enterococcus faecalis V583]
EN242_ST82	NZ_PJXI01000008.1	48860	52031	+	fss3	57-3228/3228	98.27	90.61	vfdb	NP_815578	(fss3) Enterococcus faecalis surface protein Fss3 fibrinogen binding protein [Fibrinogen binding protein (AI273)] [Enterococcus faecalis V583]
EN242_ST82	NZ_PJXI01000011.1	15007	18021	-	EF0818	1-3015/3015	100	99.93	vfdb	NP_814561	(EF0818) polysaccharide lyase family 8 [Hyaluronidase (VF0359)] [Enterococcus faecalis V583]
EN242_ST82	NZ_PJXI01000012.1	76926	82888	+	fss1	1-5964/5964	99.98	98.78	vfdb	NP_813892	(fss1) Enterococcus faecalis surface protein Fss1 fibrinogen binding protein [Fibrinogen binding protein (AI271)] [Enterococcus faecalis V583]
EN242_ST82	NZ_PJXI01000022.1	17419	18231	-	cpsK	1-813/813	100	99.14	vfdb	NP_816131	(cpsK) ABC transporter permease protein [Capsule (VF0361)] [Enterococcus faecalis V583]
EN242_ST82	NZ_PJXI01000022.1	18231	19574	-	cpsJ	1-1344/1344	100	99.48	vfdb	NP_816132	(cpsJ) ABC transporter ATP-binding protein [Capsule (VF0361)] [Enterococcus faecalis V583]
EN242_ST82	NZ_PJXI01000022.1	19600	20739	-	cpsI	1-1140/1140	100	99.56	vfdb	NP_816133	(cpsI) UDP-galactopyranose mutase [Capsule (VF0361)] [Enterococcus faecalis V583]
EN242_ST82	NZ_PJXI01000022.1	20798	21196	-	cpsH	1-399/399	100	99.5	vfdb	NP_816134	(cpsH) lipoprotein [Capsule (VF0361)] [Enterococcus faecalis V583]
EN242_ST82	NZ_PJXI01000022.1	21214	23667	-	cpsG	1-2454/2454	100	99.84	vfdb	NP_816135	(cpsG) MurB family protein [Capsule (VF0361)] [Enterococcus faecalis V583]
EN242_ST82	NZ_PJXI01000022.1	23694	24545	-	cpsF	1-852/852	100	100	vfdb	NP_816136	(cpsF) CpsF protein [Capsule (VF0361)] [Enterococcus faecalis V583]
EN242_ST82	NZ_PJXI01000022.1	24569	27079	-	cpsE	1-2511/2511	100	99.52	vfdb	NP_816137	(cpsE) glycosyl transferase group 2 family protein [Capsule (VF0361)] [Enterococcus faecalis V583]
EN242_ST82	NZ_PJXI01000022.1	27149	28615	-	cpsD	1-1467/1467	100	98.77	vfdb	NP_816138	(cpsD) glycosyl transferase group 2 family protein [Capsule (VF0361)] [Enterococcus faecalis V583]
EN242_ST82	NZ_PJXI01000022.1	28634	29803	-	cpsC	1-1170/1170	100	99.66	vfdb	NP_816139	(cpsC) teichoic acid biosynthesis protein putative [Capsule (VF0361)] [Enterococcus faecalis V583]
EN242_ST82	NZ_PJXI01000022.1	30276	31076	-	cpsB	1-801/801	100	99.38	vfdb	NP_816140	(cpsB) phosphatidate cytidylyltransferase [Capsule (VF0361)] [Enterococcus faecalis V583]
EN242_ST82	NZ_PJXI01000022.1	31073	31888	-	cpsA	1-816/816	100	100	vfdb	NP_816141	(cpsA) undecaprenyl diphosphate synthase [Capsule (VF0361)] [Enterococcus faecalis V583]
EN242_ST82	NZ_PJXI01000041.1	2	286	-	cylR1	1-285/285	100	99.65	vfdb	AAM75248	(cylR1) cytolysin regulator R1 [Cytolysin (VF0356)] [Enterococcus faecalis str. MMH594]
EN242_ST82	NZ_PJXI01000041.1	405	611	+	cylL	1-207/207	100	99.52	vfdb	AAM75249	(cylL) CylL; cytolysin subunit [Cytolysin (VF0356)] [Enterococcus faecalis str. MMH594]
EN242_ST82	NZ_PJXI01000041.1	645	836	+	cylS	1-192/192	100	99.48	vfdb	AAM75250	(cylS) CylS; cytolysin subunit [Cytolysin (VF0356)] [Enterococcus faecalis str. MMH594]
EN242_ST82	NZ_PJXI01000041.1	897	3877	+	cylM	1-2982/2982	99.97	98.59	vfdb	AAM75251	(cylM) CylM; cytolysin subunit modifier [Cytolysin (VF0356)] [Enterococcus faecalis str. MMH594]
EN242_ST82	NZ_PJXI01000048.1	23	1261	-	cylA	1-1239/1239	100	98.79	vfdb	AAM75253	(cylA) cytolysin activator [Cytolysin (VF0356)] [Enterococcus faecalis str. MMH594]
EN242_ST82	NZ_PJXI01000079.1	122	322	-	cylR2	1-201/201	100	98.01	vfdb	AAM75247	(cylR2) cytolysin regulator R2 [Cytolysin (VF0356)] [Enterococcus faecalis str. MMH594]
EN24_ST228	NZ_PJXH01000001.1	98871	99797	-	efaA	1-927/927	100	98.17	vfdb	NP_815739	(efaA) endocarditis specific antigen [EfaA (VF0354)] [Enterococcus faecalis V583]
EN24_ST228	NZ_PJXH01000001.1	203046	203777	+	fsrA	1-732/732	100	96.58	vfdb	NP_815519	(fsrA) response regulator [Fsr (VF0360)] [Enterococcus faecalis V583]
EN24_ST228	NZ_PJXH01000001.1	203866	204594	+	fsrB	1-729/729	100	97.12	vfdb	NP_815518	(fsrB) agrBfs protein [Fsr (VF0360)] [Enterococcus faecalis V583]
EN24_ST228	NZ_PJXH01000001.1	204591	205934	+	fsrC	1-1344/1344	100	98.29	vfdb	NP_815517	(fsrC) histidine kinase putative [Fsr (VF0360)] [Enterococcus faecalis V583]
EN24_ST228	NZ_PJXH01000001.1	206170	207702	+	gelE	1-1533/1533	100	96.48	vfdb	NP_815516	(gelE) coccolysin [Gelatinase (VF0357)] [Enterococcus faecalis V583]
EN24_ST228	NZ_PJXH01000001.1	207751	208605	+	sprE	1-855/855	100	96.49	vfdb	NP_815515	(sprE) serine proteinase V8 family [SprE (VF0358)] [Enterococcus faecalis V583]
EN24_ST228	NZ_PJXH01000001.1	921389	922233	-	srtC	1-845/855	98.83	97.87	vfdb	NP_814824	(srtC) sortase [Ebp pili (VF0538)] [Enterococcus faecalis V583]
EN24_ST228	NZ_PJXH01000001.1	922327	924210	-	ebpC	1-1878/1878	100	97.56	vfdb	NP_814823	(ebpC) endocarditis and biofilm-associated pilus major subunit EbpC [Ebp pili (VF0538)] [Enterococcus faecalis V583]
EN24_ST228	NZ_PJXH01000001.1	924207	925637	-	ebpB	1-1431/1431	100	97.69	vfdb	NP_814822	(ebpB) endocarditis and biofilm-associated pilus minor subunit EbpB [Ebp pili (VF0538)] [Enterococcus faecalis V583]
EN24_ST228	NZ_PJXH01000001.1	925641	928952	-	ebpA	1-3312/3312	100	97.58	vfdb	NP_814821	(ebpA) endocarditis and biofilm-associated pilus tip protein EbpA [Ebp pili (VF0538)] [Enterococcus faecalis V583]
EN24_ST228	NZ_PJXH01000002.1	14902	17916	-	EF0818	1-3015/3015	100	97.48	vfdb	NP_814561	(EF0818) polysaccharide lyase family 8 [Hyaluronidase (VF0359)] [Enterococcus faecalis V583]
EN24_ST228	NZ_PJXH01000004.1	103611	109610	+	fss1	1-5964/5964	99.8	85	vfdb	NP_813892	(fss1) Enterococcus faecalis surface protein Fss1 fibrinogen binding protein [Fibrinogen binding protein (AI271)] [Enterococcus faecalis V583]
EN24_ST228	NZ_PJXH01000005.1	118058	119068	-	bopD	1-1011/1011	100	97.33	vfdb	NP_814691	(bopD) sugar-binding transcriptional regulator LacI family [BopD (VF0362)] [Enterococcus faecalis V583]
EN24_ST228	NZ_PJXH01000007.1	9010	9825	+	cpsA	1-816/816	100	96.81	vfdb	NP_816141	(cpsA) undecaprenyl diphosphate synthase [Capsule (VF0361)] [Enterococcus faecalis V583]
EN24_ST228	NZ_PJXH01000007.1	9822	10622	+	cpsB	1-801/801	100	96.13	vfdb	NP_816140	(cpsB) phosphatidate cytidylyltransferase [Capsule (VF0361)] [Enterococcus faecalis V583]
EN24_ST228	NZ_PJXH01000007.1	11082	12251	+	cpsC	1-1170/1170	100	95.04	vfdb	NP_816139	(cpsC) teichoic acid biosynthesis protein putative [Capsule (VF0361)] [Enterococcus faecalis V583]
EN24_ST228	NZ_PJXH01000007.1	12279	13724	+	cpsD	22-1467/1467	98.57	95.3	vfdb	NP_816138	(cpsD) glycosyl transferase group 2 family protein [Capsule (VF0361)] [Enterococcus faecalis V583]
EN24_ST228	NZ_PJXH01000007.1	13794	16303	+	cpsE	1-2510/2511	99.96	96.81	vfdb	NP_816137	(cpsE) glycosyl transferase group 2 family protein [Capsule (VF0361)] [Enterococcus faecalis V583]
EN24_ST228	NZ_PJXH01000007.1	16385	18838	+	cpsG	1-2454/2454	100	97.27	vfdb	NP_816135	(cpsG) MurB family protein [Capsule (VF0361)] [Enterococcus faecalis V583]
EN24_ST228	NZ_PJXH01000007.1	18856	19254	+	cpsH	1-399/399	100	97.24	vfdb	NP_816134	(cpsH) lipoprotein [Capsule (VF0361)] [Enterococcus faecalis V583]
EN24_ST228	NZ_PJXH01000007.1	19313	20452	+	cpsI	1-1140/1140	100	98.33	vfdb	NP_816133	(cpsI) UDP-galactopyranose mutase [Capsule (VF0361)] [Enterococcus faecalis V583]
EN24_ST228	NZ_PJXH01000007.1	20478	21821	+	cpsJ	1-1344/1344	100	94.94	vfdb	NP_816132	(cpsJ) ABC transporter ATP-binding protein [Capsule (VF0361)] [Enterococcus faecalis V583]
EN24_ST228	NZ_PJXH01000007.1	21821	22633	+	cpsK	1-813/813	100	96.8	vfdb	NP_816131	(cpsK) ABC transporter permease protein [Capsule (VF0361)] [Enterococcus faecalis V583]
EN24_ST228	NZ_PJXH01000012.1	6564	10481	+	prgB/asc10	1-3918/3918	99.97	95.08	vfdb	NP_817031	(prgB/asc10) aggregation substance PrgB/Asc10 [AS (VF0352)] [Enterococcus faecalis V583]
EN788_ST82	NZ_PKMN01000002.1	137435	143397	+	fss1	1-5964/5964	99.98	98.79	vfdb	NP_813892	(fss1) Enterococcus faecalis surface protein Fss1 fibrinogen binding protein [Fibrinogen binding protein (AI271)] [Enterococcus faecalis V583]
EN788_ST82	NZ_PKMN01000003.1	141379	144550	+	fss3	57-3228/3228	98.27	90.64	vfdb	NP_815578	(fss3) Enterococcus faecalis surface protein Fss3 fibrinogen binding protein [Fibrinogen binding protein (AI273)] [Enterococcus faecalis V583]
EN788_ST82	NZ_PKMN01000004.1	116400	117410	-	bopD	1-1011/1011	100	99.9	vfdb	NP_814691	(bopD) sugar-binding transcriptional regulator LacI family [BopD (VF0362)] [Enterococcus faecalis V583]
EN788_ST82	NZ_PKMN01000005.1	15007	18021	-	EF0818	1-3015/3015	100	99.93	vfdb	NP_814561	(EF0818) polysaccharide lyase family 8 [Hyaluronidase (VF0359)] [Enterococcus faecalis V583]
EN788_ST82	NZ_PKMN01000007.1	132087	136394	+	fss2	1-4305/4956	86.78	95.29	vfdb	NP_816151	(fss2) Enterococcus faecalis surface protein Fss2 fibrinogen binding protein [Fibrinogen binding protein (AI272)] [Enterococcus faecalis V583]
EN788_ST82	NZ_PKMN01000008.1	47721	48647	+	efaA	1-927/927	100	99.89	vfdb	NP_815739	(efaA) endocarditis specific antigen [EfaA (VF0354)] [Enterococcus faecalis V583]
EN788_ST82	NZ_PKMN01000015.1	6440	7294	-	sprE	1-855/855	100	98.83	vfdb	NP_815515	(sprE) serine proteinase V8 family [SprE (VF0358)] [Enterococcus faecalis V583]
EN788_ST82	NZ_PKMN01000015.1	7343	8875	-	gelE	1-1533/1533	100	98.96	vfdb	NP_815516	(gelE) coccolysin [Gelatinase (VF0357)] [Enterococcus faecalis V583]
EN788_ST82	NZ_PKMN01000015.1	9110	10453	-	fsrC	1-1344/1344	100	99.26	vfdb	NP_815517	(fsrC) histidine kinase putative [Fsr (VF0360)] [Enterococcus faecalis V583]
EN788_ST82	NZ_PKMN01000015.1	10450	11178	-	fsrB	1-729/729	100	99.04	vfdb	NP_815518	(fsrB) agrBfs protein [Fsr (VF0360)] [Enterococcus faecalis V583]
EN788_ST82	NZ_PKMN01000015.1	11267	11998	-	fsrA	1-732/732	100	99.73	vfdb	NP_815519	(fsrA) response regulator [Fsr (VF0360)] [Enterococcus faecalis V583]
EN788_ST82	NZ_PKMN01000017.1	18871	19683	-	cpsK	1-813/813	100	99.14	vfdb	NP_816131	(cpsK) ABC transporter permease protein [Capsule (VF0361)] [Enterococcus faecalis V583]
EN788_ST82	NZ_PKMN01000017.1	19683	21026	-	cpsJ	1-1344/1344	100	99.48	vfdb	NP_816132	(cpsJ) ABC transporter ATP-binding protein [Capsule (VF0361)] [Enterococcus faecalis V583]
EN788_ST82	NZ_PKMN01000017.1	21052	22191	-	cpsI	1-1140/1140	100	99.56	vfdb	NP_816133	(cpsI) UDP-galactopyranose mutase [Capsule (VF0361)] [Enterococcus faecalis V583]
EN788_ST82	NZ_PKMN01000017.1	22250	22648	-	cpsH	1-399/399	100	99.5	vfdb	NP_816134	(cpsH) lipoprotein [Capsule (VF0361)] [Enterococcus faecalis V583]
EN788_ST82	NZ_PKMN01000017.1	22666	25119	-	cpsG	1-2454/2454	100	99.84	vfdb	NP_816135	(cpsG) MurB family protein [Capsule (VF0361)] [Enterococcus faecalis V583]
EN788_ST82	NZ_PKMN01000017.1	25146	25997	-	cpsF	1-852/852	100	100	vfdb	NP_816136	(cpsF) CpsF protein [Capsule (VF0361)] [Enterococcus faecalis V583]
EN788_ST82	NZ_PKMN01000017.1	26021	28531	-	cpsE	1-2511/2511	100	99.52	vfdb	NP_816137	(cpsE) glycosyl transferase group 2 family protein [Capsule (VF0361)] [Enterococcus faecalis V583]
EN788_ST82	NZ_PKMN01000017.1	28601	30067	-	cpsD	1-1467/1467	100	98.77	vfdb	NP_816138	(cpsD) glycosyl transferase group 2 family protein [Capsule (VF0361)] [Enterococcus faecalis V583]
EN788_ST82	NZ_PKMN01000017.1	30086	31255	-	cpsC	1-1170/1170	100	99.66	vfdb	NP_816139	(cpsC) teichoic acid biosynthesis protein putative [Capsule (VF0361)] [Enterococcus faecalis V583]
EN788_ST82	NZ_PKMN01000017.1	31728	32528	-	cpsB	1-801/801	100	99.38	vfdb	NP_816140	(cpsB) phosphatidate cytidylyltransferase [Capsule (VF0361)] [Enterococcus faecalis V583]
EN788_ST82	NZ_PKMN01000017.1	32525	33340	-	cpsA	1-816/816	100	100	vfdb	NP_816141	(cpsA) undecaprenyl diphosphate synthase [Capsule (VF0361)] [Enterococcus faecalis V583]
EN788_ST82	NZ_PKMN01000023.1	14159	17470	+	ebpA	1-3312/3312	100	99.09	vfdb	NP_814821	(ebpA) endocarditis and biofilm-associated pilus tip protein EbpA [Ebp pili (VF0538)] [Enterococcus faecalis V583]
EN788_ST82	NZ_PKMN01000023.1	17474	18904	+	ebpB	1-1431/1431	100	98.88	vfdb	NP_814822	(ebpB) endocarditis and biofilm-associated pilus minor subunit EbpB [Ebp pili (VF0538)] [Enterococcus faecalis V583]
EN788_ST82	NZ_PKMN01000023.1	18901	20784	+	ebpC	1-1878/1878	100	99.05	vfdb	NP_814823	(ebpC) endocarditis and biofilm-associated pilus major subunit EbpC [Ebp pili (VF0538)] [Enterococcus faecalis V583]
EN788_ST82	NZ_PKMN01000023.1	20878	21732	+	srtC	1-855/855	100	99.06	vfdb	NP_814824	(srtC) sortase [Ebp pili (VF0538)] [Enterococcus faecalis V583]
EN788_ST82	NZ_PKMN01000036.1	575	1559	-	cylI	1-984/984	99.9	96.35	vfdb	AAM75254	(cylI) cytolysin immunity protein [Cytolysin (VF0356)] [Enterococcus faecalis str. MMH594]
EN788_ST82	NZ_PKMN01000036.1	1560	2798	-	cylA	1-1239/1239	100	98.87	vfdb	AAM75253	(cylA) cytolysin activator [Cytolysin (VF0356)] [Enterococcus faecalis str. MMH594]
EN788_ST82	NZ_PKMN01000036.1	2795	4939	-	cylB	1-2145/2145	100	98.28	vfdb	AAM75252	(cylB) ABC-type transporter [Cytolysin (VF0356)] [Enterococcus faecalis str. MMH594]
EN788_ST82	NZ_PKMN01000036.1	4951	7694	-	cylM	238-2982/2982	92.02	98.65	vfdb	AAM75251	(cylM) CylM; cytolysin subunit modifier [Cytolysin (VF0356)] [Enterococcus faecalis str. MMH594]
EN788_ST82	NZ_PKMN01000038.1	6123	6323	-	cylR2	1-201/201	100	98.01	vfdb	AAM75247	(cylR2) cytolysin regulator R2 [Cytolysin (VF0356)] [Enterococcus faecalis str. MMH594]
EN788_ST82	NZ_PKMN01000038.1	6324	6608	-	cylR1	1-285/285	100	99.65	vfdb	AAM75248	(cylR1) cytolysin regulator R1 [Cytolysin (VF0356)] [Enterococcus faecalis str. MMH594]
EN788_ST82	NZ_PKMN01000038.1	6727	6933	+	cylL	1-207/207	100	99.52	vfdb	AAM75249	(cylL) CylL; cytolysin subunit [Cytolysin (VF0356)] [Enterococcus faecalis str. MMH594]
EN788_ST82	NZ_PKMN01000038.1	6967	7158	+	cylS	1-192/192	100	99.48	vfdb	AAM75250	(cylS) CylS; cytolysin subunit [Cytolysin (VF0356)] [Enterococcus faecalis str. MMH594]
EnGen0400_ST86	NZ_KI912926.1	137713	143676	+	fss1	1-5964/5964	100	98.69	vfdb	NP_813892	(fss1) Enterococcus faecalis surface protein Fss1 fibrinogen binding protein [Fibrinogen binding protein (AI271)] [Enterococcus faecalis V583]
EnGen0400_ST86	NZ_KI912926.1	722079	725093	+	EF0818	1-3015/3015	100	99.37	vfdb	NP_814561	(EF0818) polysaccharide lyase family 8 [Hyaluronidase (VF0359)] [Enterococcus faecalis V583]
EnGen0400_ST86	NZ_KI912926.1	857680	858690	-	bopD	1-1011/1011	100	99.01	vfdb	NP_814691	(bopD) sugar-binding transcriptional regulator LacI family [BopD (VF0362)] [Enterococcus faecalis V583]
EnGen0400_ST86	NZ_KI912926.1	1011885	1015196	+	ebpA	1-3312/3312	100	99.49	vfdb	NP_814821	(ebpA) endocarditis and biofilm-associated pilus tip protein EbpA [Ebp pili (VF0538)] [Enterococcus faecalis V583]
EnGen0400_ST86	NZ_KI912926.1	1015200	1016630	+	ebpB	1-1431/1431	100	99.09	vfdb	NP_814822	(ebpB) endocarditis and biofilm-associated pilus minor subunit EbpB [Ebp pili (VF0538)] [Enterococcus faecalis V583]
EnGen0400_ST86	NZ_KI912926.1	1016627	1018510	+	ebpC	1-1878/1878	100	99.36	vfdb	NP_814823	(ebpC) endocarditis and biofilm-associated pilus major subunit EbpC [Ebp pili (VF0538)] [Enterococcus faecalis V583]
EnGen0400_ST86	NZ_KI912926.1	1018604	1019458	+	srtC	1-855/855	100	99.42	vfdb	NP_814824	(srtC) sortase [Ebp pili (VF0538)] [Enterococcus faecalis V583]
EnGen0400_ST86	NZ_KI912926.1	1691570	1692424	-	sprE	1-855/855	100	99.06	vfdb	NP_815515	(sprE) serine proteinase V8 family [SprE (VF0358)] [Enterococcus faecalis V583]
EnGen0400_ST86	NZ_KI912926.1	1692473	1694005	-	gelE	1-1533/1533	100	98.83	vfdb	NP_815516	(gelE) coccolysin [Gelatinase (VF0357)] [Enterococcus faecalis V583]
EnGen0400_ST86	NZ_KI912926.1	1694240	1695583	-	fsrC	1-1344/1344	100	99.33	vfdb	NP_815517	(fsrC) histidine kinase putative [Fsr (VF0360)] [Enterococcus faecalis V583]
EnGen0400_ST86	NZ_KI912926.1	1695580	1696308	-	fsrB	1-729/729	100	98.9	vfdb	NP_815518	(fsrB) agrBfs protein [Fsr (VF0360)] [Enterococcus faecalis V583]
EnGen0400_ST86	NZ_KI912926.1	1696397	1697128	-	fsrA	1-732/732	100	99.73	vfdb	NP_815519	(fsrA) response regulator [Fsr (VF0360)] [Enterococcus faecalis V583]
EnGen0400_ST86	NZ_KI912926.1	1886635	1887561	+	efaA	1-927/927	100	100	vfdb	NP_815739	(efaA) endocarditis specific antigen [EfaA (VF0354)] [Enterococcus faecalis V583]
EnGen0400_ST86	NZ_KI912926.1	2136678	2137490	-	cpsK	1-813/813	100	98.4	vfdb	NP_816131	(cpsK) ABC transporter permease protein [Capsule (VF0361)] [Enterococcus faecalis V583]
EnGen0400_ST86	NZ_KI912926.1	2137490	2138833	-	cpsJ	1-1344/1344	100	99.63	vfdb	NP_816132	(cpsJ) ABC transporter ATP-binding protein [Capsule (VF0361)] [Enterococcus faecalis V583]
EnGen0400_ST86	NZ_KI912926.1	2138859	2139998	-	cpsI	1-1140/1140	100	99.65	vfdb	NP_816133	(cpsI) UDP-galactopyranose mutase [Capsule (VF0361)] [Enterococcus faecalis V583]
EnGen0400_ST86	NZ_KI912926.1	2140057	2140455	-	cpsH	1-399/399	100	99.25	vfdb	NP_816134	(cpsH) lipoprotein [Capsule (VF0361)] [Enterococcus faecalis V583]
EnGen0400_ST86	NZ_KI912926.1	2140473	2142926	-	cpsG	1-2454/2454	100	99.55	vfdb	NP_816135	(cpsG) MurB family protein [Capsule (VF0361)] [Enterococcus faecalis V583]
EnGen0400_ST86	NZ_KI912926.1	2142996	2145505	-	cpsE	1-2510/2511	99.96	99.72	vfdb	NP_816137	(cpsE) glycosyl transferase group 2 family protein [Capsule (VF0361)] [Enterococcus faecalis V583]
EnGen0400_ST86	NZ_KI912926.1	2145575	2147041	-	cpsD	1-1467/1467	100	98.98	vfdb	NP_816138	(cpsD) glycosyl transferase group 2 family protein [Capsule (VF0361)] [Enterococcus faecalis V583]
EnGen0400_ST86	NZ_KI912926.1	2147060	2148229	-	cpsC	1-1170/1170	100	99.4	vfdb	NP_816139	(cpsC) teichoic acid biosynthesis protein putative [Capsule (VF0361)] [Enterococcus faecalis V583]
EnGen0400_ST86	NZ_KI912926.1	2148701	2149501	-	cpsB	1-801/801	100	99.5	vfdb	NP_816140	(cpsB) phosphatidate cytidylyltransferase [Capsule (VF0361)] [Enterococcus faecalis V583]
EnGen0400_ST86	NZ_KI912926.1	2149498	2150313	-	cpsA	1-816/816	100	99.39	vfdb	NP_816141	(cpsA) undecaprenyl diphosphate synthase [Capsule (VF0361)] [Enterococcus faecalis V583]
EnGen0400_ST86	NZ_KI912926.1	2558678	2562327	-	EF3023	1-3650/4119	88.61	98.85	vfdb	NP_816637	(EF3023) polysaccharide lyase family 8 [Hyaluronidase (VF0359)] [Enterococcus faecalis V583]
EnGen0400_ST86	NZ_KI912931.1	17889	21806	+	prgB/asc10	1-3918/3918	99.97	95.92	vfdb	NP_817031	(prgB/asc10) aggregation substance PrgB/Asc10 [AS (VF0352)] [Enterococcus faecalis V583]
F1_ST72	NZ_KB944681.1	135783	141746	+	fss1	1-5964/5964	100	98.64	vfdb	NP_813892	(fss1) Enterococcus faecalis surface protein Fss1 fibrinogen binding protein [Fibrinogen binding protein (AI271)] [Enterococcus faecalis V583]
F1_ST72	NZ_KB944682.1	657	4573	+	EF0485	2-3918/3918	99.95	94.13	vfdb	NP_814266	(EF0485) aggregation substance [AS (VF0352)] [Enterococcus faecalis V583]
F1_ST72	NZ_KB944686.1	32054	32254	-	cylR2	1-201/201	100	98.51	vfdb	AAM75247	(cylR2) cytolysin regulator R2 [Cytolysin (VF0356)] [Enterococcus faecalis str. MMH594]
F1_ST72	NZ_KB944686.1	32255	32539	-	cylR1	1-285/285	100	99.65	vfdb	AAM75248	(cylR1) cytolysin regulator R1 [Cytolysin (VF0356)] [Enterococcus faecalis str. MMH594]
F1_ST72	NZ_KB944686.1	32658	32864	+	cylL	1-207/207	100	99.52	vfdb	AAM75249	(cylL) CylL; cytolysin subunit [Cytolysin (VF0356)] [Enterococcus faecalis str. MMH594]
F1_ST72	NZ_KB944686.1	32898	33089	+	cylS	1-192/192	100	98.96	vfdb	AAM75250	(cylS) CylS; cytolysin subunit [Cytolysin (VF0356)] [Enterococcus faecalis str. MMH594]
F1_ST72	NZ_KB944686.1	33150	36131	+	cylM	1-2982/2982	100	99.46	vfdb	AAM75251	(cylM) CylM; cytolysin subunit modifier [Cytolysin (VF0356)] [Enterococcus faecalis str. MMH594]
F1_ST72	NZ_KB944686.1	36143	38287	+	cylB	1-2145/2145	100	99.39	vfdb	AAM75252	(cylB) ABC-type transporter [Cytolysin (VF0356)] [Enterococcus faecalis str. MMH594]
F1_ST72	NZ_KB944686.1	38284	39522	+	cylA	1-1239/1239	100	98.87	vfdb	AAM75253	(cylA) cytolysin activator [Cytolysin (VF0356)] [Enterococcus faecalis str. MMH594]
F1_ST72	NZ_KB944686.1	39523	40506	+	cylI	1-984/984	100	97.05	vfdb	AAM75254	(cylI) cytolysin immunity protein [Cytolysin (VF0356)] [Enterococcus faecalis str. MMH594]
F1_ST72	NZ_KB944687.1	454919	457933	+	EF0818	1-3015/3015	100	99.3	vfdb	NP_814561	(EF0818) polysaccharide lyase family 8 [Hyaluronidase (VF0359)] [Enterococcus faecalis V583]
F1_ST72	NZ_KB944687.1	594669	595679	-	bopD	1-1011/1011	100	99.31	vfdb	NP_814691	(bopD) sugar-binding transcriptional regulator LacI family [BopD (VF0362)] [Enterococcus faecalis V583]
F1_ST72	NZ_KB944688.1	38433	41744	+	ebpA	1-3312/3312	100	99.58	vfdb	NP_814821	(ebpA) endocarditis and biofilm-associated pilus tip protein EbpA [Ebp pili (VF0538)] [Enterococcus faecalis V583]
F1_ST72	NZ_KB944688.1	41748	43178	+	ebpB	1-1431/1431	100	99.23	vfdb	NP_814822	(ebpB) endocarditis and biofilm-associated pilus minor subunit EbpB [Ebp pili (VF0538)] [Enterococcus faecalis V583]
F1_ST72	NZ_KB944688.1	43175	45058	+	ebpC	1-1878/1878	100	98.99	vfdb	NP_814823	(ebpC) endocarditis and biofilm-associated pilus major subunit EbpC [Ebp pili (VF0538)] [Enterococcus faecalis V583]
F1_ST72	NZ_KB944688.1	45152	45996	+	srtC	1-845/855	98.83	99.41	vfdb	NP_814824	(srtC) sortase [Ebp pili (VF0538)] [Enterococcus faecalis V583]
F1_ST72	NZ_KB944688.1	724254	725108	-	sprE	1-855/855	100	98.95	vfdb	NP_815515	(sprE) serine proteinase V8 family [SprE (VF0358)] [Enterococcus faecalis V583]
F1_ST72	NZ_KB944688.1	725158	726688	-	gelE	1-1531/1533	99.87	98.76	vfdb	NP_815516	(gelE) coccolysin [Gelatinase (VF0357)] [Enterococcus faecalis V583]
F1_ST72	NZ_KB944688.1	729328	730056	-	fsrB	1-729/729	100	98.9	vfdb	NP_815518	(fsrB) agrBfs protein [Fsr (VF0360)] [Enterococcus faecalis V583]
F1_ST72	NZ_KB944688.1	730145	730876	-	fsrA	1-732/732	100	99.45	vfdb	NP_815519	(fsrA) response regulator [Fsr (VF0360)] [Enterococcus faecalis V583]
F1_ST72	NZ_KB944688.1	897340	898266	+	efaA	1-927/927	100	99.89	vfdb	NP_815739	(efaA) endocarditis specific antigen [EfaA (VF0354)] [Enterococcus faecalis V583]
F1_ST72	NZ_KB944688.1	1188161	1188973	-	cpsK	1-813/813	100	99.88	vfdb	NP_816131	(cpsK) ABC transporter permease protein [Capsule (VF0361)] [Enterococcus faecalis V583]
F1_ST72	NZ_KB944688.1	1188973	1190316	-	cpsJ	1-1344/1344	100	98.96	vfdb	NP_816132	(cpsJ) ABC transporter ATP-binding protein [Capsule (VF0361)] [Enterococcus faecalis V583]
F1_ST72	NZ_KB944688.1	1190342	1191480	-	cpsI	1-1140/1140	99.91	98.33	vfdb	NP_816133	(cpsI) UDP-galactopyranose mutase [Capsule (VF0361)] [Enterococcus faecalis V583]
F1_ST72	NZ_KB944688.1	1191539	1191937	-	cpsH	1-399/399	100	97.49	vfdb	NP_816134	(cpsH) lipoprotein [Capsule (VF0361)] [Enterococcus faecalis V583]
F1_ST72	NZ_KB944688.1	1191955	1194408	-	cpsG	1-2454/2454	100	99.55	vfdb	NP_816135	(cpsG) MurB family protein [Capsule (VF0361)] [Enterococcus faecalis V583]
F1_ST72	NZ_KB944688.1	1194478	1196987	-	cpsE	1-2510/2511	99.96	99.4	vfdb	NP_816137	(cpsE) glycosyl transferase group 2 family protein [Capsule (VF0361)] [Enterococcus faecalis V583]
F1_ST72	NZ_KB944688.1	1197057	1198523	-	cpsD	1-1467/1467	100	98.91	vfdb	NP_816138	(cpsD) glycosyl transferase group 2 family protein [Capsule (VF0361)] [Enterococcus faecalis V583]
F1_ST72	NZ_KB944688.1	1198542	1199711	-	cpsC	1-1170/1170	100	99.57	vfdb	NP_816139	(cpsC) teichoic acid biosynthesis protein putative [Capsule (VF0361)] [Enterococcus faecalis V583]
F1_ST72	NZ_KB944688.1	1201153	1201953	-	cpsB	1-801/801	100	99.38	vfdb	NP_816140	(cpsB) phosphatidate cytidylyltransferase [Capsule (VF0361)] [Enterococcus faecalis V583]
F1_ST72	NZ_KB944688.1	1201950	1202765	-	cpsA	1-816/816	100	99.51	vfdb	NP_816141	(cpsA) undecaprenyl diphosphate synthase [Capsule (VF0361)] [Enterococcus faecalis V583]
F1_ST72	NZ_KB944689.1	164723	168372	-	EF3023	1-3650/4119	88.61	98.77	vfdb	NP_816637	(EF3023) polysaccharide lyase family 8 [Hyaluronidase (VF0359)] [Enterococcus faecalis V583]
F_ST712	NZ_MEGW01000003.1	45821	46747	-	efaA	1-927/927	100	99.46	vfdb	NP_815739	(efaA) endocarditis specific antigen [EfaA (VF0354)] [Enterococcus faecalis V583]
F_ST712	NZ_MEGW01000007.1	122076	128039	-	fss1	1-5964/5964	100	98.11	vfdb	NP_813892	(fss1) Enterococcus faecalis surface protein Fss1 fibrinogen binding protein [Fibrinogen binding protein (AI271)] [Enterococcus faecalis V583]
F_ST712	NZ_MEGW01000013.1	7443	12398	+	fss2	1-4956/4956	100	99.03	vfdb	NP_816151	(fss2) Enterococcus faecalis surface protein Fss2 fibrinogen binding protein [Fibrinogen binding protein (AI272)] [Enterococcus faecalis V583]
F_ST712	NZ_MEGW01000013.1	20956	21771	+	cpsA	1-816/816	100	99.14	vfdb	NP_816141	(cpsA) undecaprenyl diphosphate synthase [Capsule (VF0361)] [Enterococcus faecalis V583]
F_ST712	NZ_MEGW01000013.1	21768	22568	+	cpsB	1-801/801	100	99	vfdb	NP_816140	(cpsB) phosphatidate cytidylyltransferase [Capsule (VF0361)] [Enterococcus faecalis V583]
F_ST712	NZ_MEGW01000013.1	23041	24210	+	cpsC	1-1170/1170	100	96.75	vfdb	NP_816139	(cpsC) teichoic acid biosynthesis protein putative [Capsule (VF0361)] [Enterococcus faecalis V583]
F_ST712	NZ_MEGW01000013.1	24229	25695	+	cpsD	1-1467/1467	100	99.18	vfdb	NP_816138	(cpsD) glycosyl transferase group 2 family protein [Capsule (VF0361)] [Enterococcus faecalis V583]
F_ST712	NZ_MEGW01000013.1	25765	28274	+	cpsE	1-2510/2511	99.96	99.48	vfdb	NP_816137	(cpsE) glycosyl transferase group 2 family protein [Capsule (VF0361)] [Enterococcus faecalis V583]
F_ST712	NZ_MEGW01000013.1	28344	30797	+	cpsG	1-2454/2454	100	99.23	vfdb	NP_816135	(cpsG) MurB family protein [Capsule (VF0361)] [Enterococcus faecalis V583]
F_ST712	NZ_MEGW01000013.1	30815	31213	+	cpsH	1-399/399	100	99.5	vfdb	NP_816134	(cpsH) lipoprotein [Capsule (VF0361)] [Enterococcus faecalis V583]
F_ST712	NZ_MEGW01000013.1	31272	32411	+	cpsI	1-1140/1140	100	98.95	vfdb	NP_816133	(cpsI) UDP-galactopyranose mutase [Capsule (VF0361)] [Enterococcus faecalis V583]
F_ST712	NZ_MEGW01000013.1	32437	33780	+	cpsJ	1-1344/1344	100	98.66	vfdb	NP_816132	(cpsJ) ABC transporter ATP-binding protein [Capsule (VF0361)] [Enterococcus faecalis V583]
F_ST712	NZ_MEGW01000013.1	33780	34592	+	cpsK	1-813/813	100	98.77	vfdb	NP_816131	(cpsK) ABC transporter permease protein [Capsule (VF0361)] [Enterococcus faecalis V583]
F_ST712	NZ_MEGW01000016.1	55389	58399	+	EF0818	5-3015/3015	99.87	99.27	vfdb	NP_814561	(EF0818) polysaccharide lyase family 8 [Hyaluronidase (VF0359)] [Enterococcus faecalis V583]
F_ST712	NZ_MEGW01000019.1	14849	18160	+	ebpA	1-3312/3312	100	99.55	vfdb	NP_814821	(ebpA) endocarditis and biofilm-associated pilus tip protein EbpA [Ebp pili (VF0538)] [Enterococcus faecalis V583]
F_ST712	NZ_MEGW01000019.1	18164	19594	+	ebpB	1-1431/1431	100	99.23	vfdb	NP_814822	(ebpB) endocarditis and biofilm-associated pilus minor subunit EbpB [Ebp pili (VF0538)] [Enterococcus faecalis V583]
F_ST712	NZ_MEGW01000019.1	19591	21474	+	ebpC	1-1878/1878	100	98.99	vfdb	NP_814823	(ebpC) endocarditis and biofilm-associated pilus major subunit EbpC [Ebp pili (VF0538)] [Enterococcus faecalis V583]
F_ST712	NZ_MEGW01000019.1	21568	22412	+	srtC	1-845/855	98.83	99.41	vfdb	NP_814824	(srtC) sortase [Ebp pili (VF0538)] [Enterococcus faecalis V583]
F_ST712	NZ_MEGW01000023.1	30461	31471	-	bopD	1-1011/1011	100	99.31	vfdb	NP_814691	(bopD) sugar-binding transcriptional regulator LacI family [BopD (VF0362)] [Enterococcus faecalis V583]
F_ST712	NZ_MEGW01000025.1	38132	42049	-	prgB/asc10	1-3918/3918	99.97	97.14	vfdb	NP_817031	(prgB/asc10) aggregation substance PrgB/Asc10 [AS (VF0352)] [Enterococcus faecalis V583]
F_ST712	NZ_MEGW01000039.1	14788	15519	+	fsrA	1-732/732	100	99.45	vfdb	NP_815519	(fsrA) response regulator [Fsr (VF0360)] [Enterococcus faecalis V583]
F_ST712	NZ_MEGW01000039.1	15608	16336	+	fsrB	1-729/729	100	98.9	vfdb	NP_815518	(fsrB) agrBfs protein [Fsr (VF0360)] [Enterococcus faecalis V583]
F_ST712	NZ_MEGW01000039.1	16333	17676	+	fsrC	1-1344/1344	100	99.55	vfdb	NP_815517	(fsrC) histidine kinase putative [Fsr (VF0360)] [Enterococcus faecalis V583]
F_ST712	NZ_MEGW01000039.1	17911	19441	+	gelE	1-1531/1533	99.87	98.76	vfdb	NP_815516	(gelE) coccolysin [Gelatinase (VF0357)] [Enterococcus faecalis V583]
F_ST712	NZ_MEGW01000039.1	19491	20345	+	sprE	1-855/855	100	98.95	vfdb	NP_815515	(sprE) serine proteinase V8 family [SprE (VF0358)] [Enterococcus faecalis V583]
G81_ST1468	NZ_VHRU01000002.1	208	1929	+	ace	1-1722/2025	84.89	83.59	vfdb	NP_814829	(ace) collagen adhesin protein [Ace (VF0355)] [Enterococcus faecalis V583]
G81_ST1468	NZ_VHRU01000005.1	118300	119310	-	bopD	1-1011/1011	100	97.23	vfdb	NP_814691	(bopD) sugar-binding transcriptional regulator LacI family [BopD (VF0362)] [Enterococcus faecalis V583]
G81_ST1468	NZ_VHRU01000007.1	101530	104754	+	ecbA	1-3228/3228	99.91	87.36	vfdb	ZP_00603098	(ecbA) Collagen binding MSCRAMM EcbA [EcbA (VF0539)] [Enterococcus faecium DO]
G81_ST1468	NZ_VHRU01000009.1	57947	58873	+	efaA	1-927/927	100	96.22	vfdb	NP_815739	(efaA) endocarditis specific antigen [EfaA (VF0354)] [Enterococcus faecalis V583]
G81_ST1468	NZ_VHRU01000010.1	78712	79527	+	cpsA	1-816/816	100	96.81	vfdb	NP_816141	(cpsA) undecaprenyl diphosphate synthase [Capsule (VF0361)] [Enterococcus faecalis V583]
G81_ST1468	NZ_VHRU01000010.1	79524	80324	+	cpsB	1-801/801	100	96	vfdb	NP_816140	(cpsB) phosphatidate cytidylyltransferase [Capsule (VF0361)] [Enterococcus faecalis V583]
G81_ST1468	NZ_VHRU01000013.1	63699	64553	-	sprE	1-855/855	100	96.61	vfdb	NP_815515	(sprE) serine proteinase V8 family [SprE (VF0358)] [Enterococcus faecalis V583]
G81_ST1468	NZ_VHRU01000013.1	64602	66133	-	gelE	1-1533/1533	99.93	96.61	vfdb	NP_815516	(gelE) coccolysin [Gelatinase (VF0357)] [Enterococcus faecalis V583]
G81_ST1468	NZ_VHRU01000013.1	66369	67712	-	fsrC	1-1344/1344	100	96.95	vfdb	NP_815517	(fsrC) histidine kinase putative [Fsr (VF0360)] [Enterococcus faecalis V583]
G81_ST1468	NZ_VHRU01000013.1	67709	68437	-	fsrB	1-729/729	100	97.26	vfdb	NP_815518	(fsrB) agrBfs protein [Fsr (VF0360)] [Enterococcus faecalis V583]
G81_ST1468	NZ_VHRU01000013.1	68526	69257	-	fsrA	1-732/732	100	96.58	vfdb	NP_815519	(fsrA) response regulator [Fsr (VF0360)] [Enterococcus faecalis V583]
G81_ST1468	NZ_VHRU01000021.1	14873	17887	-	EF0818	1-3015/3015	100	97.31	vfdb	NP_814561	(EF0818) polysaccharide lyase family 8 [Hyaluronidase (VF0359)] [Enterococcus faecalis V583]
G81_ST1468	NZ_VHRU01000024.1	4634	8524	+	asa1	1-3891/3891	100	97.35	vfdb	NP_816972	(asa1) aggregation substance Asa1 [AS (VF0352)] [Enterococcus faecalis V583]
G81_ST1468	NZ_VHRU01000027.1	14165	20164	+	fss1	1-5964/5964	99.71	84.99	vfdb	NP_813892	(fss1) Enterococcus faecalis surface protein Fss1 fibrinogen binding protein [Fibrinogen binding protein (AI271)] [Enterococcus faecalis V583]
G81_ST1468	NZ_VHRU01000030.1	2835	3679	-	srtC	1-845/855	98.83	97.75	vfdb	NP_814824	(srtC) sortase [Ebp pili (VF0538)] [Enterococcus faecalis V583]
G81_ST1468	NZ_VHRU01000030.1	3773	5656	-	ebpC	1-1878/1878	100	97.5	vfdb	NP_814823	(ebpC) endocarditis and biofilm-associated pilus major subunit EbpC [Ebp pili (VF0538)] [Enterococcus faecalis V583]
G81_ST1468	NZ_VHRU01000030.1	5653	7083	-	ebpB	1-1431/1431	100	97.76	vfdb	NP_814822	(ebpB) endocarditis and biofilm-associated pilus minor subunit EbpB [Ebp pili (VF0538)] [Enterococcus faecalis V583]
G81_ST1468	NZ_VHRU01000030.1	7087	10398	-	ebpA	1-3312/3312	100	97.25	vfdb	NP_814821	(ebpA) endocarditis and biofilm-associated pilus tip protein EbpA [Ebp pili (VF0538)] [Enterococcus faecalis V583]
KUB3007_ST729	NZ_AP018543.1	84519	90482	+	fss1	1-5964/5964	100	98.69	vfdb	NP_813892	(fss1) Enterococcus faecalis surface protein Fss1 fibrinogen binding protein [Fibrinogen binding protein (AI271)] [Enterococcus faecalis V583]
KUB3007_ST729	NZ_AP018543.1	598716	601730	+	EF0818	1-3015/3015	100	99.37	vfdb	NP_814561	(EF0818) polysaccharide lyase family 8 [Hyaluronidase (VF0359)] [Enterococcus faecalis V583]
KUB3007_ST729	NZ_AP018543.1	734315	735325	-	bopD	1-1011/1011	100	99.01	vfdb	NP_814691	(bopD) sugar-binding transcriptional regulator LacI family [BopD (VF0362)] [Enterococcus faecalis V583]
KUB3007_ST729	NZ_AP018543.1	888520	891831	+	ebpA	1-3312/3312	100	99.49	vfdb	NP_814821	(ebpA) endocarditis and biofilm-associated pilus tip protein EbpA [Ebp pili (VF0538)] [Enterococcus faecalis V583]
KUB3007_ST729	NZ_AP018543.1	891835	893265	+	ebpB	1-1431/1431	100	99.09	vfdb	NP_814822	(ebpB) endocarditis and biofilm-associated pilus minor subunit EbpB [Ebp pili (VF0538)] [Enterococcus faecalis V583]
KUB3007_ST729	NZ_AP018543.1	893262	895145	+	ebpC	1-1878/1878	100	99.36	vfdb	NP_814823	(ebpC) endocarditis and biofilm-associated pilus major subunit EbpC [Ebp pili (VF0538)] [Enterococcus faecalis V583]
KUB3007_ST729	NZ_AP018543.1	895239	896093	+	srtC	1-855/855	100	99.42	vfdb	NP_814824	(srtC) sortase [Ebp pili (VF0538)] [Enterococcus faecalis V583]
KUB3007_ST729	NZ_AP018543.1	900858	902579	+	ace	1-1722/2025	85.04	96.11	vfdb	NP_814829	(ace) collagen adhesin protein [Ace (VF0355)] [Enterococcus faecalis V583]
KUB3007_ST729	NZ_AP018543.1	1622503	1623357	-	sprE	1-855/855	100	99.06	vfdb	NP_815515	(sprE) serine proteinase V8 family [SprE (VF0358)] [Enterococcus faecalis V583]
KUB3007_ST729	NZ_AP018543.1	1623406	1624938	-	gelE	1-1533/1533	100	98.83	vfdb	NP_815516	(gelE) coccolysin [Gelatinase (VF0357)] [Enterococcus faecalis V583]
KUB3007_ST729	NZ_AP018543.1	1625173	1626516	-	fsrC	1-1344/1344	100	99.33	vfdb	NP_815517	(fsrC) histidine kinase putative [Fsr (VF0360)] [Enterococcus faecalis V583]
KUB3007_ST729	NZ_AP018543.1	1626513	1627241	-	fsrB	1-729/729	100	98.9	vfdb	NP_815518	(fsrB) agrBfs protein [Fsr (VF0360)] [Enterococcus faecalis V583]
KUB3007_ST729	NZ_AP018543.1	1627330	1628061	-	fsrA	1-732/732	100	99.73	vfdb	NP_815519	(fsrA) response regulator [Fsr (VF0360)] [Enterococcus faecalis V583]
KUB3007_ST729	NZ_AP018543.1	1819102	1820028	+	efaA	1-927/927	100	100	vfdb	NP_815739	(efaA) endocarditis specific antigen [EfaA (VF0354)] [Enterococcus faecalis V583]
KUB3007_ST729	NZ_AP018543.1	2111228	2112040	-	cpsK	1-813/813	100	98.4	vfdb	NP_816131	(cpsK) ABC transporter permease protein [Capsule (VF0361)] [Enterococcus faecalis V583]
KUB3007_ST729	NZ_AP018543.1	2112040	2113383	-	cpsJ	1-1344/1344	100	99.63	vfdb	NP_816132	(cpsJ) ABC transporter ATP-binding protein [Capsule (VF0361)] [Enterococcus faecalis V583]
KUB3007_ST729	NZ_AP018543.1	2113409	2114548	-	cpsI	1-1140/1140	100	99.65	vfdb	NP_816133	(cpsI) UDP-galactopyranose mutase [Capsule (VF0361)] [Enterococcus faecalis V583]
KUB3007_ST729	NZ_AP018543.1	2114607	2115005	-	cpsH	1-399/399	100	99.25	vfdb	NP_816134	(cpsH) lipoprotein [Capsule (VF0361)] [Enterococcus faecalis V583]
KUB3007_ST729	NZ_AP018543.1	2115023	2117476	-	cpsG	1-2454/2454	100	99.55	vfdb	NP_816135	(cpsG) MurB family protein [Capsule (VF0361)] [Enterococcus faecalis V583]
KUB3007_ST729	NZ_AP018543.1	2117546	2120055	-	cpsE	1-2510/2511	99.96	99.72	vfdb	NP_816137	(cpsE) glycosyl transferase group 2 family protein [Capsule (VF0361)] [Enterococcus faecalis V583]
KUB3007_ST729	NZ_AP018543.1	2120125	2121591	-	cpsD	1-1467/1467	100	98.98	vfdb	NP_816138	(cpsD) glycosyl transferase group 2 family protein [Capsule (VF0361)] [Enterococcus faecalis V583]
KUB3007_ST729	NZ_AP018543.1	2121610	2122779	-	cpsC	1-1170/1170	100	99.32	vfdb	NP_816139	(cpsC) teichoic acid biosynthesis protein putative [Capsule (VF0361)] [Enterococcus faecalis V583]
KUB3007_ST729	NZ_AP018543.1	2123251	2124051	-	cpsB	1-801/801	100	99.5	vfdb	NP_816140	(cpsB) phosphatidate cytidylyltransferase [Capsule (VF0361)] [Enterococcus faecalis V583]
KUB3007_ST729	NZ_AP018543.1	2124048	2124863	-	cpsA	1-816/816	100	99.39	vfdb	NP_816141	(cpsA) undecaprenyl diphosphate synthase [Capsule (VF0361)] [Enterococcus faecalis V583]
KUB3007_ST729	NZ_AP018543.1	2132647	2137602	-	fss2	1-4956/4956	100	97.34	vfdb	NP_816151	(fss2) Enterococcus faecalis surface protein Fss2 fibrinogen binding protein [Fibrinogen binding protein (AI272)] [Enterococcus faecalis V583]
KUB3007_ST729	NZ_AP018543.1	2544049	2547697	-	EF3023	1-3650/4119	88.59	98.82	vfdb	NP_816637	(EF3023) polysaccharide lyase family 8 [Hyaluronidase (VF0359)] [Enterococcus faecalis V583]
KUB3007_ST729	NZ_AP018544.1	15542	19459	+	prgB/asc10	1-3918/3918	99.97	95.76	vfdb	NP_817031	(prgB/asc10) aggregation substance PrgB/Asc10 [AS (VF0352)] [Enterococcus faecalis V583]
KUB3007_ST729	NZ_AP018545.1	9863	13779	+	EF0485	2-3918/3918	99.44	93.32	vfdb	NP_814266	(EF0485) aggregation substance [AS (VF0352)] [Enterococcus faecalis V583]
L14_ST330	NZ_CP043724.1	138558	144521	+	fss1	1-5964/5964	100	98.36	vfdb	NP_813892	(fss1) Enterococcus faecalis surface protein Fss1 fibrinogen binding protein [Fibrinogen binding protein (AI271)] [Enterococcus faecalis V583]
L14_ST330	NZ_CP043724.1	656148	659162	+	EF0818	1-3015/3015	100	99.17	vfdb	NP_814561	(EF0818) polysaccharide lyase family 8 [Hyaluronidase (VF0359)] [Enterococcus faecalis V583]
L14_ST330	NZ_CP043724.1	791808	792818	-	bopD	1-1011/1011	100	99.11	vfdb	NP_814691	(bopD) sugar-binding transcriptional regulator LacI family [BopD (VF0362)] [Enterococcus faecalis V583]
L14_ST330	NZ_CP043724.1	932854	936165	+	ebpA	1-3312/3312	100	99.49	vfdb	NP_814821	(ebpA) endocarditis and biofilm-associated pilus tip protein EbpA [Ebp pili (VF0538)] [Enterococcus faecalis V583]
L14_ST330	NZ_CP043724.1	936169	937599	+	ebpB	1-1431/1431	100	99.37	vfdb	NP_814822	(ebpB) endocarditis and biofilm-associated pilus minor subunit EbpB [Ebp pili (VF0538)] [Enterococcus faecalis V583]
L14_ST330	NZ_CP043724.1	937596	939479	+	ebpC	1-1878/1878	100	99.05	vfdb	NP_814823	(ebpC) endocarditis and biofilm-associated pilus major subunit EbpC [Ebp pili (VF0538)] [Enterococcus faecalis V583]
L14_ST330	NZ_CP043724.1	939573	940417	+	srtC	1-845/855	98.83	99.64	vfdb	NP_814824	(srtC) sortase [Ebp pili (VF0538)] [Enterococcus faecalis V583]
L14_ST330	NZ_CP043724.1	1658732	1659586	-	sprE	1-855/855	100	98.95	vfdb	NP_815515	(sprE) serine proteinase V8 family [SprE (VF0358)] [Enterococcus faecalis V583]
L14_ST330	NZ_CP043724.1	1659637	1661167	-	gelE	1-1531/1533	99.87	98.56	vfdb	NP_815516	(gelE) coccolysin [Gelatinase (VF0357)] [Enterococcus faecalis V583]
L14_ST330	NZ_CP043724.1	1661402	1662745	-	fsrC	1-1344/1344	100	99.18	vfdb	NP_815517	(fsrC) histidine kinase putative [Fsr (VF0360)] [Enterococcus faecalis V583]
L14_ST330	NZ_CP043724.1	1662742	1663470	-	fsrB	1-729/729	100	99.45	vfdb	NP_815518	(fsrB) agrBfs protein [Fsr (VF0360)] [Enterococcus faecalis V583]
L14_ST330	NZ_CP043724.1	1663559	1664290	-	fsrA	1-732/732	100	99.59	vfdb	NP_815519	(fsrA) response regulator [Fsr (VF0360)] [Enterococcus faecalis V583]
L14_ST330	NZ_CP043724.1	1856588	1857514	+	efaA	1-927/927	100	99.68	vfdb	NP_815739	(efaA) endocarditis specific antigen [EfaA (VF0354)] [Enterococcus faecalis V583]
L14_ST330	NZ_CP043724.1	2123139	2123939	-	cpsB	1-801/801	100	99.25	vfdb	NP_816140	(cpsB) phosphatidate cytidylyltransferase [Capsule (VF0361)] [Enterococcus faecalis V583]
L14_ST330	NZ_CP043724.1	2123936	2124751	-	cpsA	1-816/816	100	99.14	vfdb	NP_816141	(cpsA) undecaprenyl diphosphate synthase [Capsule (VF0361)] [Enterococcus faecalis V583]
L14_ST330	NZ_CP043724.1	2587949	2592067	-	EF3023	1-4119/4119	100	98.62	vfdb	NP_816637	(EF3023) polysaccharide lyase family 8 [Hyaluronidase (VF0359)] [Enterococcus faecalis V583]
LB00.E.122_ST21	LB00.E.122_PATRIC_Assembly1_contig_1	45256	46182	-	efaA	1-927/927	100	99.68	vfdb	NP_815739	(efaA) endocarditis specific antigen [EfaA (VF0354)] [Enterococcus faecalis V583]
LB00.E.122_ST21	LB00.E.122_PATRIC_Assembly1_contig_1	210135	210866	+	fsrA	1-732/732	100	99.73	vfdb	NP_815519	(fsrA) response regulator [Fsr (VF0360)] [Enterococcus faecalis V583]
LB00.E.122_ST21	LB00.E.122_PATRIC_Assembly1_contig_1	210955	211683	+	fsrB	1-729/729	100	98.9	vfdb	NP_815518	(fsrB) agrBfs protein [Fsr (VF0360)] [Enterococcus faecalis V583]
LB00.E.122_ST21	LB00.E.122_PATRIC_Assembly1_contig_1	211680	213023	+	fsrC	1-1344/1344	100	99.33	vfdb	NP_815517	(fsrC) histidine kinase putative [Fsr (VF0360)] [Enterococcus faecalis V583]
LB00.E.122_ST21	LB00.E.122_PATRIC_Assembly1_contig_1	213258	214790	+	gelE	1-1533/1533	100	98.83	vfdb	NP_815516	(gelE) coccolysin [Gelatinase (VF0357)] [Enterococcus faecalis V583]
LB00.E.122_ST21	LB00.E.122_PATRIC_Assembly1_contig_1	214839	215693	+	sprE	1-855/855	100	98.71	vfdb	NP_815515	(sprE) serine proteinase V8 family [SprE (VF0358)] [Enterococcus faecalis V583]
LB00.E.122_ST21	LB00.E.122_PATRIC_Assembly1_contig_10	36791	40909	+	EF3023	1-4119/4119	100	98.67	vfdb	NP_816637	(EF3023) polysaccharide lyase family 8 [Hyaluronidase (VF0359)] [Enterococcus faecalis V583]
LB00.E.122_ST21	LB00.E.122_PATRIC_Assembly1_contig_11	14837	17851	-	EF0818	1-3015/3015	100	99.57	vfdb	NP_814561	(EF0818) polysaccharide lyase family 8 [Hyaluronidase (VF0359)] [Enterococcus faecalis V583]
LB00.E.122_ST21	LB00.E.122_PATRIC_Assembly1_contig_2	243517	244332	+	cpsA	1-816/816	100	99.51	vfdb	NP_816141	(cpsA) undecaprenyl diphosphate synthase [Capsule (VF0361)] [Enterococcus faecalis V583]
LB00.E.122_ST21	LB00.E.122_PATRIC_Assembly1_contig_2	244329	245129	+	cpsB	1-801/801	100	99	vfdb	NP_816140	(cpsB) phosphatidate cytidylyltransferase [Capsule (VF0361)] [Enterococcus faecalis V583]
LB00.E.122_ST21	LB00.E.122_PATRIC_Assembly1_contig_3	312471	313325	-	srtC	1-855/855	100	99.42	vfdb	NP_814824	(srtC) sortase [Ebp pili (VF0538)] [Enterococcus faecalis V583]
LB00.E.122_ST21	LB00.E.122_PATRIC_Assembly1_contig_3	313419	315302	-	ebpC	1-1878/1878	100	99.05	vfdb	NP_814823	(ebpC) endocarditis and biofilm-associated pilus major subunit EbpC [Ebp pili (VF0538)] [Enterococcus faecalis V583]
LB00.E.122_ST21	LB00.E.122_PATRIC_Assembly1_contig_3	315299	316729	-	ebpB	1-1431/1431	100	99.16	vfdb	NP_814822	(ebpB) endocarditis and biofilm-associated pilus minor subunit EbpB [Ebp pili (VF0538)] [Enterococcus faecalis V583]
LB00.E.122_ST21	LB00.E.122_PATRIC_Assembly1_contig_3	316733	320044	-	ebpA	1-3312/3312	100	99.91	vfdb	NP_814821	(ebpA) endocarditis and biofilm-associated pilus tip protein EbpA [Ebp pili (VF0538)] [Enterococcus faecalis V583]
LB00.E.122_ST21	LB00.E.122_PATRIC_Assembly1_contig_4	116174	117184	-	bopD	1-1011/1011	100	99.11	vfdb	NP_814691	(bopD) sugar-binding transcriptional regulator LacI family [BopD (VF0362)] [Enterococcus faecalis V583]
LB00.E.122_ST21	LB00.E.122_PATRIC_Assembly1_contig_5	129226	135189	-	fss1	1-5964/5964	100	98.66	vfdb	NP_813892	(fss1) Enterococcus faecalis surface protein Fss1 fibrinogen binding protein [Fibrinogen binding protein (AI271)] [Enterococcus faecalis V583]
Merz96_ST103	NZ_GG692918.1	151519	155411	+	prgB/asc10	2-3918/3918	99.26	93.96	vfdb	NP_817031	(prgB/asc10) aggregation substance PrgB/Asc10 [AS (VF0352)] [Enterococcus faecalis V583]
Merz96_ST103	NZ_GG692918.1	451950	454964	+	EF0818	1-3015/3015	100	99.2	vfdb	NP_814561	(EF0818) polysaccharide lyase family 8 [Hyaluronidase (VF0359)] [Enterococcus faecalis V583]
Merz96_ST103	NZ_GG692918.1	589442	590452	-	bopD	1-1011/1011	100	98.71	vfdb	NP_814691	(bopD) sugar-binding transcriptional regulator LacI family [BopD (VF0362)] [Enterococcus faecalis V583]
Merz96_ST103	NZ_GG692921.1	3498	4481	-	cylI	1-984/984	100	97.26	vfdb	AAM75254	(cylI) cytolysin immunity protein [Cytolysin (VF0356)] [Enterococcus faecalis str. MMH594]
Merz96_ST103	NZ_GG692921.1	4482	5720	-	cylA	1-1239/1239	100	99.84	vfdb	AAM75253	(cylA) cytolysin activator [Cytolysin (VF0356)] [Enterococcus faecalis str. MMH594]
Merz96_ST103	NZ_GG692921.1	5717	7861	-	cylB	1-2145/2145	100	99.35	vfdb	AAM75252	(cylB) ABC-type transporter [Cytolysin (VF0356)] [Enterococcus faecalis str. MMH594]
Merz96_ST103	NZ_GG692921.1	7873	10854	-	cylM	1-2982/2982	100	99.63	vfdb	AAM75251	(cylM) CylM; cytolysin subunit modifier [Cytolysin (VF0356)] [Enterococcus faecalis str. MMH594]
Merz96_ST103	NZ_GG692921.1	10915	11106	-	cylS	1-192/192	100	100	vfdb	AAM75250	(cylS) CylS; cytolysin subunit [Cytolysin (VF0356)] [Enterococcus faecalis str. MMH594]
Merz96_ST103	NZ_GG692921.1	11140	11346	-	cylL	1-207/207	100	100	vfdb	AAM75249	(cylL) CylL; cytolysin subunit [Cytolysin (VF0356)] [Enterococcus faecalis str. MMH594]
Merz96_ST103	NZ_GG692921.1	11465	11749	+	cylR1	1-285/285	100	98.6	vfdb	AAM75248	(cylR1) cytolysin regulator R1 [Cytolysin (VF0356)] [Enterococcus faecalis str. MMH594]
Merz96_ST103	NZ_GG692921.1	11750	11950	+	cylR2	1-201/201	100	99.5	vfdb	AAM75247	(cylR2) cytolysin regulator R2 [Cytolysin (VF0356)] [Enterococcus faecalis str. MMH594]
Merz96_ST103	NZ_GG692928.1	119718	125681	-	fss1	1-5964/5964	100	98.41	vfdb	NP_813892	(fss1) Enterococcus faecalis surface protein Fss1 fibrinogen binding protein [Fibrinogen binding protein (AI271)] [Enterococcus faecalis V583]
Merz96_ST103	NZ_GG692929.1	308449	309264	+	cpsA	1-816/816	100	99.14	vfdb	NP_816141	(cpsA) undecaprenyl diphosphate synthase [Capsule (VF0361)] [Enterococcus faecalis V583]
Merz96_ST103	NZ_GG692929.1	309261	310061	+	cpsB	1-801/801	100	99	vfdb	NP_816140	(cpsB) phosphatidate cytidylyltransferase [Capsule (VF0361)] [Enterococcus faecalis V583]
Merz96_ST103	NZ_GG692929.1	593122	594048	-	efaA	1-927/927	100	99.89	vfdb	NP_815739	(efaA) endocarditis specific antigen [EfaA (VF0354)] [Enterococcus faecalis V583]
Merz96_ST103	NZ_GG692929.1	709497	712724	+	fss3	1-3228/3228	100	100	vfdb	NP_815578	(fss3) Enterococcus faecalis surface protein Fss3 fibrinogen binding protein [Fibrinogen binding protein (AI273)] [Enterococcus faecalis V583]
Merz96_ST103	NZ_GG692929.1	785154	785885	+	fsrA	1-732/732	100	100	vfdb	NP_815519	(fsrA) response regulator [Fsr (VF0360)] [Enterococcus faecalis V583]
Merz96_ST103	NZ_GG692929.1	785974	786702	+	fsrB	1-729/729	100	100	vfdb	NP_815518	(fsrB) agrBfs protein [Fsr (VF0360)] [Enterococcus faecalis V583]
Merz96_ST103	NZ_GG692929.1	786699	788021	+	fsrC	1-1323/1344	98.44	100	vfdb	NP_815517	(fsrC) histidine kinase putative [Fsr (VF0360)] [Enterococcus faecalis V583]
Merz96_ST103	NZ_GG692929.1	788532	790064	+	gelE	1-1533/1533	100	100	vfdb	NP_815516	(gelE) coccolysin [Gelatinase (VF0357)] [Enterococcus faecalis V583]
Merz96_ST103	NZ_GG692929.1	790113	790967	+	sprE	1-855/855	100	100	vfdb	NP_815515	(sprE) serine proteinase V8 family [SprE (VF0358)] [Enterococcus faecalis V583]
Merz96_ST103	NZ_GG692929.1	1440365	1442389	-	ace	1-2025/2025	100	96.84	vfdb	NP_814829	(ace) collagen adhesin protein [Ace (VF0355)] [Enterococcus faecalis V583]
Merz96_ST103	NZ_GG692929.1	1455323	1456177	-	srtC	1-855/855	100	98.71	vfdb	NP_814824	(srtC) sortase [Ebp pili (VF0538)] [Enterococcus faecalis V583]
Merz96_ST103	NZ_GG692929.1	1456271	1458154	-	ebpC	1-1878/1878	100	98.89	vfdb	NP_814823	(ebpC) endocarditis and biofilm-associated pilus major subunit EbpC [Ebp pili (VF0538)] [Enterococcus faecalis V583]
Merz96_ST103	NZ_GG692929.1	1458151	1459581	-	ebpB	1-1431/1431	100	99.3	vfdb	NP_814822	(ebpB) endocarditis and biofilm-associated pilus minor subunit EbpB [Ebp pili (VF0538)] [Enterococcus faecalis V583]
Merz96_ST103	NZ_GG692929.1	1459585	1462896	-	ebpA	1-3312/3312	100	98.85	vfdb	NP_814821	(ebpA) endocarditis and biofilm-associated pilus tip protein EbpA [Ebp pili (VF0538)] [Enterococcus faecalis V583]
Merz96_ST103	NZ_GG692930.1	24256	28146	-	asa1	1-3891/3891	100	97.46	vfdb	NP_816972	(asa1) aggregation substance Asa1 [AS (VF0352)] [Enterococcus faecalis V583]
P9 CL A7_ST4	NZ_RKPW01000001.1	14068	17379	+	ebpA	1-3312/3312	100	99.37	vfdb	NP_814821	(ebpA) endocarditis and biofilm-associated pilus tip protein EbpA [Ebp pili (VF0538)] [Enterococcus faecalis V583]
P9 CL A7_ST4	NZ_RKPW01000001.1	17383	18813	+	ebpB	1-1431/1431	100	99.3	vfdb	NP_814822	(ebpB) endocarditis and biofilm-associated pilus minor subunit EbpB [Ebp pili (VF0538)] [Enterococcus faecalis V583]
P9 CL A7_ST4	NZ_RKPW01000001.1	18810	20693	+	ebpC	1-1878/1878	100	99.05	vfdb	NP_814823	(ebpC) endocarditis and biofilm-associated pilus major subunit EbpC [Ebp pili (VF0538)] [Enterococcus faecalis V583]
P9 CL A7_ST4	NZ_RKPW01000001.1	20787	21641	+	srtC	1-855/855	100	99.53	vfdb	NP_814824	(srtC) sortase [Ebp pili (VF0538)] [Enterococcus faecalis V583]
P9 CL A7_ST4	NZ_RKPW01000001.1	26927	28648	+	ace	1-1722/2025	85.04	96.92	vfdb	NP_814829	(ace) collagen adhesin protein [Ace (VF0355)] [Enterococcus faecalis V583]
P9 CL A7_ST4	NZ_RKPW01000002.1	371359	372369	-	bopD	1-1011/1011	100	98.71	vfdb	NP_814691	(bopD) sugar-binding transcriptional regulator LacI family [BopD (VF0362)] [Enterococcus faecalis V583]
P9 CL A7_ST4	NZ_RKPW01000003.1	158378	159232	-	sprE	1-855/855	100	99.18	vfdb	NP_815515	(sprE) serine proteinase V8 family [SprE (VF0358)] [Enterococcus faecalis V583]
P9 CL A7_ST4	NZ_RKPW01000003.1	159281	160813	-	gelE	1-1533/1533	100	98.63	vfdb	NP_815516	(gelE) coccolysin [Gelatinase (VF0357)] [Enterococcus faecalis V583]
P9 CL A7_ST4	NZ_RKPW01000003.1	161048	162391	-	fsrC	1-1344/1344	100	99.33	vfdb	NP_815517	(fsrC) histidine kinase putative [Fsr (VF0360)] [Enterococcus faecalis V583]
P9 CL A7_ST4	NZ_RKPW01000003.1	162388	163116	-	fsrB	1-729/729	100	98.9	vfdb	NP_815518	(fsrB) agrBfs protein [Fsr (VF0360)] [Enterococcus faecalis V583]
P9 CL A7_ST4	NZ_RKPW01000003.1	163205	163936	-	fsrA	1-732/732	100	99.73	vfdb	NP_815519	(fsrA) response regulator [Fsr (VF0360)] [Enterococcus faecalis V583]
P9 CL A7_ST4	NZ_RKPW01000003.1	316294	317220	+	efaA	1-927/927	100	99.57	vfdb	NP_815739	(efaA) endocarditis specific antigen [EfaA (VF0354)] [Enterococcus faecalis V583]
P9 CL A7_ST4	NZ_RKPW01000004.1	142520	143332	-	cpsK	1-813/813	100	100	vfdb	NP_816131	(cpsK) ABC transporter permease protein [Capsule (VF0361)] [Enterococcus faecalis V583]
P9 CL A7_ST4	NZ_RKPW01000004.1	143332	144675	-	cpsJ	1-1344/1344	100	98.88	vfdb	NP_816132	(cpsJ) ABC transporter ATP-binding protein [Capsule (VF0361)] [Enterococcus faecalis V583]
P9 CL A7_ST4	NZ_RKPW01000004.1	144701	145840	-	cpsI	1-1140/1140	100	99.65	vfdb	NP_816133	(cpsI) UDP-galactopyranose mutase [Capsule (VF0361)] [Enterococcus faecalis V583]
P9 CL A7_ST4	NZ_RKPW01000004.1	145899	146297	-	cpsH	1-399/399	100	100	vfdb	NP_816134	(cpsH) lipoprotein [Capsule (VF0361)] [Enterococcus faecalis V583]
P9 CL A7_ST4	NZ_RKPW01000004.1	146315	148768	-	cpsG	1-2454/2454	100	99.84	vfdb	NP_816135	(cpsG) MurB family protein [Capsule (VF0361)] [Enterococcus faecalis V583]
P9 CL A7_ST4	NZ_RKPW01000004.1	148795	149646	-	cpsF	1-852/852	100	99.77	vfdb	NP_816136	(cpsF) CpsF protein [Capsule (VF0361)] [Enterococcus faecalis V583]
P9 CL A7_ST4	NZ_RKPW01000004.1	149670	152180	-	cpsE	1-2511/2511	100	100	vfdb	NP_816137	(cpsE) glycosyl transferase group 2 family protein [Capsule (VF0361)] [Enterococcus faecalis V583]
P9 CL A7_ST4	NZ_RKPW01000004.1	152250	153716	-	cpsD	1-1467/1467	100	99.93	vfdb	NP_816138	(cpsD) glycosyl transferase group 2 family protein [Capsule (VF0361)] [Enterococcus faecalis V583]
P9 CL A7_ST4	NZ_RKPW01000004.1	153735	154904	-	cpsC	1-1170/1170	100	100	vfdb	NP_816139	(cpsC) teichoic acid biosynthesis protein putative [Capsule (VF0361)] [Enterococcus faecalis V583]
P9 CL A7_ST4	NZ_RKPW01000004.1	155377	156177	-	cpsB	1-801/801	100	99.38	vfdb	NP_816140	(cpsB) phosphatidate cytidylyltransferase [Capsule (VF0361)] [Enterococcus faecalis V583]
P9 CL A7_ST4	NZ_RKPW01000004.1	156174	156989	-	cpsA	1-816/816	100	99.27	vfdb	NP_816141	(cpsA) undecaprenyl diphosphate synthase [Capsule (VF0361)] [Enterococcus faecalis V583]
P9 CL A7_ST4	NZ_RKPW01000005.1	245462	249580	+	EF3023	1-4119/4119	100	99.49	vfdb	NP_816637	(EF3023) polysaccharide lyase family 8 [Hyaluronidase (VF0359)] [Enterococcus faecalis V583]
P9 CL A7_ST4	NZ_RKPW01000006.1	142048	148011	-	fss1	1-5964/5964	100	98.56	vfdb	NP_813892	(fss1) Enterococcus faecalis surface protein Fss1 fibrinogen binding protein [Fibrinogen binding protein (AI271)] [Enterococcus faecalis V583]
P9 CL A7_ST4	NZ_RKPW01000007.1	13307	17200	-	EF0485	1-3918/3918	99.29	94.88	vfdb	NP_814266	(EF0485) aggregation substance [AS (VF0352)] [Enterococcus faecalis V583]
P9 CL A7_ST4	NZ_RKPW01000009.1	4076	5060	+	cylI	1-984/984	99.9	96.35	vfdb	AAM75254	(cylI) cytolysin immunity protein [Cytolysin (VF0356)] [Enterococcus faecalis str. MMH594]
Praia.S.M2.C4_ST62	PraiaSM2C4autoPATRICm_contig_1	30116	33427	+	ebpA	1-3312/3312	100	99.58	vfdb	NP_814821	(ebpA) endocarditis and biofilm-associated pilus tip protein EbpA [Ebp pili (VF0538)] [Enterococcus faecalis V583]
Praia.S.M2.C4_ST62	PraiaSM2C4autoPATRICm_contig_1	33431	34861	+	ebpB	1-1431/1431	100	99.23	vfdb	NP_814822	(ebpB) endocarditis and biofilm-associated pilus minor subunit EbpB [Ebp pili (VF0538)] [Enterococcus faecalis V583]
Praia.S.M2.C4_ST62	PraiaSM2C4autoPATRICm_contig_1	34858	36741	+	ebpC	1-1878/1878	100	98.99	vfdb	NP_814823	(ebpC) endocarditis and biofilm-associated pilus major subunit EbpC [Ebp pili (VF0538)] [Enterococcus faecalis V583]
Praia.S.M2.C4_ST62	PraiaSM2C4autoPATRICm_contig_1	36835	37679	+	srtC	1-845/855	98.83	99.41	vfdb	NP_814824	(srtC) sortase [Ebp pili (VF0538)] [Enterococcus faecalis V583]
Praia.S.M2.C4_ST62	PraiaSM2C4autoPATRICm_contig_16	17043	18126	+	fsrC	261-1344/1344	80.65	99.26	vfdb	NP_815517	(fsrC) histidine kinase putative [Fsr (VF0360)] [Enterococcus faecalis V583]
Praia.S.M2.C4_ST62	PraiaSM2C4autoPATRICm_contig_16	18361	19893	+	gelE	1-1533/1533	100	98.89	vfdb	NP_815516	(gelE) coccolysin [Gelatinase (VF0357)] [Enterococcus faecalis V583]
Praia.S.M2.C4_ST62	PraiaSM2C4autoPATRICm_contig_16	19942	20796	+	sprE	1-855/855	100	98.36	vfdb	NP_815515	(sprE) serine proteinase V8 family [SprE (VF0358)] [Enterococcus faecalis V583]
Praia.S.M2.C4_ST62	PraiaSM2C4autoPATRICm_contig_18	11704	14931	+	fss3	1-3228/3228	100	99.29	vfdb	NP_815578	(fss3) Enterococcus faecalis surface protein Fss3 fibrinogen binding protein [Fibrinogen binding protein (AI273)] [Enterococcus faecalis V583]
Praia.S.M2.C4_ST62	PraiaSM2C4autoPATRICm_contig_2	245213	249075	+	EF3023	1-3863/4119	93.78	98.63	vfdb	NP_816637	(EF3023) polysaccharide lyase family 8 [Hyaluronidase (VF0359)] [Enterococcus faecalis V583]
Praia.S.M2.C4_ST62	PraiaSM2C4autoPATRICm_contig_4	131380	137345	+	fss1	1-5964/5964	100	98.73	vfdb	NP_813892	(fss1) Enterococcus faecalis surface protein Fss1 fibrinogen binding protein [Fibrinogen binding protein (AI271)] [Enterococcus faecalis V583]
Praia.S.M2.C4_ST62	PraiaSM2C4autoPATRICm_contig_5	179125	179940	+	cpsA	1-816/816	100	99.27	vfdb	NP_816141	(cpsA) undecaprenyl diphosphate synthase [Capsule (VF0361)] [Enterococcus faecalis V583]
Praia.S.M2.C4_ST62	PraiaSM2C4autoPATRICm_contig_5	179937	180737	+	cpsB	1-801/801	100	99.13	vfdb	NP_816140	(cpsB) phosphatidate cytidylyltransferase [Capsule (VF0361)] [Enterococcus faecalis V583]
Praia.S.M2.C4_ST62	PraiaSM2C4autoPATRICm_contig_6	121048	121974	+	efaA	1-927/927	100	99.35	vfdb	NP_815739	(efaA) endocarditis specific antigen [EfaA (VF0354)] [Enterococcus faecalis V583]
Praia.S.M2.C4_ST62	PraiaSM2C4autoPATRICm_contig_7	58893	59903	-	bopD	1-1011/1011	100	99.21	vfdb	NP_814691	(bopD) sugar-binding transcriptional regulator LacI family [BopD (VF0362)] [Enterococcus faecalis V583]
R30_ST228	NZ_VHRF01000002.1	25600	26610	+	bopD	1-1011/1011	100	97.33	vfdb	NP_814691	(bopD) sugar-binding transcriptional regulator LacI family [BopD (VF0362)] [Enterococcus faecalis V583]
R30_ST228	NZ_VHRF01000002.1	160005	163019	-	EF0818	1-3015/3015	100	97.48	vfdb	NP_814561	(EF0818) polysaccharide lyase family 8 [Hyaluronidase (VF0359)] [Enterococcus faecalis V583]
R30_ST228	NZ_VHRF01000008.1	41509	42435	-	efaA	1-927/927	100	98.17	vfdb	NP_815739	(efaA) endocarditis specific antigen [EfaA (VF0354)] [Enterococcus faecalis V583]
R30_ST228	NZ_VHRF01000009.1	49169	54121	+	fss2	1-4956/4956	99.8	92.48	vfdb	NP_816151	(fss2) Enterococcus faecalis surface protein Fss2 fibrinogen binding protein [Fibrinogen binding protein (AI272)] [Enterococcus faecalis V583]
R30_ST228	NZ_VHRF01000009.1	61901	62716	+	cpsA	1-816/816	100	96.81	vfdb	NP_816141	(cpsA) undecaprenyl diphosphate synthase [Capsule (VF0361)] [Enterococcus faecalis V583]
R30_ST228	NZ_VHRF01000009.1	62713	63513	+	cpsB	1-801/801	100	96.13	vfdb	NP_816140	(cpsB) phosphatidate cytidylyltransferase [Capsule (VF0361)] [Enterococcus faecalis V583]
R30_ST228	NZ_VHRF01000009.1	63973	65142	+	cpsC	1-1170/1170	100	95.04	vfdb	NP_816139	(cpsC) teichoic acid biosynthesis protein putative [Capsule (VF0361)] [Enterococcus faecalis V583]
R30_ST228	NZ_VHRF01000009.1	65170	66614	+	cpsD	22-1467/1467	98.5	95.23	vfdb	NP_816138	(cpsD) glycosyl transferase group 2 family protein [Capsule (VF0361)] [Enterococcus faecalis V583]
R30_ST228	NZ_VHRF01000009.1	66684	69193	+	cpsE	1-2510/2511	99.96	96.77	vfdb	NP_816137	(cpsE) glycosyl transferase group 2 family protein [Capsule (VF0361)] [Enterococcus faecalis V583]
R30_ST228	NZ_VHRF01000009.1	69275	71728	+	cpsG	1-2454/2454	100	97.27	vfdb	NP_816135	(cpsG) MurB family protein [Capsule (VF0361)] [Enterococcus faecalis V583]
R30_ST228	NZ_VHRF01000009.1	71746	72144	+	cpsH	1-399/399	100	97.24	vfdb	NP_816134	(cpsH) lipoprotein [Capsule (VF0361)] [Enterococcus faecalis V583]
R30_ST228	NZ_VHRF01000009.1	72203	73342	+	cpsI	1-1140/1140	100	98.33	vfdb	NP_816133	(cpsI) UDP-galactopyranose mutase [Capsule (VF0361)] [Enterococcus faecalis V583]
R30_ST228	NZ_VHRF01000009.1	73368	74711	+	cpsJ	1-1344/1344	100	94.94	vfdb	NP_816132	(cpsJ) ABC transporter ATP-binding protein [Capsule (VF0361)] [Enterococcus faecalis V583]
R30_ST228	NZ_VHRF01000009.1	74711	75523	+	cpsK	1-813/813	100	96.8	vfdb	NP_816131	(cpsK) ABC transporter permease protein [Capsule (VF0361)] [Enterococcus faecalis V583]
R30_ST228	NZ_VHRF01000020.1	37131	37975	-	srtC	1-845/855	98.83	97.87	vfdb	NP_814824	(srtC) sortase [Ebp pili (VF0538)] [Enterococcus faecalis V583]
R30_ST228	NZ_VHRF01000020.1	38069	39952	-	ebpC	1-1878/1878	100	97.56	vfdb	NP_814823	(ebpC) endocarditis and biofilm-associated pilus major subunit EbpC [Ebp pili (VF0538)] [Enterococcus faecalis V583]
R30_ST228	NZ_VHRF01000020.1	39949	41379	-	ebpB	1-1431/1431	100	97.69	vfdb	NP_814822	(ebpB) endocarditis and biofilm-associated pilus minor subunit EbpB [Ebp pili (VF0538)] [Enterococcus faecalis V583]
R30_ST228	NZ_VHRF01000020.1	41383	44694	-	ebpA	1-3312/3312	100	97.58	vfdb	NP_814821	(ebpA) endocarditis and biofilm-associated pilus tip protein EbpA [Ebp pili (VF0538)] [Enterococcus faecalis V583]
R30_ST228	NZ_VHRF01000028.1	13377	19376	+	fss1	1-5964/5964	99.8	85	vfdb	NP_813892	(fss1) Enterococcus faecalis surface protein Fss1 fibrinogen binding protein [Fibrinogen binding protein (AI271)] [Enterococcus faecalis V583]
R30_ST228	NZ_VHRF01000037.1	12306	13160	-	sprE	1-855/855	100	96.49	vfdb	NP_815515	(sprE) serine proteinase V8 family [SprE (VF0358)] [Enterococcus faecalis V583]
R30_ST228	NZ_VHRF01000037.1	13209	14741	-	gelE	1-1533/1533	100	96.48	vfdb	NP_815516	(gelE) coccolysin [Gelatinase (VF0357)] [Enterococcus faecalis V583]
R30_ST228	NZ_VHRF01000037.1	14977	16320	-	fsrC	1-1344/1344	100	98.29	vfdb	NP_815517	(fsrC) histidine kinase putative [Fsr (VF0360)] [Enterococcus faecalis V583]
R30_ST228	NZ_VHRF01000037.1	16317	17045	-	fsrB	1-729/729	100	97.12	vfdb	NP_815518	(fsrB) agrBfs protein [Fsr (VF0360)] [Enterococcus faecalis V583]
R30_ST228	NZ_VHRF01000042.1	2953	4674	+	ace	1-1722/2025	84.89	82.55	vfdb	NP_814829	(ace) collagen adhesin protein [Ace (VF0355)] [Enterococcus faecalis V583]
R48_ST228	NZ_JAGLBN010000001.1	258847	263799	+	fss2	1-4956/4956	99.8	92.48	vfdb	NP_816151	(fss2) Enterococcus faecalis surface protein Fss2 fibrinogen binding protein [Fibrinogen binding protein (AI272)] [Enterococcus faecalis V583]
R48_ST228	NZ_JAGLBN010000001.1	271579	272394	+	cpsA	1-816/816	100	96.81	vfdb	NP_816141	(cpsA) undecaprenyl diphosphate synthase [Capsule (VF0361)] [Enterococcus faecalis V583]
R48_ST228	NZ_JAGLBN010000001.1	272391	273191	+	cpsB	1-801/801	100	96.13	vfdb	NP_816140	(cpsB) phosphatidate cytidylyltransferase [Capsule (VF0361)] [Enterococcus faecalis V583]
R48_ST228	NZ_JAGLBN010000001.1	273651	274820	+	cpsC	1-1170/1170	100	95.04	vfdb	NP_816139	(cpsC) teichoic acid biosynthesis protein putative [Capsule (VF0361)] [Enterococcus faecalis V583]
R48_ST228	NZ_JAGLBN010000001.1	274848	276293	+	cpsD	22-1467/1467	98.57	95.3	vfdb	NP_816138	(cpsD) glycosyl transferase group 2 family protein [Capsule (VF0361)] [Enterococcus faecalis V583]
R48_ST228	NZ_JAGLBN010000001.1	276363	278872	+	cpsE	1-2510/2511	99.96	96.77	vfdb	NP_816137	(cpsE) glycosyl transferase group 2 family protein [Capsule (VF0361)] [Enterococcus faecalis V583]
R48_ST228	NZ_JAGLBN010000001.1	278954	281407	+	cpsG	1-2454/2454	100	97.27	vfdb	NP_816135	(cpsG) MurB family protein [Capsule (VF0361)] [Enterococcus faecalis V583]
R48_ST228	NZ_JAGLBN010000001.1	281425	281823	+	cpsH	1-399/399	100	97.24	vfdb	NP_816134	(cpsH) lipoprotein [Capsule (VF0361)] [Enterococcus faecalis V583]
R48_ST228	NZ_JAGLBN010000001.1	281882	283021	+	cpsI	1-1140/1140	100	98.33	vfdb	NP_816133	(cpsI) UDP-galactopyranose mutase [Capsule (VF0361)] [Enterococcus faecalis V583]
R48_ST228	NZ_JAGLBN010000001.1	283047	284390	+	cpsJ	1-1344/1344	100	94.94	vfdb	NP_816132	(cpsJ) ABC transporter ATP-binding protein [Capsule (VF0361)] [Enterococcus faecalis V583]
R48_ST228	NZ_JAGLBN010000001.1	284390	285202	+	cpsK	1-813/813	100	96.8	vfdb	NP_816131	(cpsK) ABC transporter permease protein [Capsule (VF0361)] [Enterococcus faecalis V583]
R48_ST228	NZ_JAGLBN010000005.1	80639	81565	-	efaA	1-927/927	100	98.17	vfdb	NP_815739	(efaA) endocarditis specific antigen [EfaA (VF0354)] [Enterococcus faecalis V583]
R48_ST228	NZ_JAGLBN010000005.1	184815	185546	+	fsrA	1-732/732	100	96.58	vfdb	NP_815519	(fsrA) response regulator [Fsr (VF0360)] [Enterococcus faecalis V583]
R48_ST228	NZ_JAGLBN010000005.1	185635	186363	+	fsrB	1-729/729	100	97.12	vfdb	NP_815518	(fsrB) agrBfs protein [Fsr (VF0360)] [Enterococcus faecalis V583]
R48_ST228	NZ_JAGLBN010000005.1	186360	187703	+	fsrC	1-1344/1344	100	98.29	vfdb	NP_815517	(fsrC) histidine kinase putative [Fsr (VF0360)] [Enterococcus faecalis V583]
R48_ST228	NZ_JAGLBN010000005.1	187939	189471	+	gelE	1-1533/1533	100	96.48	vfdb	NP_815516	(gelE) coccolysin [Gelatinase (VF0357)] [Enterococcus faecalis V583]
R48_ST228	NZ_JAGLBN010000005.1	189520	190374	+	sprE	1-855/855	100	96.49	vfdb	NP_815515	(sprE) serine proteinase V8 family [SprE (VF0358)] [Enterococcus faecalis V583]
R48_ST228	NZ_JAGLBN010000007.1	22484	28483	+	fss1	1-5964/5964	99.8	85	vfdb	NP_813892	(fss1) Enterococcus faecalis surface protein Fss1 fibrinogen binding protein [Fibrinogen binding protein (AI271)] [Enterococcus faecalis V583]
R48_ST228	NZ_JAGLBN010000009.1	29610	30620	-	bopD	1-1011/1011	100	97.33	vfdb	NP_814691	(bopD) sugar-binding transcriptional regulator LacI family [BopD (VF0362)] [Enterococcus faecalis V583]
R48_ST228	NZ_JAGLBN010000010.1	20691	23705	+	EF0818	1-3015/3015	100	97.48	vfdb	NP_814561	(EF0818) polysaccharide lyase family 8 [Hyaluronidase (VF0359)] [Enterococcus faecalis V583]
R48_ST228	NZ_JAGLBN010000012.1	4553	5397	-	srtC	1-845/855	98.83	97.87	vfdb	NP_814824	(srtC) sortase [Ebp pili (VF0538)] [Enterococcus faecalis V583]
R48_ST228	NZ_JAGLBN010000012.1	5491	7374	-	ebpC	1-1878/1878	100	97.56	vfdb	NP_814823	(ebpC) endocarditis and biofilm-associated pilus major subunit EbpC [Ebp pili (VF0538)] [Enterococcus faecalis V583]
R48_ST228	NZ_JAGLBN010000012.1	7371	8801	-	ebpB	1-1431/1431	100	97.69	vfdb	NP_814822	(ebpB) endocarditis and biofilm-associated pilus minor subunit EbpB [Ebp pili (VF0538)] [Enterococcus faecalis V583]
R48_ST228	NZ_JAGLBN010000012.1	8805	12116	-	ebpA	1-3312/3312	100	97.58	vfdb	NP_814821	(ebpA) endocarditis and biofilm-associated pilus tip protein EbpA [Ebp pili (VF0538)] [Enterococcus faecalis V583]
R48_ST228	NZ_JAGLBN010000015.1	30357	34274	+	prgB/asc10	1-3918/3918	99.95	94.23	vfdb	NP_817031	(prgB/asc10) aggregation substance PrgB/Asc10 [AS (VF0352)] [Enterococcus faecalis V583]
T11_ST65	NZ_GG688642.1	349576	352590	+	EF0818	1-3015/3015	100	99.93	vfdb	NP_814561	(EF0818) polysaccharide lyase family 8 [Hyaluronidase (VF0359)] [Enterococcus faecalis V583]
T11_ST65	NZ_GG688642.1	485761	486771	-	bopD	1-1011/1011	100	99.9	vfdb	NP_814691	(bopD) sugar-binding transcriptional regulator LacI family [BopD (VF0362)] [Enterococcus faecalis V583]
T11_ST65	NZ_GG688644.1	122076	128039	-	fss1	1-5964/5964	100	98.36	vfdb	NP_813892	(fss1) Enterococcus faecalis surface protein Fss1 fibrinogen binding protein [Fibrinogen binding protein (AI271)] [Enterococcus faecalis V583]
T11_ST65	NZ_GG688647.1	39846	43157	+	ebpA	1-3312/3312	100	99.94	vfdb	NP_814821	(ebpA) endocarditis and biofilm-associated pilus tip protein EbpA [Ebp pili (VF0538)] [Enterococcus faecalis V583]
T11_ST65	NZ_GG688647.1	43161	44591	+	ebpB	1-1431/1431	100	100	vfdb	NP_814822	(ebpB) endocarditis and biofilm-associated pilus minor subunit EbpB [Ebp pili (VF0538)] [Enterococcus faecalis V583]
T11_ST65	NZ_GG688647.1	44588	46471	+	ebpC	1-1878/1878	100	99.68	vfdb	NP_814823	(ebpC) endocarditis and biofilm-associated pilus major subunit EbpC [Ebp pili (VF0538)] [Enterococcus faecalis V583]
T11_ST65	NZ_GG688647.1	46565	47419	+	srtC	1-855/855	100	100	vfdb	NP_814824	(srtC) sortase [Ebp pili (VF0538)] [Enterococcus faecalis V583]
T11_ST65	NZ_GG688647.1	709521	710375	-	sprE	1-855/855	100	99.3	vfdb	NP_815515	(sprE) serine proteinase V8 family [SprE (VF0358)] [Enterococcus faecalis V583]
T11_ST65	NZ_GG688647.1	710426	711956	-	gelE	1-1531/1533	99.87	99.02	vfdb	NP_815516	(gelE) coccolysin [Gelatinase (VF0357)] [Enterococcus faecalis V583]
T11_ST65	NZ_GG688647.1	712191	713534	-	fsrC	1-1344/1344	100	98.96	vfdb	NP_815517	(fsrC) histidine kinase putative [Fsr (VF0360)] [Enterococcus faecalis V583]
T11_ST65	NZ_GG688647.1	713531	714259	-	fsrB	1-729/729	100	98.77	vfdb	NP_815518	(fsrB) agrBfs protein [Fsr (VF0360)] [Enterococcus faecalis V583]
T11_ST65	NZ_GG688647.1	714348	715079	-	fsrA	1-732/732	100	98.91	vfdb	NP_815519	(fsrA) response regulator [Fsr (VF0360)] [Enterococcus faecalis V583]
T11_ST65	NZ_GG688647.1	878983	879909	+	efaA	1-927/927	100	100	vfdb	NP_815739	(efaA) endocarditis specific antigen [EfaA (VF0354)] [Enterococcus faecalis V583]
T11_ST65	NZ_GG688647.1	1164059	1164871	-	cpsK	1-813/813	100	100	vfdb	NP_816131	(cpsK) ABC transporter permease protein [Capsule (VF0361)] [Enterococcus faecalis V583]
T11_ST65	NZ_GG688647.1	1164871	1166214	-	cpsJ	1-1344/1344	100	100	vfdb	NP_816132	(cpsJ) ABC transporter ATP-binding protein [Capsule (VF0361)] [Enterococcus faecalis V583]
T11_ST65	NZ_GG688647.1	1166240	1167380	-	cpsI	1-1140/1140	100	99.91	vfdb	NP_816133	(cpsI) UDP-galactopyranose mutase [Capsule (VF0361)] [Enterococcus faecalis V583]
T11_ST65	NZ_GG688647.1	1167439	1167837	-	cpsH	1-399/399	100	100	vfdb	NP_816134	(cpsH) lipoprotein [Capsule (VF0361)] [Enterococcus faecalis V583]
T11_ST65	NZ_GG688647.1	1167855	1170308	-	cpsG	1-2454/2454	100	99.84	vfdb	NP_816135	(cpsG) MurB family protein [Capsule (VF0361)] [Enterococcus faecalis V583]
T11_ST65	NZ_GG688647.1	1170335	1171186	-	cpsF	1-852/852	100	99.77	vfdb	NP_816136	(cpsF) CpsF protein [Capsule (VF0361)] [Enterococcus faecalis V583]
T11_ST65	NZ_GG688647.1	1171210	1173720	-	cpsE	1-2511/2511	100	100	vfdb	NP_816137	(cpsE) glycosyl transferase group 2 family protein [Capsule (VF0361)] [Enterococcus faecalis V583]
T11_ST65	NZ_GG688647.1	1173790	1175256	-	cpsD	1-1467/1467	100	100	vfdb	NP_816138	(cpsD) glycosyl transferase group 2 family protein [Capsule (VF0361)] [Enterococcus faecalis V583]
T11_ST65	NZ_GG688647.1	1175275	1176444	-	cpsC	1-1170/1170	100	100	vfdb	NP_816139	(cpsC) teichoic acid biosynthesis protein putative [Capsule (VF0361)] [Enterococcus faecalis V583]
T11_ST65	NZ_GG688647.1	1176917	1177717	-	cpsB	1-801/801	100	99.88	vfdb	NP_816140	(cpsB) phosphatidate cytidylyltransferase [Capsule (VF0361)] [Enterococcus faecalis V583]
T11_ST65	NZ_GG688647.1	1177714	1178529	-	cpsA	1-816/816	100	100	vfdb	NP_816141	(cpsA) undecaprenyl diphosphate synthase [Capsule (VF0361)] [Enterococcus faecalis V583]
T11_ST65	NZ_GG688647.1	1186313	1191268	-	fss2	1-4956/4956	100	99.96	vfdb	NP_816151	(fss2) Enterococcus faecalis surface protein Fss2 fibrinogen binding protein [Fibrinogen binding protein (AI272)] [Enterococcus faecalis V583]
T11_ST65	NZ_GG688649.1	45391	49308	-	prgB/asc10	1-3918/3918	100	96.58	vfdb	NP_817031	(prgB/asc10) aggregation substance PrgB/Asc10 [AS (VF0352)] [Enterococcus faecalis V583]
