# Supplementary material for: Hidden diversity in Enterococcus faecalis revealed by CRISPR2 screening: eco-evolutionary insights into a novel subspecies
Source: Microbiol Spectr. 2025 Sep 8;13(10):e01428-25. doi: 10.1128/spectrum.01428-25 (PMC12502612; doi:10.1128/spectrum.01428-25)
Supplement: Data S4 — Subspecies-associated genes identified by pangenome-wide association analysis, with functional annotations of those enriched in each group. [file spectrum.01428-25-s0004.xlsx]

## Sheet: subspecies-correlated genes
Dataset S4: Subspecies-associated genes identified by pangenome-wide association analysis, with functional annotations of those enriched in each group.
Gene	Non-unique Gene name	Annotation	subspecies A (+) Gene (+)	subspecies B (+) Gene (+)	subspecies A (+) Gene (-)	subspecies B (+) Gene (-)	Sensitivity	Specificity	Odds_ratio	Naive_p	Bonferroni_p	Benjamini_H_p
group_1292		hypothetical protein	0	16	39	0	0	0	0	3.3614291312044987e-14	2.789986178899734e-10	2.6074637185978826e-12
group_1580	guaD	Guanine deaminase	0	16	39	0	0	0	0	3.3614291312044987e-14	2.789986178899734e-10	2.6074637185978826e-12
group_1998		hypothetical protein	0	16	39	0	0	0	0	3.3614291312044987e-14	2.789986178899734e-10	2.6074637185978826e-12
group_1999		hypothetical protein	0	16	39	0	0	0	0	3.3614291312044987e-14	2.789986178899734e-10	2.6074637185978826e-12
group_2981		hypothetical protein	0	16	39	0	0	0	0	3.3614291312044987e-14	2.789986178899734e-10	2.6074637185978826e-12
group_2982		hypothetical protein	0	16	39	0	0	0	0	3.3614291312044987e-14	2.789986178899734e-10	2.6074637185978826e-12
group_2983		hypothetical protein	0	16	39	0	0	0	0	3.3614291312044987e-14	2.789986178899734e-10	2.6074637185978826e-12
group_2988		hypothetical protein	0	16	39	0	0	0	0	3.3614291312044987e-14	2.789986178899734e-10	2.6074637185978826e-12
group_2991		hypothetical protein	0	16	39	0	0	0	0	3.3614291312044987e-14	2.789986178899734e-10	2.6074637185978826e-12
group_2992		hypothetical protein	0	16	39	0	0	0	0	3.3614291312044987e-14	2.789986178899734e-10	2.6074637185978826e-12
group_2994		hypothetical protein	0	16	39	0	0	0	0	3.3614291312044987e-14	2.789986178899734e-10	2.6074637185978826e-12
group_3010		hypothetical protein	0	16	39	0	0	0	0	3.3614291312044987e-14	2.789986178899734e-10	2.6074637185978826e-12
group_3013		hypothetical protein	0	16	39	0	0	0	0	3.3614291312044987e-14	2.789986178899734e-10	2.6074637185978826e-12
group_3019		hypothetical protein	0	16	39	0	0	0	0	3.3614291312044987e-14	2.789986178899734e-10	2.6074637185978826e-12
group_3021		hypothetical protein	0	16	39	0	0	0	0	3.3614291312044987e-14	2.789986178899734e-10	2.6074637185978826e-12
group_3023		hypothetical protein	0	16	39	0	0	0	0	3.3614291312044987e-14	2.789986178899734e-10	2.6074637185978826e-12
group_3025		hypothetical protein	0	16	39	0	0	0	0	3.3614291312044987e-14	2.789986178899734e-10	2.6074637185978826e-12
ctpF		putative cation-transporting ATPase F	0	16	39	0	0	0	0	3.3614291312044987e-14	2.789986178899734e-10	2.6074637185978826e-12
group_4387	COQ5	2-methoxy-6-polyprenyl-1,4-benzoquinol methylase, mitochondrial	0	16	39	0	0	0	0	3.3614291312044987e-14	2.789986178899734e-10	2.6074637185978826e-12
group_4388		hypothetical protein	0	16	39	0	0	0	0	3.3614291312044987e-14	2.789986178899734e-10	2.6074637185978826e-12
group_4389		hypothetical protein	0	16	39	0	0	0	0	3.3614291312044987e-14	2.789986178899734e-10	2.6074637185978826e-12
group_4395		hypothetical protein	0	16	39	0	0	0	0	3.3614291312044987e-14	2.789986178899734e-10	2.6074637185978826e-12
group_4396		hypothetical protein	0	16	39	0	0	0	0	3.3614291312044987e-14	2.789986178899734e-10	2.6074637185978826e-12
group_4397		hypothetical protein	0	16	39	0	0	0	0	3.3614291312044987e-14	2.789986178899734e-10	2.6074637185978826e-12
group_4398		hypothetical protein	0	16	39	0	0	0	0	3.3614291312044987e-14	2.789986178899734e-10	2.6074637185978826e-12
acpB		Capsule synthesis positive regulator AcpB	0	16	39	0	0	0	0	3.3614291312044987e-14	2.789986178899734e-10	2.6074637185978826e-12
group_4400	btuD_1	Vitamin B12 import ATP-binding protein BtuD	0	16	39	0	0	0	0	3.3614291312044987e-14	2.789986178899734e-10	2.6074637185978826e-12
group_4401		hypothetical protein	0	16	39	0	0	0	0	3.3614291312044987e-14	2.789986178899734e-10	2.6074637185978826e-12
group_4402		hypothetical protein	0	16	39	0	0	0	0	3.3614291312044987e-14	2.789986178899734e-10	2.6074637185978826e-12
group_4403		hypothetical protein	0	16	39	0	0	0	0	3.3614291312044987e-14	2.789986178899734e-10	2.6074637185978826e-12
group_4404		hypothetical protein	0	16	39	0	0	0	0	3.3614291312044987e-14	2.789986178899734e-10	2.6074637185978826e-12
group_4405		hypothetical protein	0	16	39	0	0	0	0	3.3614291312044987e-14	2.789986178899734e-10	2.6074637185978826e-12
group_4406		hypothetical protein	0	16	39	0	0	0	0	3.3614291312044987e-14	2.789986178899734e-10	2.6074637185978826e-12
group_4407		hypothetical protein	0	16	39	0	0	0	0	3.3614291312044987e-14	2.789986178899734e-10	2.6074637185978826e-12
bglF_1		PTS system beta-glucoside-specific EIIBCA component	0	16	39	0	0	0	0	3.3614291312044987e-14	2.789986178899734e-10	2.6074637185978826e-12
group_4409	licT_1	Transcription antiterminator LicT	0	16	39	0	0	0	0	3.3614291312044987e-14	2.789986178899734e-10	2.6074637185978826e-12
group_4410		hypothetical protein	0	16	39	0	0	0	0	3.3614291312044987e-14	2.789986178899734e-10	2.6074637185978826e-12
group_4413		hypothetical protein	0	16	39	0	0	0	0	3.3614291312044987e-14	2.789986178899734e-10	2.6074637185978826e-12
cas2		CRISPR-associated endoribonuclease Cas2	0	16	39	0	0	0	0	3.3614291312044987e-14	2.789986178899734e-10	2.6074637185978826e-12
cas1		CRISPR-associated endonuclease Cas1	0	16	39	0	0	0	0	3.3614291312044987e-14	2.789986178899734e-10	2.6074637185978826e-12
group_4416	purK_1	N5-carboxyaminoimidazole ribonucleotide synthase	0	16	39	0	0	0	0	3.3614291312044987e-14	2.789986178899734e-10	2.6074637185978826e-12
ydbD		putative manganese catalase	0	16	39	0	0	0	0	3.3614291312044987e-14	2.789986178899734e-10	2.6074637185978826e-12
group_4419		hypothetical protein	0	16	39	0	0	0	0	3.3614291312044987e-14	2.789986178899734e-10	2.6074637185978826e-12
group_4420	gspA_1	General stress protein A	0	16	39	0	0	0	0	3.3614291312044987e-14	2.789986178899734e-10	2.6074637185978826e-12
group_4421		hypothetical protein	0	16	39	0	0	0	0	3.3614291312044987e-14	2.789986178899734e-10	2.6074637185978826e-12
group_4433		hypothetical protein	0	16	39	0	0	0	0	3.3614291312044987e-14	2.789986178899734e-10	2.6074637185978826e-12
group_4434		hypothetical protein	0	16	39	0	0	0	0	3.3614291312044987e-14	2.789986178899734e-10	2.6074637185978826e-12
group_4439		hypothetical protein	0	16	39	0	0	0	0	3.3614291312044987e-14	2.789986178899734e-10	2.6074637185978826e-12
group_4440		hypothetical protein	0	16	39	0	0	0	0	3.3614291312044987e-14	2.789986178899734e-10	2.6074637185978826e-12
group_4441		hypothetical protein	0	16	39	0	0	0	0	3.3614291312044987e-14	2.789986178899734e-10	2.6074637185978826e-12
group_4442		hypothetical protein	0	16	39	0	0	0	0	3.3614291312044987e-14	2.789986178899734e-10	2.6074637185978826e-12
group_4443		hypothetical protein	0	16	39	0	0	0	0	3.3614291312044987e-14	2.789986178899734e-10	2.6074637185978826e-12
group_4444		hypothetical protein	0	16	39	0	0	0	0	3.3614291312044987e-14	2.789986178899734e-10	2.6074637185978826e-12
group_4445		5'-nucleotidase	0	16	39	0	0	0	0	3.3614291312044987e-14	2.789986178899734e-10	2.6074637185978826e-12
group_4454		hypothetical protein	0	16	39	0	0	0	0	3.3614291312044987e-14	2.789986178899734e-10	2.6074637185978826e-12
group_4455		hypothetical protein	0	16	39	0	0	0	0	3.3614291312044987e-14	2.789986178899734e-10	2.6074637185978826e-12
group_4457		hypothetical protein	0	16	39	0	0	0	0	3.3614291312044987e-14	2.789986178899734e-10	2.6074637185978826e-12
group_4460		hypothetical protein	0	16	39	0	0	0	0	3.3614291312044987e-14	2.789986178899734e-10	2.6074637185978826e-12
group_4461		hypothetical protein	0	16	39	0	0	0	0	3.3614291312044987e-14	2.789986178899734e-10	2.6074637185978826e-12
gbpA		GlcNAc-binding protein A	0	16	39	0	0	0	0	3.3614291312044987e-14	2.789986178899734e-10	2.6074637185978826e-12
group_4489		hypothetical protein	0	16	39	0	0	0	0	3.3614291312044987e-14	2.789986178899734e-10	2.6074637185978826e-12
group_4490		hypothetical protein	0	16	39	0	0	0	0	3.3614291312044987e-14	2.789986178899734e-10	2.6074637185978826e-12
group_4491		hypothetical protein	0	16	39	0	0	0	0	3.3614291312044987e-14	2.789986178899734e-10	2.6074637185978826e-12
group_4494		hypothetical protein	0	16	39	0	0	0	0	3.3614291312044987e-14	2.789986178899734e-10	2.6074637185978826e-12
group_4495		hypothetical protein	0	16	39	0	0	0	0	3.3614291312044987e-14	2.789986178899734e-10	2.6074637185978826e-12
group_4496		hypothetical protein	0	16	39	0	0	0	0	3.3614291312044987e-14	2.789986178899734e-10	2.6074637185978826e-12
group_4497		hypothetical protein	0	16	39	0	0	0	0	3.3614291312044987e-14	2.789986178899734e-10	2.6074637185978826e-12
group_4498		hypothetical protein	0	16	39	0	0	0	0	3.3614291312044987e-14	2.789986178899734e-10	2.6074637185978826e-12
group_4501		hypothetical protein	0	16	39	0	0	0	0	3.3614291312044987e-14	2.789986178899734e-10	2.6074637185978826e-12
group_4503		hypothetical protein	0	16	39	0	0	0	0	3.3614291312044987e-14	2.789986178899734e-10	2.6074637185978826e-12
group_4507		hypothetical protein	0	16	39	0	0	0	0	3.3614291312044987e-14	2.789986178899734e-10	2.6074637185978826e-12
group_4508		hypothetical protein	0	16	39	0	0	0	0	3.3614291312044987e-14	2.789986178899734e-10	2.6074637185978826e-12
group_4509		hypothetical protein	0	16	39	0	0	0	0	3.3614291312044987e-14	2.789986178899734e-10	2.6074637185978826e-12
group_4511		hypothetical protein	0	16	39	0	0	0	0	3.3614291312044987e-14	2.789986178899734e-10	2.6074637185978826e-12
group_5802		hypothetical protein	0	16	39	0	0	0	0	3.3614291312044987e-14	2.789986178899734e-10	2.6074637185978826e-12
group_864		hypothetical protein	0	16	39	0	0	0	0	3.3614291312044987e-14	2.789986178899734e-10	2.6074637185978826e-12
rhaS_3		HTH-type transcriptional activator RhaS	39	0	0	16	100	100	inf	3.361429131204499e-14	2.7899861788997343e-10	2.6074637185978826e-12
group_1085		hypothetical protein	39	0	0	16	100	100	inf	3.361429131204499e-14	2.7899861788997343e-10	2.6074637185978826e-12
group_1433		hypothetical protein	39	0	0	16	100	100	inf	3.361429131204499e-14	2.7899861788997343e-10	2.6074637185978826e-12
group_1491		hypothetical protein	39	0	0	16	100	100	inf	3.361429131204499e-14	2.7899861788997343e-10	2.6074637185978826e-12
group_1547		hypothetical protein	39	0	0	16	100	100	inf	3.361429131204499e-14	2.7899861788997343e-10	2.6074637185978826e-12
group_1552		hypothetical protein	39	0	0	16	100	100	inf	3.361429131204499e-14	2.7899861788997343e-10	2.6074637185978826e-12
group_1590		hypothetical protein	39	0	0	16	100	100	inf	3.361429131204499e-14	2.7899861788997343e-10	2.6074637185978826e-12
group_2167		hypothetical protein	39	0	0	16	100	100	inf	3.361429131204499e-14	2.7899861788997343e-10	2.6074637185978826e-12
group_2255		hypothetical protein	39	0	0	16	100	100	inf	3.361429131204499e-14	2.7899861788997343e-10	2.6074637185978826e-12
group_2297		hypothetical protein	39	0	0	16	100	100	inf	3.361429131204499e-14	2.7899861788997343e-10	2.6074637185978826e-12
group_2345		hypothetical protein	39	0	0	16	100	100	inf	3.361429131204499e-14	2.7899861788997343e-10	2.6074637185978826e-12
dcuD		Putative cryptic C4-dicarboxylate transporter DcuD	39	0	0	16	100	100	inf	3.361429131204499e-14	2.7899861788997343e-10	2.6074637185978826e-12
group_2383		hypothetical protein	39	0	0	16	100	100	inf	3.361429131204499e-14	2.7899861788997343e-10	2.6074637185978826e-12
group_2493		5'-nucleotidase	39	0	0	16	100	100	inf	3.361429131204499e-14	2.7899861788997343e-10	2.6074637185978826e-12
group_2528		hypothetical protein	39	0	0	16	100	100	inf	3.361429131204499e-14	2.7899861788997343e-10	2.6074637185978826e-12
group_295		hypothetical protein	39	0	0	16	100	100	inf	3.361429131204499e-14	2.7899861788997343e-10	2.6074637185978826e-12
group_3096		hypothetical protein	39	0	0	16	100	100	inf	3.361429131204499e-14	2.7899861788997343e-10	2.6074637185978826e-12
group_3463		hypothetical protein	39	0	0	16	100	100	inf	3.361429131204499e-14	2.7899861788997343e-10	2.6074637185978826e-12
group_3465		hypothetical protein	39	0	0	16	100	100	inf	3.361429131204499e-14	2.7899861788997343e-10	2.6074637185978826e-12
group_3474		hypothetical protein	39	0	0	16	100	100	inf	3.361429131204499e-14	2.7899861788997343e-10	2.6074637185978826e-12
malL_2		Oligo-1,6-glucosidase	39	0	0	16	100	100	inf	3.361429131204499e-14	2.7899861788997343e-10	2.6074637185978826e-12
scrB		Sucrose-6-phosphate hydrolase	39	0	0	16	100	100	inf	3.361429131204499e-14	2.7899861788997343e-10	2.6074637185978826e-12
group_402		hypothetical protein	39	0	0	16	100	100	inf	3.361429131204499e-14	2.7899861788997343e-10	2.6074637185978826e-12
group_553		hypothetical protein	39	0	0	16	100	100	inf	3.361429131204499e-14	2.7899861788997343e-10	2.6074637185978826e-12
group_572		hypothetical protein	39	0	0	16	100	100	inf	3.361429131204499e-14	2.7899861788997343e-10	2.6074637185978826e-12
COQ5		2-methoxy-6-polyprenyl-1,4-benzoquinol methylase, mitochondrial	39	0	0	16	100	100	inf	3.361429131204499e-14	2.7899861788997343e-10	2.6074637185978826e-12
group_690		hypothetical protein	39	0	0	16	100	100	inf	3.361429131204499e-14	2.7899861788997343e-10	2.6074637185978826e-12
group_713		hypothetical protein	39	0	0	16	100	100	inf	3.361429131204499e-14	2.7899861788997343e-10	2.6074637185978826e-12
ytbE_1		putative oxidoreductase YtbE	39	0	0	16	100	100	inf	3.361429131204499e-14	2.7899861788997343e-10	2.6074637185978826e-12
group_979		hypothetical protein	39	0	0	16	100	100	inf	3.361429131204499e-14	2.7899861788997343e-10	2.6074637185978826e-12
purK_1		N5-carboxyaminoimidazole ribonucleotide synthase	39	0	0	16	100	100	inf	3.361429131204499e-14	2.7899861788997343e-10	2.6074637185978826e-12
group_2310		hypothetical protein	38	0	1	16	9743589743589740	100	inf	5.714429523047648e-13	4.742976504129548e-09	3.487482723624667e-11
yknY_1		putative ABC transporter ATP-binding protein YknY	38	0	1	16	9743589743589740	100	inf	5.714429523047648e-13	4.742976504129548e-09	3.487482723624667e-11
group_2421		hypothetical protein	38	0	1	16	9743589743589740	100	inf	5.714429523047648e-13	4.742976504129548e-09	3.487482723624667e-11
ngcF		Diacetylchitobiose uptake system permease protein NgcF	38	0	1	16	9743589743589740	100	inf	5.714429523047648e-13	4.742976504129548e-09	3.487482723624667e-11
yxeI		putative protein YxeI	38	0	1	16	9743589743589740	100	inf	5.714429523047648e-13	4.742976504129548e-09	3.487482723624667e-11
group_2529		hypothetical protein	38	0	1	16	9743589743589740	100	inf	5.714429523047648e-13	4.742976504129548e-09	3.487482723624667e-11
degA_1		HTH-type transcriptional regulator DegA	38	0	1	16	9743589743589740	100	inf	5.714429523047648e-13	4.742976504129548e-09	3.487482723624667e-11
group_3512		hypothetical protein	38	0	1	16	9743589743589740	100	inf	5.714429523047648e-13	4.742976504129548e-09	3.487482723624667e-11
araQ_2		L-arabinose transport system permease protein AraQ	38	0	1	16	9743589743589740	100	inf	5.714429523047648e-13	4.742976504129548e-09	3.487482723624667e-11
yesO		hypothetical protein	38	0	1	16	9743589743589740	100	inf	5.714429523047648e-13	4.742976504129548e-09	3.487482723624667e-11
ugl_2		Unsaturated chondroitin disaccharide hydrolase	38	0	1	16	9743589743589740	100	inf	5.714429523047648e-13	4.742976504129548e-09	3.487482723624667e-11
group_3516		hypothetical protein	38	0	1	16	9743589743589740	100	inf	5.714429523047648e-13	4.742976504129548e-09	3.487482723624667e-11
group_3517		hypothetical protein	38	0	1	16	9743589743589740	100	inf	5.714429523047648e-13	4.742976504129548e-09	3.487482723624667e-11
melR_2		HTH-type transcriptional repressor MelR	38	0	1	16	9743589743589740	100	inf	5.714429523047648e-13	4.742976504129548e-09	3.487482723624667e-11
group_3519		hypothetical protein	38	0	1	16	9743589743589740	100	inf	5.714429523047648e-13	4.742976504129548e-09	3.487482723624667e-11
group_3668		hypothetical protein	38	0	1	16	9743589743589740	100	inf	5.714429523047648e-13	4.742976504129548e-09	3.487482723624667e-11
gspA_1		General stress protein A	38	0	1	16	9743589743589740	100	inf	5.714429523047648e-13	4.742976504129548e-09	3.487482723624667e-11
group_440		hypothetical protein	38	0	1	16	9743589743589740	100	inf	5.714429523047648e-13	4.742976504129548e-09	3.487482723624667e-11
group_524		hypothetical protein	38	0	1	16	9743589743589740	100	inf	5.714429523047648e-13	4.742976504129548e-09	3.487482723624667e-11
group_534		hypothetical protein	38	0	1	16	9743589743589740	100	inf	5.714429523047648e-13	4.742976504129548e-09	3.487482723624667e-11
group_561		hypothetical protein	38	0	1	16	9743589743589740	100	inf	5.714429523047648e-13	4.742976504129548e-09	3.487482723624667e-11
group_1120	iscS_1	Cysteine desulfurase IscS	1	16	38	0	2564102564102560	0	0	5.714429523047648e-13	4.742976504129548e-09	3.487482723624667e-11
group_2881	bglA_1	Aryl-phospho-beta-D-glucosidase BglA	1	16	38	0	2564102564102560	0	0	5.714429523047648e-13	4.742976504129548e-09	3.487482723624667e-11
group_2990		hypothetical protein	1	16	38	0	2564102564102560	0	0	5.714429523047648e-13	4.742976504129548e-09	3.487482723624667e-11
yxdL_2		ABC transporter ATP-binding protein YxdL	1	16	38	0	2564102564102560	0	0	5.714429523047648e-13	4.742976504129548e-09	3.487482723624667e-11
group_4505		hypothetical protein	1	16	38	0	2564102564102560	0	0	5.714429523047648e-13	4.742976504129548e-09	3.487482723624667e-11
group_4506		hypothetical protein	1	16	38	0	2564102564102560	0	0	5.714429523047648e-13	4.742976504129548e-09	3.487482723624667e-11
group_488		hypothetical protein	1	16	38	0	2564102564102560	0	0	5.714429523047648e-13	4.742976504129548e-09	3.487482723624667e-11
group_926	ytbE_1	putative oxidoreductase YtbE	1	16	38	0	2564102564102560	0	0	5.714429523047648e-13	4.742976504129548e-09	3.487482723624667e-11
group_3001		hypothetical protein	0	15	39	1	0	6.25	0	1.3445716524817993e-12	1.1159944715598933e-08	7.914854408226195e-11
group_4417		hypothetical protein	0	15	39	1	0	6.25	0	1.3445716524817993e-12	1.1159944715598933e-08	7.914854408226195e-11
group_4493		hypothetical protein	0	15	39	1	0	6.25	0	1.3445716524817993e-12	1.1159944715598933e-08	7.914854408226195e-11
msbA		Lipid A export ATP-binding/permease protein MsbA	0	15	39	1	0	6.25	0	1.3445716524817993e-12	1.1159944715598933e-08	7.914854408226195e-11
guaD		Guanine deaminase	39	1	0	15	100	93.75	inf	1.3445716524817995e-12	1.1159944715598935e-08	7.914854408226195e-11
group_2721		hypothetical protein	37	0	2	16	9487179487179480	100	inf	5.142986570742883e-12	4.268678853716593e-08	2.884242468727428e-10
group_502		hypothetical protein	37	0	2	16	9487179487179480	100	inf	5.142986570742883e-12	4.268678853716593e-08	2.884242468727428e-10
group_507		hypothetical protein	37	0	2	16	9487179487179480	100	inf	5.142986570742883e-12	4.268678853716593e-08	2.884242468727428e-10
group_2975		hypothetical protein	2	16	37	0	5128205128205120	0	0	5.142986570742884e-12	4.268678853716594e-08	2.884242468727428e-10
licR_2		hypothetical protein	2	16	37	0	5128205128205120	0	0	5.142986570742884e-12	4.268678853716594e-08	2.884242468727428e-10
group_3009		hypothetical protein	2	16	37	0	5128205128205120	0	0	5.142986570742884e-12	4.268678853716594e-08	2.884242468727428e-10
group_4487		Fluoroquinolones export ATP-binding protein	2	16	37	0	5128205128205120	0	0	5.142986570742884e-12	4.268678853716594e-08	2.884242468727428e-10
lagD		Lactococcin-G-processing and transport ATP-binding protein LagD	1	15	38	1	2564102564102560	6.25	0.00175439	2.1008932070028116e-11	1.7437413618123335e-07	1.1322995855924245e-09
group_1990		hypothetical protein	1	15	38	1	2564102564102560	6.25	0.00175439	2.1008932070028116e-11	1.7437413618123335e-07	1.1322995855924245e-09
group_4437		hypothetical protein	1	15	38	1	2564102564102560	6.25	0.00175439	2.1008932070028116e-11	1.7437413618123335e-07	1.1322995855924245e-09
group_4438		hypothetical protein	1	15	38	1	2564102564102560	6.25	0.00175439	2.1008932070028116e-11	1.7437413618123335e-07	1.1322995855924245e-09
iscS_2		Cysteine desulfurase IscS	38	1	1	15	9743589743589740	93.75	570	2.100893207002812e-11	1.7437413618123338e-07	1.1322995855924245e-09
panE_1		2-dehydropantoate 2-reductase	38	1	1	15	9743589743589740	93.75	570	2.100893207002812e-11	1.7437413618123338e-07	1.1322995855924245e-09
group_1400		hypothetical protein	0	14	39	2	0	12.5	0	2.756371887587689e-11	2.287788666697782e-07	1.4388607966652718e-09
group_1812	serS_1	Serine--tRNA ligase	0	14	39	2	0	12.5	0	2.756371887587689e-11	2.287788666697782e-07	1.4388607966652718e-09
group_5787	sigV	RNA polymerase sigma factor SigV	0	14	39	2	0	12.5	0	2.756371887587689e-11	2.287788666697782e-07	1.4388607966652718e-09
group_649		hypothetical protein	0	14	39	2	0	12.5	0	2.756371887587689e-11	2.287788666697782e-07	1.4388607966652718e-09
sigV		RNA polymerase sigma factor SigV	39	2	0	14	100	87.5	inf	2.7563718875876894e-11	2.2877886666977823e-07	1.4388607966652718e-09
group_1317		hypothetical protein	3	16	36	0	7.69231e+16	0	0	3.2572248281371595e-11	2.7034966073538423e-07	1.580992168043183e-09
group_2178		hypothetical protein	3	16	36	0	7.69231e+16	0	0	3.2572248281371595e-11	2.7034966073538423e-07	1.580992168043183e-09
group_2984		hypothetical protein	3	16	36	0	7.69231e+16	0	0	3.2572248281371595e-11	2.7034966073538423e-07	1.580992168043183e-09
group_2985		hypothetical protein	3	16	36	0	7.69231e+16	0	0	3.2572248281371595e-11	2.7034966073538423e-07	1.580992168043183e-09
group_2986		hypothetical protein	3	16	36	0	7.69231e+16	0	0	3.2572248281371595e-11	2.7034966073538423e-07	1.580992168043183e-09
group_2995		hypothetical protein	3	16	36	0	7.69231e+16	0	0	3.2572248281371595e-11	2.7034966073538423e-07	1.580992168043183e-09
group_2998	btuD_6	Vitamin B12 import ATP-binding protein BtuD	3	16	36	0	7.69231e+16	0	0	3.2572248281371595e-11	2.7034966073538423e-07	1.580992168043183e-09
group_2382		hypothetical protein	36	0	3	16	923076923076923	100	inf	3.25722482813716e-11	2.703496607353843e-07	1.580992168043183e-09
group_2511		hypothetical protein	36	0	3	16	923076923076923	100	inf	3.25722482813716e-11	2.703496607353843e-07	1.580992168043183e-09
group_287		hypothetical protein	36	0	3	16	923076923076923	100	inf	3.25722482813716e-11	2.703496607353843e-07	1.580992168043183e-09
RBKS		Ribokinase	36	0	3	16	923076923076923	100	inf	3.25722482813716e-11	2.703496607353843e-07	1.580992168043183e-09
group_3509		hypothetical protein	36	0	3	16	923076923076923	100	inf	3.25722482813716e-11	2.703496607353843e-07	1.580992168043183e-09
group_1077		hypothetical protein	35	0	4	16	8974358974358970	100	inf	1.62861241406858e-10	1.3517483036769213e-06	7.724276021010979e-09
group_3242		hypothetical protein	35	0	4	16	8974358974358970	100	inf	1.62861241406858e-10	1.3517483036769213e-06	7.724276021010979e-09
ybbW		Putative allantoin permease	35	0	4	16	8974358974358970	100	inf	1.62861241406858e-10	1.3517483036769213e-06	7.724276021010979e-09
group_751	ybbW	Putative allantoin permease	4	16	35	0	1.02564e+16	0	0	1.62861241406858e-10	1.3517483036769213e-06	7.724276021010979e-09
bga_1		Beta-galactosidase	2	15	37	1	5128205128205120	6.25	0.0036036	1.7429010045295325e-10	1.446607833759512e-06	8.036710187552844e-09
group_2996		hypothetical protein	2	15	37	1	5128205128205120	6.25	0.0036036	1.7429010045295325e-10	1.446607833759512e-06	8.036710187552844e-09
queE		7-carboxy-7-deazaguanine synthase	2	15	37	1	5128205128205120	6.25	0.0036036	1.7429010045295325e-10	1.446607833759512e-06	8.036710187552844e-09
group_4462		hypothetical protein	2	15	37	1	5128205128205120	6.25	0.0036036	1.7429010045295325e-10	1.446607833759512e-06	8.036710187552844e-09
albA		Antilisterial bacteriocin subtilosin biosynthesis protein AlbA	2	15	37	1	5128205128205120	6.25	0.0036036	1.7429010045295325e-10	1.446607833759512e-06	8.036710187552844e-09
group_1042		hypothetical protein	39	3	0	13	100	81.25	inf	3.8589206426227643e-10	3.2029041333768944e-06	1.3805621264555582e-08
group_1166		hypothetical protein	39	3	0	13	100	81.25	inf	3.8589206426227643e-10	3.2029041333768944e-06	1.3805621264555582e-08
group_1592		hypothetical protein	39	3	0	13	100	81.25	inf	3.8589206426227643e-10	3.2029041333768944e-06	1.3805621264555582e-08
group_1762		hypothetical protein	39	3	0	13	100	81.25	inf	3.8589206426227643e-10	3.2029041333768944e-06	1.3805621264555582e-08
serS_1		Serine--tRNA ligase	39	3	0	13	100	81.25	inf	3.8589206426227643e-10	3.2029041333768944e-06	1.3805621264555582e-08
purD		Phosphoribosylamine--glycine ligase	39	3	0	13	100	81.25	inf	3.8589206426227643e-10	3.2029041333768944e-06	1.3805621264555582e-08
glmS_1		Glutamine--fructose-6-phosphate aminotransferase [isomerizing]	39	3	0	13	100	81.25	inf	3.8589206426227643e-10	3.2029041333768944e-06	1.3805621264555582e-08
group_2391		putative phosphotransferase enzyme IIB component	39	3	0	13	100	81.25	inf	3.8589206426227643e-10	3.2029041333768944e-06	1.3805621264555582e-08
group_2447		Flavodoxin	39	3	0	13	100	81.25	inf	3.8589206426227643e-10	3.2029041333768944e-06	1.3805621264555582e-08
pucB		Purine catabolism protein PucB	39	3	0	13	100	81.25	inf	3.8589206426227643e-10	3.2029041333768944e-06	1.3805621264555582e-08
group_2450		hypothetical protein	39	3	0	13	100	81.25	inf	3.8589206426227643e-10	3.2029041333768944e-06	1.3805621264555582e-08
group_3015		hypothetical protein	39	3	0	13	100	81.25	inf	3.8589206426227643e-10	3.2029041333768944e-06	1.3805621264555582e-08
group_3493		hypothetical protein	39	3	0	13	100	81.25	inf	3.8589206426227643e-10	3.2029041333768944e-06	1.3805621264555582e-08
group_3495	manZ_1	PTS system mannose-specific EIID component	39	3	0	13	100	81.25	inf	3.8589206426227643e-10	3.2029041333768944e-06	1.3805621264555582e-08
agaC_1		N-acetylgalactosamine permease IIC component 1	39	3	0	13	100	81.25	inf	3.8589206426227643e-10	3.2029041333768944e-06	1.3805621264555582e-08
group_3497	dgaR_1	Transcriptional regulatory protein DagR	39	3	0	13	100	81.25	inf	3.8589206426227643e-10	3.2029041333768944e-06	1.3805621264555582e-08
group_3511		hypothetical protein	39	3	0	13	100	81.25	inf	3.8589206426227643e-10	3.2029041333768944e-06	1.3805621264555582e-08
gltD		Glutamate synthase [NADPH] small chain	39	3	0	13	100	81.25	inf	3.8589206426227643e-10	3.2029041333768944e-06	1.3805621264555582e-08
group_3540		Nucleobase transporter PlUacP	39	3	0	13	100	81.25	inf	3.8589206426227643e-10	3.2029041333768944e-06	1.3805621264555582e-08
yabJ_1		2-iminobutanoate/2-iminopropanoate deaminase	39	3	0	13	100	81.25	inf	3.8589206426227643e-10	3.2029041333768944e-06	1.3805621264555582e-08
arcC1_1		Carbamate kinase 1	39	3	0	13	100	81.25	inf	3.8589206426227643e-10	3.2029041333768944e-06	1.3805621264555582e-08
group_695		hypothetical protein	39	3	0	13	100	81.25	inf	3.8589206426227643e-10	3.2029041333768944e-06	1.3805621264555582e-08
sufS_2		Cysteine desulfurase SufS	39	3	0	13	100	81.25	inf	3.8589206426227643e-10	3.2029041333768944e-06	1.3805621264555582e-08
group_2183		hypothetical protein	0	13	39	3	0	18.75	0	3.858920642622765e-10	3.202904133376895e-06	1.3805621264555582e-08
group_3254		hypothetical protein	0	13	39	3	0	18.75	0	3.858920642622765e-10	3.202904133376895e-06	1.3805621264555582e-08
group_3256		hypothetical protein	0	13	39	3	0	18.75	0	3.858920642622765e-10	3.202904133376895e-06	1.3805621264555582e-08
group_497		hypothetical protein	0	13	39	3	0	18.75	0	3.858920642622765e-10	3.202904133376895e-06	1.3805621264555582e-08
group_5744		hypothetical protein	0	13	39	3	0	18.75	0	3.858920642622765e-10	3.202904133376895e-06	1.3805621264555582e-08
group_5779		hypothetical protein	0	13	39	3	0	18.75	0	3.858920642622765e-10	3.202904133376895e-06	1.3805621264555582e-08
group_5782		hypothetical protein	0	13	39	3	0	18.75	0	3.858920642622765e-10	3.202904133376895e-06	1.3805621264555582e-08
group_5783	tarF	Teichoic acid glycerol-phosphate transferase	0	13	39	3	0	18.75	0	3.858920642622765e-10	3.202904133376895e-06	1.3805621264555582e-08
group_5784		hypothetical protein	0	13	39	3	0	18.75	0	3.858920642622765e-10	3.202904133376895e-06	1.3805621264555582e-08
group_5785		hypothetical protein	0	13	39	3	0	18.75	0	3.858920642622765e-10	3.202904133376895e-06	1.3805621264555582e-08
group_5792		hypothetical protein	0	13	39	3	0	18.75	0	3.858920642622765e-10	3.202904133376895e-06	1.3805621264555582e-08
group_5793		hypothetical protein	0	13	39	3	0	18.75	0	3.858920642622765e-10	3.202904133376895e-06	1.3805621264555582e-08
group_5794		hypothetical protein	0	13	39	3	0	18.75	0	3.858920642622765e-10	3.202904133376895e-06	1.3805621264555582e-08
group_5799	purD	Phosphoribosylamine--glycine ligase	0	13	39	3	0	18.75	0	3.858920642622765e-10	3.202904133376895e-06	1.3805621264555582e-08
group_5800		hypothetical protein	0	13	39	3	0	18.75	0	3.858920642622765e-10	3.202904133376895e-06	1.3805621264555582e-08
group_5801		hypothetical protein	0	13	39	3	0	18.75	0	3.858920642622765e-10	3.202904133376895e-06	1.3805621264555582e-08
group_5803		hypothetical protein	0	13	39	3	0	18.75	0	3.858920642622765e-10	3.202904133376895e-06	1.3805621264555582e-08
group_5804		hypothetical protein	0	13	39	3	0	18.75	0	3.858920642622765e-10	3.202904133376895e-06	1.3805621264555582e-08
group_5805		hypothetical protein	0	13	39	3	0	18.75	0	3.858920642622765e-10	3.202904133376895e-06	1.3805621264555582e-08
group_5806		hypothetical protein	0	13	39	3	0	18.75	0	3.858920642622765e-10	3.202904133376895e-06	1.3805621264555582e-08
group_5807		hypothetical protein	0	13	39	3	0	18.75	0	3.858920642622765e-10	3.202904133376895e-06	1.3805621264555582e-08
group_5834		hypothetical protein	0	13	39	3	0	18.75	0	3.858920642622765e-10	3.202904133376895e-06	1.3805621264555582e-08
group_5835		hypothetical protein	0	13	39	3	0	18.75	0	3.858920642622765e-10	3.202904133376895e-06	1.3805621264555582e-08
group_5836		hypothetical protein	0	13	39	3	0	18.75	0	3.858920642622765e-10	3.202904133376895e-06	1.3805621264555582e-08
group_5837		hypothetical protein	0	13	39	3	0	18.75	0	3.858920642622765e-10	3.202904133376895e-06	1.3805621264555582e-08
group_648	moaA	hypothetical protein	0	13	39	3	0	18.75	0	3.858920642622765e-10	3.202904133376895e-06	1.3805621264555582e-08
group_7685		hypothetical protein	0	13	39	3	0	18.75	0	3.858920642622765e-10	3.202904133376895e-06	1.3805621264555582e-08
group_8625		hypothetical protein	0	13	39	3	0	18.75	0	3.858920642622765e-10	3.202904133376895e-06	1.3805621264555582e-08
group_912		hypothetical protein	0	13	39	3	0	18.75	0	3.858920642622765e-10	3.202904133376895e-06	1.3805621264555582e-08
group_4504		hypothetical protein	1	14	38	2	2564102564102560	12.5	0.0037594	3.9463178000340807e-10	3.275443774028287e-06	1.4057698600979771e-08
group_1078		hypothetical protein	34	0	5	16	8717948717948710	100	inf	6.840172139088036e-10	5.67734287544307e-06	2.4056537607809617e-08
group_443		hypothetical protein	34	0	5	16	8717948717948710	100	inf	6.840172139088036e-10	5.67734287544307e-06	2.4056537607809617e-08
group_49		hypothetical protein	34	0	5	16	8717948717948710	100	inf	6.840172139088036e-10	5.67734287544307e-06	2.4056537607809617e-08
group_2179		hypothetical protein	36	1	3	15	923076923076923	93.75	180	1.020025669864005e-09	8.466213059871242e-06	3.5572323780971606e-08
rihC		Non-specific ribonucleoside hydrolase RihC	36	1	3	15	923076923076923	93.75	180	1.020025669864005e-09	8.466213059871242e-06	3.5572323780971606e-08
group_87		hypothetical protein	33	0	6	16	8461538461538460	100	inf	2.508063117665613e-09	2.081692387662459e-05	8.710009990219493e-08
group_1041		Dihydroorotate dehydrogenase B (NAD(+)), electron transfer subunit	39	4	0	12	100	75	inf	4.1483396908194715e-09	3.443121943380161e-05	1.4053558952572087e-07
group_1593		hypothetical protein	39	4	0	12	100	75	inf	4.1483396908194715e-09	3.443121943380161e-05	1.4053558952572087e-07
group_2392		hypothetical protein	39	4	0	12	100	75	inf	4.1483396908194715e-09	3.443121943380161e-05	1.4053558952572087e-07
pucA		putative xanthine dehydrogenase subunit A	39	4	0	12	100	75	inf	4.1483396908194715e-09	3.443121943380161e-05	1.4053558952572087e-07
group_1298		hypothetical protein	0	12	39	4	0	25	0	4.1483396908194715e-09	3.443121943380161e-05	1.4053558952572087e-07
group_5786		hypothetical protein	0	12	39	4	0	25	0	4.1483396908194715e-09	3.443121943380161e-05	1.4053558952572087e-07
group_707	panE_1	2-dehydropantoate 2-reductase	4	15	35	1	1.02564e+16	6.25	0.00761905	4.722976000798881e-09	3.9200700806630715e-05	1.593524423033769e-07
group_296		hypothetical protein	38	3	1	13	9743589743589740	81.25	1.64667e+16	5.044160554285472e-09	4.1866532600569416e-05	1.635411429709743e-07
group_3251		hypothetical protein	1	13	38	3	2564102564102560	18.75	0.00607287	5.0441605542854725e-09	4.186653260056942e-05	1.635411429709743e-07
group_3252		IS3 family transposase IS1076	1	13	38	3	2564102564102560	18.75	0.00607287	5.0441605542854725e-09	4.186653260056942e-05	1.635411429709743e-07
group_3253	xerC_2	Tyrosine recombinase XerC	1	13	38	3	2564102564102560	18.75	0.00607287	5.0441605542854725e-09	4.186653260056942e-05	1.635411429709743e-07
group_5780		hypothetical protein	1	13	38	3	2564102564102560	18.75	0.00607287	5.0441605542854725e-09	4.186653260056942e-05	1.635411429709743e-07
group_5781		hypothetical protein	1	13	38	3	2564102564102560	18.75	0.00607287	5.0441605542854725e-09	4.186653260056942e-05	1.635411429709743e-07
group_5788		hypothetical protein	1	13	38	3	2564102564102560	18.75	0.00607287	5.0441605542854725e-09	4.186653260056942e-05	1.635411429709743e-07
group_5789		hypothetical protein	1	13	38	3	2564102564102560	18.75	0.00607287	5.0441605542854725e-09	4.186653260056942e-05	1.635411429709743e-07
group_5790		hypothetical protein	1	13	38	3	2564102564102560	18.75	0.00607287	5.0441605542854725e-09	4.186653260056942e-05	1.635411429709743e-07
group_5791		hypothetical protein	1	13	38	3	2564102564102560	18.75	0.00607287	5.0441605542854725e-09	4.186653260056942e-05	1.635411429709743e-07
group_1267		hypothetical protein	32	0	7	16	8205128205128200	100	inf	8.240778815187014e-09	6.839846416605222e-05	2.5810741194736686e-07
group_2887		hypothetical protein	32	0	7	16	8205128205128200	100	inf	8.240778815187014e-09	6.839846416605222e-05	2.5810741194736686e-07
group_3709		Potassium channel	32	0	7	16	8205128205128200	100	inf	8.240778815187014e-09	6.839846416605222e-05	2.5810741194736686e-07
group_445		hypothetical protein	32	0	7	16	8205128205128200	100	inf	8.240778815187014e-09	6.839846416605222e-05	2.5810741194736686e-07
group_851		hypothetical protein	32	0	7	16	8205128205128200	100	inf	8.240778815187014e-09	6.839846416605222e-05	2.5810741194736686e-07
group_1293		hypothetical protein	7	16	32	0	1794871794871790	0	0	8.240778815187014e-09	6.839846416605222e-05	2.5810741194736686e-07
group_2976		hypothetical protein	7	16	32	0	1794871794871790	0	0	8.240778815187014e-09	6.839846416605222e-05	2.5810741194736686e-07
natA_1		ABC transporter ATP-binding protein NatA	7	16	32	0	1794871794871790	0	0	8.240778815187014e-09	6.839846416605222e-05	2.5810741194736686e-07
group_2978		hypothetical protein	7	16	32	0	1794871794871790	0	0	8.240778815187014e-09	6.839846416605222e-05	2.5810741194736686e-07
group_1944	bga_2	Beta-galactosidase	36	2	3	14	923076923076923	87.5	84	1.624326591926294e-08	0.0001348191071298824	5.068387486085805e-07
nanE		Putative N-acetylmannosamine-6-phosphate 2-epimerase	34	1	5	15	8717948717948710	93.75	102	1.8403320278974945e-08	0.00015274755831549204	5.69953575804075e-07
group_1560	arnC_1	Undecaprenyl-phosphate 4-deoxy-4-formamido-L-arabinose transferase	5	15	34	1	1282051282051280	6.25	0.00980392	1.8403320278974952e-08	0.0001527475583154921	5.69953575804075e-07
gdh_2		Glucose 1-dehydrogenase	31	0	8	16	7948717948717940	100	inf	2.4722336445561038e-08	0.00020519539249815662	7.571785701038991e-07
group_793		hypothetical protein	31	0	8	16	7948717948717940	100	inf	2.4722336445561038e-08	0.00020519539249815662	7.571785701038991e-07
group_4046		hypothetical protein	8	16	31	0	2051282051282050	0	0	2.472233644556104e-08	0.00020519539249815665	7.571785701038991e-07
group_2166		hypothetical protein	2	13	37	3	5128205128205120	18.75	0.012474	3.5266097587118876e-08	0.00029270860997308667	1.0605384419314737e-06
group_3250		hypothetical protein	2	13	37	3	5128205128205120	18.75	0.012474	3.5266097587118876e-08	0.00029270860997308667	1.0605384419314737e-06
group_1763		hypothetical protein	37	3	2	13	9487179487179480	81.25	8016666666666660	3.526609758711888e-08	0.0002927086099730867	1.0605384419314737e-06
group_374		hypothetical protein	37	3	2	13	9487179487179480	81.25	8016666666666660	3.526609758711888e-08	0.0002927086099730867	1.0605384419314737e-06
selD		Selenide, water dikinase	37	3	2	13	9487179487179480	81.25	8016666666666660	3.526609758711888e-08	0.0002927086099730867	1.0605384419314737e-06
group_1300		hypothetical protein	0	11	39	5	0	31.25	0	3.650538927921136e-08	0.00030299473101745426	1.0938437942868384e-06
group_2448		hypothetical protein	38	4	1	12	9743589743589740	75	114	4.929771120950583e-08	0.0004091710030388984	1.471838140427692e-06
group_1284		hypothetical protein	6	15	33	1	1.53846e+16	6.25	0.0121212	6.270157794164031e-08	0.0005204230969156145	1.8586539175557662e-06
group_451	nanE	Putative N-acetylmannosamine-6-phosphate 2-epimerase	6	15	33	1	1.53846e+16	6.25	0.0121212	6.270157794164031e-08	0.0005204230969156145	1.8586539175557662e-06
group_157		hypothetical protein	30	0	9	16	7692307692307690	100	inf	6.86731567932251e-08	0.0005699872013837684	1.9929622426005886e-06
group_380		hypothetical protein	30	0	9	16	7692307692307690	100	inf	6.86731567932251e-08	0.0005699872013837684	1.9929622426005886e-06
group_795		hypothetical protein	30	0	9	16	7692307692307690	100	inf	6.86731567932251e-08	0.0005699872013837684	1.9929622426005886e-06
wbbD		UDP-Gal:alpha-D-GlcNAc-diphosphoundecaprenol beta-1,3-galactosyltransferase	9	16	30	0	2.30769e+16	0	0	6.86731567932251e-08	0.0005699872013837684	1.9929622426005886e-06
group_691	fadA	3-ketoacyl-CoA thiolase	9	16	30	0	2.30769e+16	0	0	6.86731567932251e-08	0.0005699872013837684	1.9929622426005886e-06
group_794		hypothetical protein	9	16	30	0	2.30769e+16	0	0	6.86731567932251e-08	0.0005699872013837684	1.9929622426005886e-06
pucD		hypothetical protein	36	3	3	13	923076923076923	81.25	52	1.7504255636397336e-07	0.001452853217820979	4.9755247185649965e-06
group_3255		hypothetical protein	3	13	36	3	7.69231e+16	18.75	0.0192308	1.7504255636397336e-07	0.001452853217820979	4.9755247185649965e-06
group_5795		hypothetical protein	3	13	36	3	7.69231e+16	18.75	0.0192308	1.7504255636397336e-07	0.001452853217820979	4.9755247185649965e-06
group_5796		hypothetical protein	3	13	36	3	7.69231e+16	18.75	0.0192308	1.7504255636397336e-07	0.001452853217820979	4.9755247185649965e-06
group_5797		hypothetical protein	3	13	36	3	7.69231e+16	18.75	0.0192308	1.7504255636397336e-07	0.001452853217820979	4.9755247185649965e-06
group_5798		hypothetical protein	3	13	36	3	7.69231e+16	18.75	0.0192308	1.7504255636397336e-07	0.001452853217820979	4.9755247185649965e-06
lacR		Lactose phosphotransferase system repressor	29	0	10	16	7435897435897430	100	inf	1.7855020766238527e-07	0.0014819667235977977	4.989786948140734e-06
group_621		hypothetical protein	29	0	10	16	7435897435897430	100	inf	1.7855020766238527e-07	0.0014819667235977977	4.989786948140734e-06
group_665		hypothetical protein	29	0	10	16	7435897435897430	100	inf	1.7855020766238527e-07	0.0014819667235977977	4.989786948140734e-06
group_3018		hypothetical protein	10	16	29	0	2564102564102560	0	0	1.7855020766238533e-07	0.0014819667235977981	4.989786948140734e-06
group_863		hypothetical protein	10	16	29	0	2564102564102560	0	0	1.7855020766238533e-07	0.0014819667235977981	4.989786948140734e-06
group_292	cas9-1	CRISPR-associated endonuclease Cas9 1	1	11	38	5	2564102564102560	31.25	0.0119617	3.9243293475152207e-07	0.003257193358437633	1.0930179055159843e-05
yydJ		putative peptide export permease protein YydJ	28	0	11	16	717948717948718	100	inf	4.3825960062585474e-07	0.0036375546851945945	1.1965640411824326e-05
group_3508		hypothetical protein	28	0	11	16	717948717948718	100	inf	4.3825960062585474e-07	0.0036375546851945945	1.1965640411824326e-05
group_769		hypothetical protein	28	0	11	16	717948717948718	100	inf	4.3825960062585474e-07	0.0036375546851945945	1.1965640411824326e-05
group_781		hypothetical protein	28	0	11	16	717948717948718	100	inf	4.3825960062585474e-07	0.0036375546851945945	1.1965640411824326e-05
group_89		hypothetical protein	28	0	11	16	717948717948718	100	inf	4.3825960062585474e-07	0.0036375546851945945	1.1965640411824326e-05
group_1720		hypothetical protein	11	16	28	0	2.82051e+16	0	0	4.382596006258548e-07	0.003637554685194595	1.1965640411824326e-05
fadA		3-ketoacyl-CoA thiolase	31	1	8	15	7948717948717940	93.75	58125	5.35650622987156e-07	0.004445900170793394	1.4529085525468609e-05
group_2989		hypothetical protein	8	15	31	1	2051282051282050	6.25	0.0172043	5.35650622987156e-07	0.004445900170793394	1.4529085525468609e-05
group_722		hypothetical protein	35	3	4	13	8974358974358970	81.25	3.79167e+16	6.911402503092824e-07	0.005736464077567044	1.850472283086143e-05
gpmA_3		2,3-bisphosphoglycerate-dependent phosphoglycerate mutase	35	3	4	13	8974358974358970	81.25	3.79167e+16	6.911402503092824e-07	0.005736464077567044	1.850472283086143e-05
group_2910		hypothetical protein	4	13	35	3	1.02564e+16	18.75	0.0263736	6.911402503092824e-07	0.005736464077567044	1.850472283086143e-05
group_860		hypothetical protein	4	13	35	3	1.02564e+16	18.75	0.0263736	6.911402503092824e-07	0.005736464077567044	1.850472283086143e-05
group_15		hypothetical protein	9	15	30	1	2.30769e+16	6.25	0.02	1.387197767223147e-06	0.01151374146795212	3.690301752548757e-05
group_651		hypothetical protein	9	15	30	1	2.30769e+16	6.25	0.02	1.387197767223147e-06	0.01151374146795212	3.690301752548757e-05
group_2184		hypothetical protein	3	12	36	4	7.69231e+16	25	0.0277778	1.4330306853556637e-06	0.01189415468845201	3.7539264037095926e-05
group_2285		hypothetical protein	36	4	3	12	923076923076923	75	36	1.433030685355664e-06	0.011894154688452011	3.7539264037095926e-05
rhaR_4		HTH-type transcriptional activator RhaR	27	0	12	16	6923076923076920	100	inf	1.4608653354195161e-06	0.012125182283981984	3.7539264037095926e-05
group_2490		hypothetical protein	27	0	12	16	6923076923076920	100	inf	1.4608653354195161e-06	0.012125182283981984	3.7539264037095926e-05
dctP		Solute-binding protein	27	0	12	16	6923076923076920	100	inf	1.4608653354195161e-06	0.012125182283981984	3.7539264037095926e-05
group_2596		hypothetical protein	27	0	12	16	6923076923076920	100	inf	1.4608653354195161e-06	0.012125182283981984	3.7539264037095926e-05
yesR		Unsaturated rhamnogalacturonyl hydrolase YesR	27	0	12	16	6923076923076920	100	inf	1.4608653354195161e-06	0.012125182283981984	3.7539264037095926e-05
group_3610	rhaR_3	HTH-type transcriptional activator RhaR	27	0	12	16	6923076923076920	100	inf	1.4608653354195161e-06	0.012125182283981984	3.7539264037095926e-05
rhaA		L-rhamnose isomerase	27	0	12	16	6923076923076920	100	inf	1.4608653354195161e-06	0.012125182283981984	3.7539264037095926e-05
rhaB		Rhamnulokinase	27	0	12	16	6923076923076920	100	inf	1.4608653354195161e-06	0.012125182283981984	3.7539264037095926e-05
katA		Vegetative catalase	27	0	12	16	6923076923076920	100	inf	1.4608653354195161e-06	0.012125182283981984	3.7539264037095926e-05
group_1325		ISL3 family transposase IS1251	7	14	32	2	1794871794871790	12.5	0.03125	2.255465332243576e-06	0.018720362257621682	5.7424424103134004e-05
group_2180		hypothetical protein	7	14	32	2	1794871794871790	12.5	0.03125	2.255465332243576e-06	0.018720362257621682	5.7424424103134004e-05
group_1050		hypothetical protein	32	2	7	14	8205128205128200	87.5	32	2.2554653322435765e-06	0.018720362257621685	5.7424424103134004e-05
group_533		hypothetical protein	34	3	5	13	8717948717948710	81.25	2.94667e+16	2.3073409234538024e-06	0.01915092966466656	5.838698068495904e-05
group_723		hypothetical protein	5	13	34	3	1282051282051280	18.75	0.0339367	2.3073409234538032e-06	0.019150929664666565	5.838698068495904e-05
prsA		Foldase protein PrsA	13	16	26	0	3333333333333330	0	0	2.459747616048245e-06	0.020415905213200435	5.9870689774781334e-05
agaC_3		N-acetylgalactosamine permease IIC component 1	26	0	13	16	6666666666666660	100	inf	2.459747616048245e-06	0.020415905213200435	5.9870689774781334e-05
group_1084		hypothetical protein	26	0	13	16	6666666666666660	100	inf	2.459747616048245e-06	0.020415905213200435	5.9870689774781334e-05
group_1094		hypothetical protein	26	0	13	16	6666666666666660	100	inf	2.459747616048245e-06	0.020415905213200435	5.9870689774781334e-05
manZ_8		PTS system mannose-specific EIID component	26	0	13	16	6666666666666660	100	inf	2.459747616048245e-06	0.020415905213200435	5.9870689774781334e-05
xerC_4		Tyrosine recombinase XerC	26	0	13	16	6666666666666660	100	inf	2.459747616048245e-06	0.020415905213200435	5.9870689774781334e-05
sorB_3		PTS system sorbose-specific EIIB component	26	0	13	16	6666666666666660	100	inf	2.459747616048245e-06	0.020415905213200435	5.9870689774781334e-05
group_3580		Carbohydrate deacetylase	26	0	13	16	6666666666666660	100	inf	2.459747616048245e-06	0.020415905213200435	5.9870689774781334e-05
group_3581	ybbH_4	putative HTH-type transcriptional regulator YbbH	26	0	13	16	6666666666666660	100	inf	2.459747616048245e-06	0.020415905213200435	5.9870689774781334e-05
group_3614	prsA	Foldase protein PrsA	26	0	13	16	6666666666666660	100	inf	2.459747616048245e-06	0.020415905213200435	5.9870689774781334e-05
group_4125		hypothetical protein	26	0	13	16	6666666666666660	100	inf	2.459747616048245e-06	0.020415905213200435	5.9870689774781334e-05
btuD_1		Vitamin B12 import ATP-binding protein BtuD	26	0	13	16	6666666666666660	100	inf	2.459747616048245e-06	0.020415905213200435	5.9870689774781334e-05
group_752		hypothetical protein	26	0	13	16	6666666666666660	100	inf	2.459747616048245e-06	0.020415905213200435	5.9870689774781334e-05
group_1302		hypothetical protein	1	10	38	6	2564102564102560	37.5	0.0157895	2.6466407227428232e-06	0.021967117998765433	6.423133917767671e-05
group_762	gpmA_2	2,3-bisphosphoglycerate-dependent phosphoglycerate mutase	4	12	35	4	1.02564e+16	25	0.0380952	5.206995072330736e-06	0.04321805910034511	0.00012600017230421316
frlB		Fructosamine deglycase FrlB	33	3	6	13	8461538461538460	81.25	2.38333e+16	6.76281304941978e-06	0.056131348310184175	0.00016317252415751213
group_2755		hypothetical protein	25	0	14	16	641025641025641	100	inf	8.253264843694873e-06	0.06850209820266745	0.00019516267294207254
group_3607		hypothetical protein	25	0	14	16	641025641025641	100	inf	8.253264843694873e-06	0.06850209820266745	0.00019516267294207254
group_3608		hypothetical protein	25	0	14	16	641025641025641	100	inf	8.253264843694873e-06	0.06850209820266745	0.00019516267294207254
group_4140		hypothetical protein	25	0	14	16	641025641025641	100	inf	8.253264843694873e-06	0.06850209820266745	0.00019516267294207254
group_417	exuT	Hexuronate transporter	25	0	14	16	641025641025641	100	inf	8.253264843694873e-06	0.06850209820266745	0.00019516267294207254
group_971	bglF_2	PTS system beta-glucoside-specific EIIBCA component	25	0	14	16	641025641025641	100	inf	8.253264843694873e-06	0.06850209820266745	0.00019516267294207254
group_2588		hypothetical protein	14	16	25	0	358974358974359	0	0	8.253264843694874e-06	0.06850209820266746	0.00019516267294207254
norW		Nitric oxide reductase FlRd-NAD(+) reductase	39	8	0	8	100	50	inf	1.057026584218593e-05	0.08773320649014323	0.00024783391663882266
group_1012		hypothetical protein	0	8	39	8	0	50	0	1.057026584218593e-05	0.08773320649014323	0.00024783391663882266
banIM		hypothetical protein	0	8	39	8	0	50	0	1.057026584218593e-05	0.08773320649014323	0.00024783391663882266
group_1780		hypothetical protein	24	0	15	16	6153846153846150	100	inf	1.1489643432931955e-05	0.09536404049333523	0.00026271085535354064
group_2889		hypothetical protein	24	0	15	16	6153846153846150	100	inf	1.1489643432931955e-05	0.09536404049333523	0.00026271085535354064
gatC_1		PTS system galactitol-specific EIIC component	24	0	15	16	6153846153846150	100	inf	1.1489643432931955e-05	0.09536404049333523	0.00026271085535354064
group_4113		hypothetical protein	24	0	15	16	6153846153846150	100	inf	1.1489643432931955e-05	0.09536404049333523	0.00026271085535354064
lacA		Galactose-6-phosphate isomerase subunit LacA	24	0	15	16	6153846153846150	100	inf	1.1489643432931955e-05	0.09536404049333523	0.00026271085535354064
lacB		Galactose-6-phosphate isomerase subunit LacB	24	0	15	16	6153846153846150	100	inf	1.1489643432931955e-05	0.09536404049333523	0.00026271085535354064
ant1		Streptomycin 3''-adenylyltransferase	24	0	15	16	6153846153846150	100	inf	1.1489643432931955e-05	0.09536404049333523	0.00026271085535354064
group_698		hypothetical protein	24	0	15	16	6153846153846150	100	inf	1.1489643432931955e-05	0.09536404049333523	0.00026271085535354064
group_88		hypothetical protein	15	16	24	0	3846153846153840	0	0	1.1489643432931957e-05	0.09536404049333524	0.00026271085535354064
group_1186	yqfL_2	Putative pyruvate, phosphate dikinase regulatory protein	1	9	38	7	2564102564102560	43.75	0.0204678	1.5527828082693113e-05	0.12888097308635285	0.00035022003556074146
group_164		IS256 family transposase ISLgar5	1	9	38	7	2564102564102560	43.75	0.0204678	1.5527828082693113e-05	0.12888097308635285	0.00035022003556074146
group_1831		hypothetical protein	1	9	38	7	2564102564102560	43.75	0.0204678	1.5527828082693113e-05	0.12888097308635285	0.00035022003556074146
group_2732		hypothetical protein	1	9	38	7	2564102564102560	43.75	0.0204678	1.5527828082693113e-05	0.12888097308635285	0.00035022003556074146
group_2733		hypothetical protein	1	9	38	7	2564102564102560	43.75	0.0204678	1.5527828082693113e-05	0.12888097308635285	0.00035022003556074146
rhaM		L-rhamnose mutarotase	27	1	12	15	6923076923076920	93.75	33.75	1.7822557092118096e-05	0.1479272238645802	0.0003898477680128023
siaT		Sialic acid TRAP transporter permease protein SiaT	27	1	12	15	6923076923076920	93.75	33.75	1.7822557092118096e-05	0.1479272238645802	0.0003898477680128023
dctM		C4-dicarboxylate TRAP transporter large permease protein DctM	27	1	12	15	6923076923076920	93.75	33.75	1.7822557092118096e-05	0.1479272238645802	0.0003898477680128023
rhaD		Rhamnulose-1-phosphate aldolase	27	1	12	15	6923076923076920	93.75	33.75	1.7822557092118096e-05	0.1479272238645802	0.0003898477680128023
group_1205		hypothetical protein	12	15	27	1	3076923076923070	6.25	0.0296296	1.78225570921181e-05	0.14792722386458024	0.0003898477680128023
manR		Transcriptional regulator ManR	32	3	7	13	8205128205128200	81.25	1980952380952380	1.7848452029501787e-05	0.14814215184486484	0.0003898477680128023
alsE		D-allulose-6-phosphate 3-epimerase	32	3	7	13	8205128205128200	81.25	1980952380952380	1.7848452029501787e-05	0.14814215184486484	0.0003898477680128023
manP_2		PTS system mannose-specific EIIBCA component	32	3	7	13	8205128205128200	81.25	1980952380952380	1.7848452029501787e-05	0.14814215184486484	0.0003898477680128023
manP_1		PTS system mannose-specific EIIBCA component	32	3	7	13	8205128205128200	81.25	1980952380952380	1.7848452029501787e-05	0.14814215184486484	0.0003898477680128023
fruA_1		PTS system fructose-specific EIIB'BC component	32	3	7	13	8205128205128200	81.25	1980952380952380	1.7848452029501787e-05	0.14814215184486484	0.0003898477680128023
fryA		Multiphosphoryl transfer protein 1	32	3	7	13	8205128205128200	81.25	1980952380952380	1.7848452029501787e-05	0.14814215184486484	0.0003898477680128023
tarS		Poly(ribitol-phosphate) beta-N-acetylglucosaminyltransferase TarS	7	13	32	3	1794871794871790	18.75	0.0504808	1.784845202950179e-05	0.14814215184486487	0.0003898477680128023
yfkN_1		Trifunctional nucleotide phosphoesterase protein YfkN	35	5	4	11	8974358974358970	68.75	19.25	3.162474578115623e-05	0.2624853899835967	0.0006889380314530097
iolE		Inosose dehydratase	23	0	16	16	5897435897435890	100	inf	3.4365296262180634e-05	0.28523195897609926	0.0007166632135077871
ptcB		PTS system galactose-specific EIIB component	23	0	16	16	5897435897435890	100	inf	3.4365296262180634e-05	0.28523195897609926	0.0007166632135077871
levD		PTS system fructose-specific EIIA component	23	0	16	16	5897435897435890	100	inf	3.4365296262180634e-05	0.28523195897609926	0.0007166632135077871
xerC_2		Tyrosine recombinase XerC	23	0	16	16	5897435897435890	100	inf	3.4365296262180634e-05	0.28523195897609926	0.0007166632135077871
group_2872		hypothetical protein	23	0	16	16	5897435897435890	100	inf	3.4365296262180634e-05	0.28523195897609926	0.0007166632135077871
yidK		putative symporter YidK	23	0	16	16	5897435897435890	100	inf	3.4365296262180634e-05	0.28523195897609926	0.0007166632135077871
iolG_2		Myo-inositol 2-dehydrogenase	23	0	16	16	5897435897435890	100	inf	3.4365296262180634e-05	0.28523195897609926	0.0007166632135077871
group_3522	iolG_2	Inositol 2-dehydrogenase/D-chiro-inositol 3-dehydrogenase	23	0	16	16	5897435897435890	100	inf	3.4365296262180634e-05	0.28523195897609926	0.0007166632135077871
iolA		Malonate-semialdehyde dehydrogenase	23	0	16	16	5897435897435890	100	inf	3.4365296262180634e-05	0.28523195897609926	0.0007166632135077871
iolB		5-deoxy-glucuronate isomerase	23	0	16	16	5897435897435890	100	inf	3.4365296262180634e-05	0.28523195897609926	0.0007166632135077871
iolD		3D-(3,5/4)-trihydroxycyclohexane-1,2-dione hydrolase	23	0	16	16	5897435897435890	100	inf	3.4365296262180634e-05	0.28523195897609926	0.0007166632135077871
iolC_2		5-dehydro-2-deoxygluconokinase	23	0	16	16	5897435897435890	100	inf	3.4365296262180634e-05	0.28523195897609926	0.0007166632135077871
group_3527		hypothetical protein	23	0	16	16	5897435897435890	100	inf	3.4365296262180634e-05	0.28523195897609926	0.0007166632135077871
group_3598		hypothetical protein	23	0	16	16	5897435897435890	100	inf	3.4365296262180634e-05	0.28523195897609926	0.0007166632135077871
group_3599		hypothetical protein	23	0	16	16	5897435897435890	100	inf	3.4365296262180634e-05	0.28523195897609926	0.0007166632135077871
group_847		hypothetical protein	23	0	16	16	5897435897435890	100	inf	3.4365296262180634e-05	0.28523195897609926	0.0007166632135077871
adhA		Alcohol dehydrogenase 1	23	0	16	16	5897435897435890	100	inf	3.4365296262180634e-05	0.28523195897609926	0.0007166632135077871
group_2123		hypothetical protein	8	13	31	3	2051282051282050	18.75	0.0595533	4.318705541254638e-05	0.358452559924135	0.0008916730346371518
group_2124		hypothetical protein	8	13	31	3	2051282051282050	18.75	0.0595533	4.318705541254638e-05	0.358452559924135	0.0008916730346371518
group_495		hypothetical protein	8	13	31	3	2051282051282050	18.75	0.0595533	4.318705541254638e-05	0.358452559924135	0.0008916730346371518
group_995		hypothetical protein	31	3	8	13	7948717948717940	81.25	1.67917e+16	4.318705541254639e-05	0.35845255992413505	0.0008916730346371518
group_176		hypothetical protein	17	16	22	0	4358974358974350	0	0	4.5088335865022134e-05	0.3742331876796837	0.000897441697073582
group_1265		hypothetical protein	22	0	17	16	5641025641025640	100	inf	4.5088335865022134e-05	0.3742331876796837	0.000897441697073582
natA		ABC transporter ATP-binding protein NatA	22	0	17	16	5641025641025640	100	inf	4.5088335865022134e-05	0.3742331876796837	0.000897441697073582
group_1344		hypothetical protein	22	0	17	16	5641025641025640	100	inf	4.5088335865022134e-05	0.3742331876796837	0.000897441697073582
group_1502	paiA_1	Spermidine/spermine N(1)-acetyltransferase	22	0	17	16	5641025641025640	100	inf	4.5088335865022134e-05	0.3742331876796837	0.000897441697073582
group_1954		hypothetical protein	22	0	17	16	5641025641025640	100	inf	4.5088335865022134e-05	0.3742331876796837	0.000897441697073582
group_2749		hypothetical protein	22	0	17	16	5641025641025640	100	inf	4.5088335865022134e-05	0.3742331876796837	0.000897441697073582
manZ_2		PTS system mannose-specific EIID component	22	0	17	16	5641025641025640	100	inf	4.5088335865022134e-05	0.3742331876796837	0.000897441697073582
larC		Pyridinium-3,5-bisthiocarboxylic acid mononucleotide nickel insertion protein	22	0	17	16	5641025641025640	100	inf	4.5088335865022134e-05	0.3742331876796837	0.000897441697073582
rpmF_3		50S ribosomal protein L32	22	0	17	16	5641025641025640	100	inf	4.5088335865022134e-05	0.3742331876796837	0.000897441697073582
sorC		PTS system sorbose-specific EIIC component	22	0	17	16	5641025641025640	100	inf	4.5088335865022134e-05	0.3742331876796837	0.000897441697073582
larD		D/L-lactic acid transporter	22	0	17	16	5641025641025640	100	inf	4.5088335865022134e-05	0.3742331876796837	0.000897441697073582
group_4133		hypothetical protein	22	0	17	16	5641025641025640	100	inf	4.5088335865022134e-05	0.3742331876796837	0.000897441697073582
degU		Transcriptional regulatory protein DegU	22	0	17	16	5641025641025640	100	inf	4.5088335865022134e-05	0.3742331876796837	0.000897441697073582
group_829		hypothetical protein	22	0	17	16	5641025641025640	100	inf	4.5088335865022134e-05	0.3742331876796837	0.000897441697073582
dgaF_1		2-dehydro-3-deoxy-phosphogluconate aldolase	13	15	26	1	3333333333333330	6.25	0.0333333	5.180453227910744e-05	0.4299776179165918	0.0010237562331347426
dgaF_2		2-dehydro-3-deoxy-phosphogluconate aldolase	13	15	26	1	3333333333333330	6.25	0.0333333	5.180453227910744e-05	0.4299776179165918	0.0010237562331347426
nagA		N-acetylglucosamine-6-phosphate deacetylase	26	1	13	15	6666666666666660	93.75	30	5.180453227910746e-05	0.42997761791659195	0.0010237562331347426
group_1660	fdrA	Protein FdrA	3	10	36	6	7.69231e+16	37.5	0.05	5.271102299092174e-05	0.43750149082465045	0.00103919594020107
apbE_2		FAD:protein FMN transferase	38	8	1	8	9743589743589740	50	38	8.073883909244146e-05	0.6701323644672641	0.0015879913849935169
tarF		Teichoic acid glycerol-phosphate transferase	21	0	18	16	5384615384615380	100	inf	0.00011727165696107763	0.9733547527769443	0.002163010561726543
group_1883		hypothetical protein	21	0	18	16	5384615384615380	100	inf	0.00011727165696107763	0.9733547527769443	0.002163010561726543
group_2295		hypothetical protein	21	0	18	16	5384615384615380	100	inf	0.00011727165696107763	0.9733547527769443	0.002163010561726543
natR		Transcriptional regulatory protein NatR	21	0	18	16	5384615384615380	100	inf	0.00011727165696107763	0.9733547527769443	0.002163010561726543
sigW		ECF RNA polymerase sigma factor SigW	21	0	18	16	5384615384615380	100	inf	0.00011727165696107763	0.9733547527769443	0.002163010561726543
hemH		Ferrochelatase	21	0	18	16	5384615384615380	100	inf	0.00011727165696107763	0.9733547527769443	0.002163010561726543
arcB_2		Delta(1)-pyrroline-2-carboxylate reductase	21	0	18	16	5384615384615380	100	inf	0.00011727165696107763	0.9733547527769443	0.002163010561726543
group_2787		hypothetical protein	21	0	18	16	5384615384615380	100	inf	0.00011727165696107763	0.9733547527769443	0.002163010561726543
ssaB		Manganese ABC transporter substrate-binding lipoprotein	21	0	18	16	5384615384615380	100	inf	0.00011727165696107763	0.9733547527769443	0.002163010561726543
group_2794		hypothetical protein	21	0	18	16	5384615384615380	100	inf	0.00011727165696107763	0.9733547527769443	0.002163010561726543
ndvA		Beta-(1-->2)glucan export ATP-binding/permease protein NdvA	21	0	18	16	5384615384615380	100	inf	0.00011727165696107763	0.9733547527769443	0.002163010561726543
rpsN2_2		Alternate 30S ribosomal protein S14	21	0	18	16	5384615384615380	100	inf	0.00011727165696107763	0.9733547527769443	0.002163010561726543
group_2797		hypothetical protein	21	0	18	16	5384615384615380	100	inf	0.00011727165696107763	0.9733547527769443	0.002163010561726543
bceA_1		Bacitracin export ATP-binding protein BceA	21	0	18	16	5384615384615380	100	inf	0.00011727165696107763	0.9733547527769443	0.002163010561726543
btuD_3		Vitamin B12 import ATP-binding protein BtuD	21	0	18	16	5384615384615380	100	inf	0.00011727165696107763	0.9733547527769443	0.002163010561726543
group_3470		hypothetical protein	21	0	18	16	5384615384615380	100	inf	0.00011727165696107763	0.9733547527769443	0.002163010561726543
group_3477		hypothetical protein	21	0	18	16	5384615384615380	100	inf	0.00011727165696107763	0.9733547527769443	0.002163010561726543
yhaP_2		putative protein YhaP	21	0	18	16	5384615384615380	100	inf	0.00011727165696107763	0.9733547527769443	0.002163010561726543
group_3922		hypothetical protein	21	0	18	16	5384615384615380	100	inf	0.00011727165696107763	0.9733547527769443	0.002163010561726543
group_3923		hypothetical protein	21	0	18	16	5384615384615380	100	inf	0.00011727165696107763	0.9733547527769443	0.002163010561726543
mntB_2		Manganese transport system membrane protein MntB	21	0	18	16	5384615384615380	100	inf	0.00011727165696107763	0.9733547527769443	0.002163010561726543
group_3941		hypothetical protein	21	0	18	16	5384615384615380	100	inf	0.00011727165696107763	0.9733547527769443	0.002163010561726543
group_3943		hypothetical protein	21	0	18	16	5384615384615380	100	inf	0.00011727165696107763	0.9733547527769443	0.002163010561726543
group_3944		hypothetical protein	21	0	18	16	5384615384615380	100	inf	0.00011727165696107763	0.9733547527769443	0.002163010561726543
ykoD_3		Putative HMP/thiamine import ATP-binding protein YkoD	21	0	18	16	5384615384615380	100	inf	0.00011727165696107763	0.9733547527769443	0.002163010561726543
group_3946	btuD_8	Vitamin B12 import ATP-binding protein BtuD	21	0	18	16	5384615384615380	100	inf	0.00011727165696107763	0.9733547527769443	0.002163010561726543
scaC_2		Manganese import ATP-binding protein ScaC	21	0	18	16	5384615384615380	100	inf	0.00011727165696107763	0.9733547527769443	0.002163010561726543
ttuC		hypothetical protein	21	0	18	16	5384615384615380	100	inf	0.00011727165696107763	0.9733547527769443	0.002163010561726543
group_2125		hypothetical protein	9	13	30	3	2.30769e+16	18.75	0.0692308	0.00013631495166491268	1.0	0.00250312853720968
group_627	ltaS1_2	Lipoteichoic acid synthase 1	9	13	30	3	2.30769e+16	18.75	0.0692308	0.00013631495166491268	1.0	0.00250312853720968
typA		GTP-binding protein TypA/BipA	19	16	20	0	4.87179e+16	0	0	0.00015432008646100673	1.0	0.0027427338707202483
group_3017		hypothetical protein	19	16	20	0	4.87179e+16	0	0	0.00015432008646100673	1.0	0.0027427338707202483
group_16		hypothetical protein	20	0	19	16	5128205128205120	100	inf	0.00015432008646100673	1.0	0.0027427338707202483
group_1885		hypothetical protein	20	0	19	16	5128205128205120	100	inf	0.00015432008646100673	1.0	0.0027427338707202483
group_1933		hypothetical protein	20	0	19	16	5128205128205120	100	inf	0.00015432008646100673	1.0	0.0027427338707202483
group_2438		hypothetical protein	20	0	19	16	5128205128205120	100	inf	0.00015432008646100673	1.0	0.0027427338707202483
group_2878		hypothetical protein	20	0	19	16	5128205128205120	100	inf	0.00015432008646100673	1.0	0.0027427338707202483
group_2879		hypothetical protein	20	0	19	16	5128205128205120	100	inf	0.00015432008646100673	1.0	0.0027427338707202483
group_3956		hypothetical protein	20	0	19	16	5128205128205120	100	inf	0.00015432008646100673	1.0	0.0027427338707202483
csp		Cold shock protein 1	20	0	19	16	5128205128205120	100	inf	0.00015432008646100673	1.0	0.0027427338707202483
group_4095		hypothetical protein	20	0	19	16	5128205128205120	100	inf	0.00015432008646100673	1.0	0.0027427338707202483
group_4096		hypothetical protein	20	0	19	16	5128205128205120	100	inf	0.00015432008646100673	1.0	0.0027427338707202483
group_620		hypothetical protein	20	0	19	16	5128205128205120	100	inf	0.00015432008646100673	1.0	0.0027427338707202483
group_726		Beta-monoglucosyldiacylglycerol synthase	20	0	19	16	5128205128205120	100	inf	0.00015432008646100673	1.0	0.0027427338707202483
group_846		hypothetical protein	20	0	19	16	5128205128205120	100	inf	0.00015432008646100673	1.0	0.0027427338707202483
group_484		hypothetical protein	4	10	35	6	1.02564e+16	37.5	0.0685714	0.00016077819369096985	1.0	0.0028514081359723286
wfgD		UDP-Glc:alpha-D-GlcNAc-diphosphoundecaprenol beta-1,3-glucosyltransferase WfgD	24	1	15	15	6153846153846150	93.75	24	0.00020378447127676857	1.0	0.003606420280591
natA_2		ABC transporter ATP-binding protein NatA	10	13	29	3	2564102564102560	18.75	0.0795756	0.00022511185657104275	1.0	0.003966939298385679
group_2886		hypothetical protein	10	13	29	3	2564102564102560	18.75	0.0795756	0.00022511185657104275	1.0	0.003966939298385679
group_566	yfeW_1	hypothetical protein	3	9	36	7	7.69231e+16	43.75	0.0648148	0.0002522196458217797	1.0	0.004435218348137228
group_724		PTS system EIIBC component	39	10	0	6	100	37.5	inf	0.00027623628067579225	1.0	0.004766655155112423
group_1312	oppA	Oligopeptide-binding protein OppA	0	6	39	10	0	62.5	0	0.00027623628067579225	1.0	0.004766655155112423
group_3028		hypothetical protein	0	6	39	10	0	62.5	0	0.00027623628067579225	1.0	0.004766655155112423
group_4521		hypothetical protein	0	6	39	10	0	62.5	0	0.00027623628067579225	1.0	0.004766655155112423
group_4522		hypothetical protein	0	6	39	10	0	62.5	0	0.00027623628067579225	1.0	0.004766655155112423
group_4523		hypothetical protein	0	6	39	10	0	62.5	0	0.00027623628067579225	1.0	0.004766655155112423
group_5735		hypothetical protein	0	6	39	10	0	62.5	0	0.00027623628067579225	1.0	0.004766655155112423
group_5736		hypothetical protein	0	6	39	10	0	62.5	0	0.00027623628067579225	1.0	0.004766655155112423
group_5738		hypothetical protein	0	6	39	10	0	62.5	0	0.00027623628067579225	1.0	0.004766655155112423
exuT		Hexuronate transporter	16	15	23	1	4102564102564100	6.25	0.0463768	0.00028460403660243906	1.0	0.004900857891701751
group_1206		hypothetical protein	26	2	13	14	6666666666666660	87.5	14	0.0003066693461815276	1.0	0.005269887315334738
group_3871		hypothetical protein	37	8	2	8	9487179487179480	50	18.5	0.0003415828831314349	1.0	0.005776906716460463
group_1264		hypothetical protein	19	0	20	16	4.87179e+16	100	inf	0.00035218250584686676	1.0	0.005776906716460463
group_1278		hypothetical protein	19	0	20	16	4.87179e+16	100	inf	0.00035218250584686676	1.0	0.005776906716460463
mepA_2		hypothetical protein	19	0	20	16	4.87179e+16	100	inf	0.00035218250584686676	1.0	0.005776906716460463
group_1930		hypothetical protein	19	0	20	16	4.87179e+16	100	inf	0.00035218250584686676	1.0	0.005776906716460463
group_2439		hypothetical protein	19	0	20	16	4.87179e+16	100	inf	0.00035218250584686676	1.0	0.005776906716460463
crr_2		PTS system glucose-specific EIIA component	19	0	20	16	4.87179e+16	100	inf	0.00035218250584686676	1.0	0.005776906716460463
group_2877		hypothetical protein	19	0	20	16	4.87179e+16	100	inf	0.00035218250584686676	1.0	0.005776906716460463
group_3092		hypothetical protein	19	0	20	16	4.87179e+16	100	inf	0.00035218250584686676	1.0	0.005776906716460463
group_3724		hypothetical protein	19	0	20	16	4.87179e+16	100	inf	0.00035218250584686676	1.0	0.005776906716460463
ybbH_6		putative HTH-type transcriptional regulator YbbH	19	0	20	16	4.87179e+16	100	inf	0.00035218250584686676	1.0	0.005776906716460463
nanE_2		Putative N-acetylmannosamine-6-phosphate 2-epimerase	19	0	20	16	4.87179e+16	100	inf	0.00035218250584686676	1.0	0.005776906716460463
glcB		PTS system glucoside-specific EIICBA component	19	0	20	16	4.87179e+16	100	inf	0.00035218250584686676	1.0	0.005776906716460463
group_4853		hypothetical protein	19	0	20	16	4.87179e+16	100	inf	0.00035218250584686676	1.0	0.005776906716460463
gpmA_4		2,3-bisphosphoglycerate-dependent phosphoglycerate mutase	19	0	20	16	4.87179e+16	100	inf	0.00035218250584686676	1.0	0.005776906716460463
group_4855		hypothetical protein	19	0	20	16	4.87179e+16	100	inf	0.00035218250584686676	1.0	0.005776906716460463
group_4856		hypothetical protein	19	0	20	16	4.87179e+16	100	inf	0.00035218250584686676	1.0	0.005776906716460463
ulaB		Ascorbate-specific PTS system EIIB component	19	0	20	16	4.87179e+16	100	inf	0.00035218250584686676	1.0	0.005776906716460463
ulaC		Ascorbate-specific PTS system EIIA component	19	0	20	16	4.87179e+16	100	inf	0.00035218250584686676	1.0	0.005776906716460463
dppE_8		Dipeptide-binding protein DppE	19	0	20	16	4.87179e+16	100	inf	0.00035218250584686676	1.0	0.005776906716460463
group_4916		hypothetical protein	19	0	20	16	4.87179e+16	100	inf	0.00035218250584686676	1.0	0.005776906716460463
bcrA_1		Bacitracin transport ATP-binding protein BcrA	19	0	20	16	4.87179e+16	100	inf	0.00035218250584686676	1.0	0.005776906716460463
group_344		hypothetical protein	20	16	19	0	5128205128205120	0	0	0.0003521825058468668	1.0	0.005776906716460463
group_225		Putative multidrug export ATP-binding/permease protein	38	9	1	7	9743589743589740	43.75	2.95556e+16	0.00037700614837129815	1.0	0.0061235832318625736
group_1026		hypothetical protein	1	7	38	9	2564102564102560	56.25	0.0338346	0.0003770061483712982	1.0	0.0061235832318625736
group_1715	pepC	Aminopeptidase C	1	7	38	9	2564102564102560	56.25	0.0338346	0.0003770061483712982	1.0	0.0061235832318625736
group_1800	ccpN	Transcriptional repressor CcpN	1	7	38	9	2564102564102560	56.25	0.0338346	0.0003770061483712982	1.0	0.0061235832318625736
group_457		hypothetical protein	1	7	38	9	2564102564102560	56.25	0.0338346	0.0003770061483712982	1.0	0.0061235832318625736
yxeB		Iron(3+)-hydroxamate-binding protein YxeB	5	10	34	6	1282051282051280	37.5	0.0882353	0.00041908508951059683	1.0	0.006767327320890961
group_1838		hypothetical protein	5	10	34	6	1282051282051280	37.5	0.0882353	0.00041908508951059683	1.0	0.006767327320890961
group_1839	soj_1	Sporulation initiation inhibitor protein Soj	5	10	34	6	1282051282051280	37.5	0.0882353	0.00041908508951059683	1.0	0.006767327320890961
group_1236		Putative flavoprotein monooxygenase	18	0	21	16	4615384615384610	100	inf	0.0004763304987142691	1.0	0.007459515357223459
group_1882		hypothetical protein	18	0	21	16	4615384615384610	100	inf	0.0004763304987142691	1.0	0.007459515357223459
group_1929		hypothetical protein	18	0	21	16	4615384615384610	100	inf	0.0004763304987142691	1.0	0.007459515357223459
group_2683		hypothetical protein	18	0	21	16	4615384615384610	100	inf	0.0004763304987142691	1.0	0.007459515357223459
group_2791		hypothetical protein	18	0	21	16	4615384615384610	100	inf	0.0004763304987142691	1.0	0.007459515357223459
rpmGA_3		50S ribosomal protein L33 1	18	0	21	16	4615384615384610	100	inf	0.0004763304987142691	1.0	0.007459515357223459
amt		Ammonia channel	18	0	21	16	4615384615384610	100	inf	0.0004763304987142691	1.0	0.007459515357223459
group_2876		hypothetical protein	18	0	21	16	4615384615384610	100	inf	0.0004763304987142691	1.0	0.007459515357223459
gatC_2		PTS system galactitol-specific EIIC component	18	0	21	16	4615384615384610	100	inf	0.0004763304987142691	1.0	0.007459515357223459
dgoD		D-galactonate dehydratase	18	0	21	16	4615384615384610	100	inf	0.0004763304987142691	1.0	0.007459515357223459
gph_4		Phosphoglycolate phosphatase	18	0	21	16	4615384615384610	100	inf	0.0004763304987142691	1.0	0.007459515357223459
group_3596		hypothetical protein	18	0	21	16	4615384615384610	100	inf	0.0004763304987142691	1.0	0.007459515357223459
group_3872		hypothetical protein	18	0	21	16	4615384615384610	100	inf	0.0004763304987142691	1.0	0.007459515357223459
group_613		hypothetical protein	18	0	21	16	4615384615384610	100	inf	0.0004763304987142691	1.0	0.007459515357223459
group_682		hypothetical protein	18	0	21	16	4615384615384610	100	inf	0.0004763304987142691	1.0	0.007459515357223459
group_957		hypothetical protein	18	0	21	16	4615384615384610	100	inf	0.0004763304987142691	1.0	0.007459515357223459
group_1574	ycaM	Inner membrane transporter YcaM	9	12	30	4	2.30769e+16	25	0.1	0.0005754780681378006	1.0	0.00897832324350328
group_385	ptsG_1	PTS system glucose-specific EIICBA component	9	12	30	4	2.30769e+16	25	0.1	0.0005754780681378006	1.0	0.00897832324350328
group_1359		hypothetical protein	11	13	28	3	2.82051e+16	18.75	0.0906593	0.0006617620081222343	1.0	0.010228351335967497
group_472		IS200/IS605 family transposase ISAac3	11	13	28	3	2.82051e+16	18.75	0.0906593	0.0006617620081222343	1.0	0.010228351335967497
group_5174		hypothetical protein	11	13	28	3	2.82051e+16	18.75	0.0906593	0.0006617620081222343	1.0	0.010228351335967497
group_5178		hypothetical protein	11	13	28	3	2.82051e+16	18.75	0.0906593	0.0006617620081222343	1.0	0.010228351335967497
group_2679		hypothetical protein	28	3	11	13	717948717948718	81.25	1.10303e+16	0.0006617620081222344	1.0	0.010228351335967497
fdrA		Protein FdrA	35	7	4	9	8974358974358970	56.25	11.25	0.0007011140471912103	1.0	0.010796375865838677
group_109		hypothetical protein	4	9	35	7	1.02564e+16	43.75	0.0888889	0.0007011140471912104	1.0	0.010796375865838677
group_2039		hypothetical protein	21	1	18	15	5384615384615380	93.75	17.5	0.0009033084735791186	1.0	0.01383295263968023
agrA_2		Accessory gene regulator protein A	21	1	18	15	5384615384615380	93.75	17.5	0.0009033084735791186	1.0	0.01383295263968023
group_522		putative glycosyltransferase	21	1	18	15	5384615384615380	93.75	17.5	0.0009033084735791186	1.0	0.01383295263968023
group_1221		hypothetical protein	6	10	33	6	1.53846e+16	37.5	0.109091	0.0009679872431273045	1.0	0.014387245933844243
group_3731		hypothetical protein	6	10	33	6	1.53846e+16	37.5	0.109091	0.0009679872431273045	1.0	0.014387245933844243
group_150		hypothetical protein	17	0	22	16	4358974358974350	100	inf	0.0009724391528779059	1.0	0.014387245933844243
group_151		hypothetical protein	17	0	22	16	4358974358974350	100	inf	0.0009724391528779059	1.0	0.014387245933844243
group_175		hypothetical protein	17	0	22	16	4358974358974350	100	inf	0.0009724391528779059	1.0	0.014387245933844243
group_18		hypothetical protein	17	0	22	16	4358974358974350	100	inf	0.0009724391528779059	1.0	0.014387245933844243
group_1806		hypothetical protein	17	0	22	16	4358974358974350	100	inf	0.0009724391528779059	1.0	0.014387245933844243
group_2689		hypothetical protein	17	0	22	16	4358974358974350	100	inf	0.0009724391528779059	1.0	0.014387245933844243
group_2745		hypothetical protein	17	0	22	16	4358974358974350	100	inf	0.0009724391528779059	1.0	0.014387245933844243
group_313		hypothetical protein	17	0	22	16	4358974358974350	100	inf	0.0009724391528779059	1.0	0.014387245933844243
group_3505		hypothetical protein	17	0	22	16	4358974358974350	100	inf	0.0009724391528779059	1.0	0.014387245933844243
liaS_1		hypothetical protein	17	0	22	16	4358974358974350	100	inf	0.0009724391528779059	1.0	0.014387245933844243
yydI		putative peptide export ATP-binding protein YydI	17	0	22	16	4358974358974350	100	inf	0.0009724391528779059	1.0	0.014387245933844243
group_3957		hypothetical protein	17	0	22	16	4358974358974350	100	inf	0.0009724391528779059	1.0	0.014387245933844243
group_436		hypothetical protein	17	0	22	16	4358974358974350	100	inf	0.0009724391528779059	1.0	0.014387245933844243
group_448	ygjK	Glucosidase YgjK	17	0	22	16	4358974358974350	100	inf	0.0009724391528779059	1.0	0.014387245933844243
group_845		hypothetical protein	17	0	22	16	4358974358974350	100	inf	0.0009724391528779059	1.0	0.014387245933844243
group_897		hypothetical protein	17	0	22	16	4358974358974350	100	inf	0.0009724391528779059	1.0	0.014387245933844243
group_681		hypothetical protein	22	16	17	0	5641025641025640	0	0	0.000972439152877906	1.0	0.014387245933844243
group_3243		hypothetical protein	0	5	39	11	0	68.75	0	0.0012556194576172374	1.0	0.018251561292860024
group_4524		hypothetical protein	0	5	39	11	0	68.75	0	0.0012556194576172374	1.0	0.018251561292860024
group_5724		hypothetical protein	0	5	39	11	0	68.75	0	0.0012556194576172374	1.0	0.018251561292860024
group_5725		hypothetical protein	0	5	39	11	0	68.75	0	0.0012556194576172374	1.0	0.018251561292860024
group_5733		hypothetical protein	0	5	39	11	0	68.75	0	0.0012556194576172374	1.0	0.018251561292860024
group_5734		hypothetical protein	0	5	39	11	0	68.75	0	0.0012556194576172374	1.0	0.018251561292860024
group_650		hypothetical protein	0	5	39	11	0	68.75	0	0.0012556194576172374	1.0	0.018251561292860024
group_894	dgt	Deoxyguanosinetriphosphate triphosphohydrolase	0	5	39	11	0	68.75	0	0.0012556194576172374	1.0	0.018251561292860024
oppA		Oligopeptide-binding protein OppA	39	11	0	5	100	31.25	inf	0.0012556194576172376	1.0	0.018251561292860024
folP		Dihydropteroate synthase	39	11	0	5	100	31.25	inf	0.0012556194576172376	1.0	0.018251561292860024
group_1645		hypothetical protein	2	7	37	9	5128205128205120	56.25	0.0694981	0.0014139417308472967	1.0	0.020445498895527117
yqfL_2		Putative pyruvate, phosphate dikinase regulatory protein	37	9	2	7	9487179487179480	43.75	1438888888888880	0.001413941730847297	1.0	0.020445498895527117
comEA		ComE operon protein 1	37	9	2	7	9487179487179480	43.75	1438888888888880	0.001413941730847297	1.0	0.020445498895527117
ccpN		Transcriptional repressor CcpN	38	10	1	6	9743589743589740	37.5	22.8	0.0015954054577805962	1.0	0.022752345875565207
group_576	licC_5	Lichenan permease IIC component	38	10	1	6	9743589743589740	37.5	22.8	0.0015954054577805962	1.0	0.022752345875565207
group_1424		hypothetical protein	1	6	38	10	2564102564102560	62.5	0.0438596	0.0015954054577805965	1.0	0.022752345875565207
group_2063		hypothetical protein	1	6	38	10	2564102564102560	62.5	0.0438596	0.0015954054577805965	1.0	0.022752345875565207
group_2195		hypothetical protein	1	6	38	10	2564102564102560	62.5	0.0438596	0.0015954054577805965	1.0	0.022752345875565207
group_3380		hypothetical protein	1	6	38	10	2564102564102560	62.5	0.0438596	0.0015954054577805965	1.0	0.022752345875565207
group_5737		hypothetical protein	1	6	38	10	2564102564102560	62.5	0.0438596	0.0015954054577805965	1.0	0.022752345875565207
group_72		hypothetical protein	1	6	38	10	2564102564102560	62.5	0.0438596	0.0015954054577805965	1.0	0.022752345875565207
group_1844	xerC_4	Tyrosine recombinase XerC	5	9	34	7	1282051282051280	43.75	0.114379	0.001673718583491643	1.0	0.023787438772227124
fhuD		Iron(3+)-hydroxamate-binding protein FhuD	34	7	5	9	8717948717948710	56.25	8742857142857140	0.0016737185834916433	1.0	0.023787438772227124
group_1533	pstC1	Phosphate transport system permease protein PstC 1	10	12	29	4	2564102564102560	25	0.114943	0.0017927679776280517	1.0	0.02539244746469766
group_580	malY	Protein MalY	10	12	29	4	2564102564102560	25	0.114943	0.0017927679776280517	1.0	0.02539244746469766
group_14		hypothetical protein	20	1	19	15	5128205128205120	93.75	1.57895e+16	0.001885605758680248	1.0	0.026481434512768288
group_1582	typA	GTP-binding protein TypA/BipA	20	1	19	15	5128205128205120	93.75	1.57895e+16	0.001885605758680248	1.0	0.026481434512768288
btuD_10		Vitamin B12 import ATP-binding protein BtuD	20	1	19	15	5128205128205120	93.75	1.57895e+16	0.001885605758680248	1.0	0.026481434512768288
group_4664		hypothetical protein	20	1	19	15	5128205128205120	93.75	1.57895e+16	0.001885605758680248	1.0	0.026481434512768288
group_757		hypothetical protein	20	1	19	15	5128205128205120	93.75	1.57895e+16	0.001885605758680248	1.0	0.026481434512768288
galE_1		UDP-glucose 4-epimerase	23	16	16	0	5897435897435890	0	0	0.0022356245557897227	1.0	0.030670551757115205
group_1427	dppE_3	Dipeptide-binding protein DppE	23	16	16	0	5897435897435890	0	0	0.0022356245557897227	1.0	0.030670551757115205
dgaE		D-glucosaminate-6-phosphate ammonia lyase	16	0	23	16	4102564102564100	100	inf	0.0022356245557897227	1.0	0.030670551757115205
group_1268		hypothetical protein	16	0	23	16	4102564102564100	100	inf	0.0022356245557897227	1.0	0.030670551757115205
group_1679		hypothetical protein	16	0	23	16	4102564102564100	100	inf	0.0022356245557897227	1.0	0.030670551757115205
group_1931		hypothetical protein	16	0	23	16	4102564102564100	100	inf	0.0022356245557897227	1.0	0.030670551757115205
group_2055		hypothetical protein	16	0	23	16	4102564102564100	100	inf	0.0022356245557897227	1.0	0.030670551757115205
group_2884		hypothetical protein	16	0	23	16	4102564102564100	100	inf	0.0022356245557897227	1.0	0.030670551757115205
group_2901		hypothetical protein	16	0	23	16	4102564102564100	100	inf	0.0022356245557897227	1.0	0.030670551757115205
group_315		hypothetical protein	16	0	23	16	4102564102564100	100	inf	0.0022356245557897227	1.0	0.030670551757115205
group_3460		hypothetical protein	16	0	23	16	4102564102564100	100	inf	0.0022356245557897227	1.0	0.030670551757115205
group_3577		hypothetical protein	16	0	23	16	4102564102564100	100	inf	0.0022356245557897227	1.0	0.030670551757115205
group_3587		hypothetical protein	16	0	23	16	4102564102564100	100	inf	0.0022356245557897227	1.0	0.030670551757115205
group_94		hypothetical protein	16	0	23	16	4102564102564100	100	inf	0.0022356245557897227	1.0	0.030670551757115205
group_1181		hypothetical protein	15	0	24	16	3846153846153840	100	inf	0.00253181394394796	1.0	0.0319362549160609
group_1182		hypothetical protein	15	0	24	16	3846153846153840	100	inf	0.00253181394394796	1.0	0.0319362549160609
group_1222		hypothetical protein	15	0	24	16	3846153846153840	100	inf	0.00253181394394796	1.0	0.0319362549160609
group_161		IS256 family transposase ISLgar5	15	0	24	16	3846153846153840	100	inf	0.00253181394394796	1.0	0.0319362549160609
xerC_6		Tyrosine recombinase XerC	15	0	24	16	3846153846153840	100	inf	0.00253181394394796	1.0	0.0319362549160609
group_1911		hypothetical protein	15	0	24	16	3846153846153840	100	inf	0.00253181394394796	1.0	0.0319362549160609
group_1939		hypothetical protein	15	0	24	16	3846153846153840	100	inf	0.00253181394394796	1.0	0.0319362549160609
group_258		hypothetical protein	15	0	24	16	3846153846153840	100	inf	0.00253181394394796	1.0	0.0319362549160609
group_2687		hypothetical protein	15	0	24	16	3846153846153840	100	inf	0.00253181394394796	1.0	0.0319362549160609
rpmF_2		50S ribosomal protein L32	15	0	24	16	3846153846153840	100	inf	0.00253181394394796	1.0	0.0319362549160609
group_2892		hypothetical protein	15	0	24	16	3846153846153840	100	inf	0.00253181394394796	1.0	0.0319362549160609
group_2893		hypothetical protein	15	0	24	16	3846153846153840	100	inf	0.00253181394394796	1.0	0.0319362549160609
group_2908		hypothetical protein	15	0	24	16	3846153846153840	100	inf	0.00253181394394796	1.0	0.0319362549160609
larE		Pyridinium-3,5-bisthiocarboxylic acid mononucleotide synthase	15	0	24	16	3846153846153840	100	inf	0.00253181394394796	1.0	0.0319362549160609
group_2965		hypothetical protein	15	0	24	16	3846153846153840	100	inf	0.00253181394394796	1.0	0.0319362549160609
group_3157		hypothetical protein	15	0	24	16	3846153846153840	100	inf	0.00253181394394796	1.0	0.0319362549160609
group_3165		hypothetical protein	15	0	24	16	3846153846153840	100	inf	0.00253181394394796	1.0	0.0319362549160609
group_3170		hypothetical protein	15	0	24	16	3846153846153840	100	inf	0.00253181394394796	1.0	0.0319362549160609
group_3199		hypothetical protein	15	0	24	16	3846153846153840	100	inf	0.00253181394394796	1.0	0.0319362549160609
group_3691		hypothetical protein	15	0	24	16	3846153846153840	100	inf	0.00253181394394796	1.0	0.0319362549160609
group_3692		hypothetical protein	15	0	24	16	3846153846153840	100	inf	0.00253181394394796	1.0	0.0319362549160609
group_3694		hypothetical protein	15	0	24	16	3846153846153840	100	inf	0.00253181394394796	1.0	0.0319362549160609
group_3695		hypothetical protein	15	0	24	16	3846153846153840	100	inf	0.00253181394394796	1.0	0.0319362549160609
group_3770	xerC_4	Tyrosine recombinase XerC	15	0	24	16	3846153846153840	100	inf	0.00253181394394796	1.0	0.0319362549160609
larB		Pyridinium-3,5-biscarboxylic acid mononucleotide synthase	15	0	24	16	3846153846153840	100	inf	0.00253181394394796	1.0	0.0319362549160609
larA		Lactate racemase	15	0	24	16	3846153846153840	100	inf	0.00253181394394796	1.0	0.0319362549160609
larMN		putative fused nickel transport protein LarMN	15	0	24	16	3846153846153840	100	inf	0.00253181394394796	1.0	0.0319362549160609
larQ		Nickel permease LarQ	15	0	24	16	3846153846153840	100	inf	0.00253181394394796	1.0	0.0319362549160609
larO		Nickel import ATP-binding protein LarO	15	0	24	16	3846153846153840	100	inf	0.00253181394394796	1.0	0.0319362549160609
group_4124		hypothetical protein	15	0	24	16	3846153846153840	100	inf	0.00253181394394796	1.0	0.0319362549160609
vanYB		D-alanyl-D-alanine carboxypeptidase	15	0	24	16	3846153846153840	100	inf	0.00253181394394796	1.0	0.0319362549160609
sasA_2		Adaptive-response sensory-kinase SasA	15	0	24	16	3846153846153840	100	inf	0.00253181394394796	1.0	0.0319362549160609
group_5259		hypothetical protein	15	0	24	16	3846153846153840	100	inf	0.00253181394394796	1.0	0.0319362549160609
group_5260		hypothetical protein	15	0	24	16	3846153846153840	100	inf	0.00253181394394796	1.0	0.0319362549160609
group_5262		hypothetical protein	15	0	24	16	3846153846153840	100	inf	0.00253181394394796	1.0	0.0319362549160609
sstT_2		Serine/threonine transporter SstT	15	0	24	16	3846153846153840	100	inf	0.00253181394394796	1.0	0.0319362549160609
gmuR_2		HTH-type transcriptional regulator GmuR	15	0	24	16	3846153846153840	100	inf	0.00253181394394796	1.0	0.0319362549160609
group_5322		hypothetical protein	15	0	24	16	3846153846153840	100	inf	0.00253181394394796	1.0	0.0319362549160609
group_5323		hypothetical protein	15	0	24	16	3846153846153840	100	inf	0.00253181394394796	1.0	0.0319362549160609
gatB_2		PTS system galactitol-specific EIIB component	15	0	24	16	3846153846153840	100	inf	0.00253181394394796	1.0	0.0319362549160609
gatA_2		PTS system galactitol-specific EIIA component	15	0	24	16	3846153846153840	100	inf	0.00253181394394796	1.0	0.0319362549160609
dgoA		2-dehydro-3-deoxy-6-phosphogalactonate aldolase	15	0	24	16	3846153846153840	100	inf	0.00253181394394796	1.0	0.0319362549160609
manR_2		Transcriptional regulator ManR	15	0	24	16	3846153846153840	100	inf	0.00253181394394796	1.0	0.0319362549160609
group_5333		hypothetical protein	15	0	24	16	3846153846153840	100	inf	0.00253181394394796	1.0	0.0319362549160609
group_5334		hypothetical protein	15	0	24	16	3846153846153840	100	inf	0.00253181394394796	1.0	0.0319362549160609
group_5335		hypothetical protein	15	0	24	16	3846153846153840	100	inf	0.00253181394394796	1.0	0.0319362549160609
group_62		hypothetical protein	15	0	24	16	3846153846153840	100	inf	0.00253181394394796	1.0	0.0319362549160609
group_678		hypothetical protein	15	0	24	16	3846153846153840	100	inf	0.00253181394394796	1.0	0.0319362549160609
group_791		hypothetical protein	15	0	24	16	3846153846153840	100	inf	0.00253181394394796	1.0	0.0319362549160609
group_834	manZ_8	hypothetical protein	15	0	24	16	3846153846153840	100	inf	0.00253181394394796	1.0	0.0319362549160609
group_887		hypothetical protein	15	0	24	16	3846153846153840	100	inf	0.00253181394394796	1.0	0.0319362549160609
group_890		hypothetical protein	15	0	24	16	3846153846153840	100	inf	0.00253181394394796	1.0	0.0319362549160609
group_314		hypothetical protein	24	16	15	0	6153846153846150	0	0	0.0025318139439479605	1.0	0.0319362549160609
group_1835		hypothetical protein	7	10	32	6	1794871794871790	37.5	0.13125	0.0027771811788352575	1.0	0.03487232039989809
group_3732		hypothetical protein	7	10	32	6	1794871794871790	37.5	0.13125	0.0027771811788352575	1.0	0.03487232039989809
group_426		hypothetical protein	7	10	32	6	1794871794871790	37.5	0.13125	0.0027771811788352575	1.0	0.03487232039989809
dgaE_2		D-glucosaminate-6-phosphate ammonia lyase	14	13	25	3	358974358974359	18.75	0.129231	0.0029888181020117596	1.0	0.037473097049392154
group_1104	folK	2-amino-4-hydroxy-6-hydroxymethyldihydropteridine pyrophosphokinase	3	7	36	9	7.69231e+16	56.25	0.107143	0.003916112375517641	1.0	0.04895140469397051
group_302	comEA	ComE operon protein 1	3	7	36	9	7.69231e+16	56.25	0.107143	0.003916112375517641	1.0	0.04895140469397051

## Sheet: subsp A COGclassifier
Gene	COG_ID	CDD_ID	EVALUE	IDENTITY	GENE_NAME	COG_NAME	COG_LETTER	COG_DESCRIPTION
group_682	COG3153	442387	1.52e-16	24.427	yhbS	Predicted N-acetyltransferase YhbS	R	General function prediction only
group_3463	COG4269	443410	1.01e-10	21.111	YjgN	Uncharacterized membrane protein YjgN, DUF898 family	S	Function unknown
btuD_1	COG1132	440747	2.92e-79	23.432	MdlB	ABC-type multidrug transport system, ATPase and permease component	V	Defense mechanisms
COQ5	COG4976	444001	1.34e-12	20.536		Predicted methyltransferase, contains TPR repeat	R	General function prediction only
ytbE_1	COG0656	440421	6.92e-178	58.462	ARA1	Aldo/keto reductase, related to diketogulonate reductase	Q	Secondary metabolites biosynthesis, transport and catabolism
group_690	COG3153	442387	3.04e-28	32.0	yhbS	Predicted N-acetyltransferase YhbS	R	General function prediction only
group_2179	COG3581	442800	0.0	50.0		Predicted nucleotide-binding protein, sugar kinase/HSP70/actin superfamily	R	General function prediction only
ttuC	COG0476	440244	1.29e-48	28.0	ThiF	Molybdopterin or thiamine biosynthesis adenylyltransferase	H	Coenzyme transport and metabolism
btuD_3	COG1131	440746	2.81e-65	29.596	CcmA	ABC-type multidrug transport system, ATPase component	V	Defense mechanisms
group_2295	COG0842	440604	1.9e-12	19.337	YadH	ABC-type multidrug transport system, permease component	V	Defense mechanisms
bcrA_1	COG1131	440746	1.73e-54	31.381	CcmA	ABC-type multidrug transport system, ATPase component	V	Defense mechanisms
natR	COG3279	442510	9.47e-60	35.043	LytT	DNA-binding response regulator, LytR/AlgR family	K	Transcription
group_175	COG3837	443048	6.6e-05	23.684		Uncharacterized conserved protein, cupin superfamily	S	Function unknown
group_2297	COG3212	442445	0.000388	30.612	YkoI	PepSY domain containing protein, regulator of zincin peptidase activity	O	Posttranslational modification, protein turnover, chaperones
fadA	COG0183	439953	0.0	50.919	PaaJ	Acetyl-CoA acetyltransferase	I	Lipid transport and metabolism
group_3474	COG1396	441006	1.08e-12	30.667	HipB	Transcriptional regulator, contains XRE-family HTH domain	K	Transcription
group_2310	COG3710	442924	1.83e-06	21.591	CadC1	DNA-binding winged helix-turn-helix (wHTH) domain	K	Transcription
sigW	COG1595	441203	2.65e-44	32.0	RpoE	DNA-directed RNA polymerase specialized sigma subunit, sigma24 family	K	Transcription
group_1491	COG1388	440998	4e-06	32.558	LysM	LysM repeat	M	Cell wall/membrane/envelope biogenesis
group_1502	COG1247	440860	3.37e-22	22.093	MnaT	L-amino acid N-acyltransferase MnaT	E	Amino acid transport and metabolism
malL_2	COG0366	440135	0.0	40.254	AmyA	Glycosidase/amylase (phosphorylase)	G	Carbohydrate transport and metabolism
scrB	COG1621	441228	6.39e-168	38.767	SacC	Sucrose-6-phosphate hydrolase SacC, GH32 family	G	Carbohydrate transport and metabolism
degA_1	COG1609	441217	2.5e-105	35.542	PurR	DNA-binding transcriptional regulator, LacI/PurR family	K	Transcription
group_979	COG1266	440877	2.24e-14	33.333	YdiL	Membrane protease YdiL, CAAX protease family	O	Posttranslational modification, protein turnover, chaperones
panE_1	COG1893	441497	9.5e-102	33.333	PanE	Ketopantoate reductase	H	Coenzyme transport and metabolism
group_2345	COG4591	443648	3.87e-44	29.197	LolE	ABC-type transport system involved in lipoprotein release, permease component LolC	M	Cell wall/membrane/envelope biogenesis
yknY_1	COG1136	440751	7.99e-122	50.45	LolD	ABC-type lipoprotein export system, ATPase component	M	Cell wall/membrane/envelope biogenesis
group_295	COG1040	440662	4.15e-44	26.396	ComFC	DNA utilization protein ComFC/GntX, contains phosphoribosyltransferase domain	R	General function prediction only
group_296	COG4395	443521	9.22e-08	24.299	Tim44	Predicted lipid-binding transport protein, Tim44 family	I	Lipid transport and metabolism
group_995	COG5658	444377	0.000173	32.53	SdpI	Bacterial immunity/signal transduction membrane protein SdpI, SdpI/YbgB/DUF1648 family	V	Defense mechanisms
purD	COG0151	439921	0.0	51.069	PurD	Phosphoribosylamine-glycine ligase	F	Nucleotide transport and metabolism
purK_1	COG0026	439797	0.0	48.725	PurK	Phosphoribosylaminoimidazole carboxylase (NCAIR synthetase)	F	Nucleotide transport and metabolism
group_3493	COG2764	442048	5.02e-16	23.77	PhnB	Zn-dependent glyoxalase, PhnB family	C	Energy production and conversion
group_713	COG1247	440860	8.87e-13	22.069	MnaT	L-amino acid N-acyltransferase MnaT	E	Amino acid transport and metabolism
dcuD	COG3069	442303	1.51e-141	42.727	DcuC	C4-dicarboxylate transporter DcuC	C	Energy production and conversion
rihC	COG1957	441560	2.75e-134	42.071	URH1	Inosine-uridine nucleoside N-ribohydrolase	F	Nucleotide transport and metabolism
RBKS	COG0524	440290	4.42e-65	33.818	RbsK	Sugar or nucleoside kinase, ribokinase family	G	Carbohydrate transport and metabolism
group_2382	COG3711	442925	1.78e-05	21.134	BglG	Transcriptional antiterminator	K	Transcription
group_2383	COG4915	443943	2.92e-13	20.886	XpaC	5-bromo-4-chloroindolyl phosphatase XpaC	Q	Secondary metabolites biosynthesis, transport and catabolism
frlB	COG2222	441824	3.64e-33	25.786	AgaS	Fructoselysine-6-P-deglycase FrlB or related protein, duplicated sugar isomerase (SIS) domain	M	Cell wall/membrane/envelope biogenesis
glmS_1	COG2222	441824	6.96e-43	26.49	AgaS	Fructoselysine-6-P-deglycase FrlB or related protein, duplicated sugar isomerase (SIS) domain	M	Cell wall/membrane/envelope biogenesis
group_3495	COG3716	442930	4.02e-137	52.963	ManZ	Phosphotransferase system, mannose/fructose/N-acetylgalactosamine-specific IID component	G	Carbohydrate transport and metabolism
agaC_1	COG3715	442929	1.05e-88	42.966	ManY	Phosphotransferase system, mannose/fructose/N-acetylgalactosamine-specific IIC component	G	Carbohydrate transport and metabolism
group_2391	COG3444	442668	3.22e-64	45.161	AgaB	Phosphotransferase system, mannose/fructose/N-acetylgalactosamine-specific component IIB	G	Carbohydrate transport and metabolism
group_2392	COG2893	442138	2.29e-31	33.071	ManX	Phosphotransferase system, mannose/fructose-specific component IIA	G	Carbohydrate transport and metabolism
group_3497	COG1221	440834	0.0	30.539	PspF	Transcriptional regulators containing an AAA-type ATPase domain and a DNA-binding domain	K	Transcription
rhaS_3	COG3708	442922	1.15e-42	34.568	YdeE	Predicted transcriptional regulator YdeE, contains AraC-type DNA-binding domain	K	Transcription
group_522	COG0463	440231	8.5e-40	26.457	WcaA	Glycosyltransferase involved in cell wall bisynthesis	M	Cell wall/membrane/envelope biogenesis
group_3505	COG3475	442698	1.15e-98	38.346	LicD	Phosphorylcholine metabolism protein LicD	I	Lipid transport and metabolism
wfgD	COG0463	440231	6.12e-51	27.885	WcaA	Glycosyltransferase involved in cell wall bisynthesis	M	Cell wall/membrane/envelope biogenesis
group_3509	COG5294	444097	7.35e-33	40.8	YxeA	Uncharacterized conserved protein YxeA, DUF1093 family	S	Function unknown
group_3511	COG3832	443044	1.65e-09	21.805	YndB	Chalcone/flavanone-binding protein YndB, AHSA1/START/SRPBCC domain	I	Lipid transport and metabolism
group_722	COG1289	440900	4.72e-08	22.759	YccC	Uncharacterized membrane protein YccC	S	Function unknown
group_14	COG4719	443754	4.19e-05	22.835		Uncharacterized conserved protein, UCP014979 family	S	Function unknown
group_524	COG3420	442646	2.56e-09	21.659	NosD	Nitrous oxide reductase accessory protein NosD, contains tandem CASH domains	P	Inorganic ion transport and metabolism
group_3512	COG5578	444317	0.000896	17.347	YesL	Uncharacterized membrane protein YesL	S	Function unknown
araQ_2	COG0395	440164	8.53e-109	42.629	UgpE	ABC-type glycerol-3-phosphate transport system, permease component	G	Carbohydrate transport and metabolism
ngcF	COG1175	440788	1.57e-122	45.946	UgpA	ABC-type sugar transport system, permease component	G	Carbohydrate transport and metabolism
yesO	COG1653	441259	3.26e-60	28.701	UgpB	ABC-type glycerol-3-phosphate transport system, periplasmic component	G	Carbohydrate transport and metabolism
ugl_2	COG1331	440942	1.4e-05	25.0	YyaL	Uncharacterized conserved protein YyaL, SSP411 family, contains thoiredoxin and six-hairpin glycosidase-like domains	R	General function prediction only
group_3516	COG4289	443430	1.45e-156	38.611		Uncharacterized conserved protein, DUF2264 domain	S	Function unknown
melR_2	COG1609	441217	1.7e-84	29.81	PurR	DNA-binding transcriptional regulator, LacI/PurR family	K	Transcription
ptcB	COG1440	441049	1.19e-18	30.303	CelA	Phosphotransferase system cellobiose-specific component IIB	G	Carbohydrate transport and metabolism
yidK	COG4146	443317	3.26e-156	43.052	YidK	Uncharacterized membrane permease YidK, sodium:solute symporter family	R	General function prediction only
iolE	COG1082	440699	4.25e-66	28.912	YcjR	Sugar phosphate isomerase/epimerase	G	Carbohydrate transport and metabolism
iolG_2	COG0673	440437	2.75e-78	31.454	MviM	Predicted dehydrogenase	R	General function prediction only
group_3522	COG0673	440437	1.98e-51	25.225	MviM	Predicted dehydrogenase	R	General function prediction only
iolA	COG1012	440636	0.0	41.164	AdhE	Acyl-CoA reductase or other NAD-dependent aldehyde dehydrogenase	I	Lipid transport and metabolism
iolB	COG3718	442932	1.93e-142	51.779	IolB	5-deoxy-D-glucuronate isomerase	G	Carbohydrate transport and metabolism
iolD	COG3962	443162	0.0	51.314	IolD	TPP-dependent trihydroxycyclohexane-1,2-dione (THcHDO) dehydratase, myo-inositol metabolism	G	Carbohydrate transport and metabolism
iolC_2	COG0524	440290	5.34e-74	29.618	RbsK	Sugar or nucleoside kinase, ribokinase family	G	Carbohydrate transport and metabolism
group_3527	COG1879	441483	1.24e-52	28.125	RbsB	ABC-type sugar transport system, periplasmic component, contains N-terminal xre family HTH domain	G	Carbohydrate transport and metabolism
gdh_2	COG1028	440651	3.91e-94	40.486	FabG	NAD(P)-dependent dehydrogenase, short-chain alcohol dehydrogenase family	I	Lipid transport and metabolism
group_3242	COG2364	441931	1.58e-31	36.207	YczE	Uncharacterized membrane protein YczE	S	Function unknown
guaD	COG0402	440171	5.58e-114	29.009	SsnA	Cytosine/adenosine deaminase or related metal-dependent hydrolase	F	Nucleotide transport and metabolism
group_724	COG1263	440875	2.85e-78	32.432	PtsG1	Phosphotransferase system IIC components, glucose/maltose/N-acetylglucosamine-specific	G	Carbohydrate transport and metabolism
comEA	COG1555	441164	3.49e-31	52.857	ComEA	DNA uptake protein ComE or related DNA-binding protein	L	Replication, recombination and repair
group_1582	COG1217	440830	0.0	64.214	TypA	Predicted membrane GTPase TypA/BipA involved in stress response	T	Signal transduction mechanisms
group_726	COG1215	440828	5.87e-33	22.778	BcsA	Glycosyltransferase, catalytic subunit of cellulose synthase and poly-beta-1,6-N-acetylglucosamine synthase	N	Cell motility
group_94	COG4932	443959	6.2e-49	21.449	ClfA	Clumping factor A-related surface protein, MSCRAMM (microbial surface components recognizing adhesive matrix molecules) family, DEv-IgG fold	M	Cell wall/membrane/envelope biogenesis
group_3096	COG2102	441705	1.54e-84	39.906	Dph6	Diphthamide synthase (EF-2-diphthine--ammonia ligase)	J	Translation, ribosomal structure and biogenesis
tarF	COG1887	441491	4.65e-132	40.157	TagB	CDP-glycerol glycerophosphotransferase, TagB/SpsB family	M	Cell wall/membrane/envelope biogenesis
gltD	COG0493	440259	0.0	50.564	GltD	NADPH-dependent glutamate synthase beta chain or related oxidoreductase	E	Amino acid transport and metabolism
group_1041	COG0543	440309	3.52e-86	36.782	Mcr1	NAD(P)H-flavin reductase	H	Coenzyme transport and metabolism
group_2447	COG0716	440480	3.59e-25	33.099	FldA	Flavodoxin	C	Energy production and conversion
group_2448	COG0425	440194	1.91e-16	36.62	TusA	Sulfur carrier protein TusA (tRNA thiolation, molybdenum cofactor biosynthesis)	J	Translation, ribosomal structure and biogenesis
selD	COG0709	440473	2.42e-162	51.622	SelD	Selenophosphate synthase	E	Amino acid transport and metabolism
sufS_2	COG0520	440286	1.52e-106	34.783	CsdA	Selenocysteine lyase/Cysteine desulfurase	E	Amino acid transport and metabolism
pucB	COG2068	441671	8.15e-60	34.694	MocA	CTP:molybdopterin cytidylyltransferase MocA	H	Coenzyme transport and metabolism
pucD	COG1529	441138	0.0	36.376	CoxL	Aldehyde, CO or xanthine dehydrogenase, Mo-binding subunit	C	Energy production and conversion
pucA	COG1975	441578	1.55e-92	30.838	XdhC	Molybdoenzyme maturation factor PaoD (Mo cofactor insertion), XdhC/CoxF family	O	Posttranslational modification, protein turnover, chaperones
group_2450	COG2005	441608	2.2e-38	37.615	ModE	DNA-binding transcriptional regulator ModE (molybdenum-dependent)	K	Transcription
group_3540	COG2233	441834	6.88e-137	40.138	UraA	Xanthine/uracil permease	F	Nucleotide transport and metabolism
yabJ_1	COG0251	440021	8.29e-58	46.032	RidA	Enamine deaminase RidA, house cleaning of reactive enamine intermediates, YjgF/YER057c/UK114 family	V	Defense mechanisms
arcC1_1	COG0549	440315	4.59e-180	57.46	ArcC	Carbamate kinase	E	Amino acid transport and metabolism
group_402	COG1196	440809	2.63e-05	22.892	Smc	Chromosome segregation ATPase Smc	D	Cell cycle control, cell division, chromosome partitioning
group_225	COG1132	440747	0.0	41.856	MdlB	ABC-type multidrug transport system, ATPase and permease component	V	Defense mechanisms
group_2490	COG1388	440998	3.14e-07	14.516	LysM	LysM repeat	M	Cell wall/membrane/envelope biogenesis
group_2493	COG0546	440312	8.88e-76	35.185	Gph	Phosphoglycolate phosphatase, HAD superfamily	C	Energy production and conversion
ybbW	COG1953	441556	0.0	37.838	FUI1	Cytosine/uracil/thiamine/allantoin permease	F	Nucleotide transport and metabolism
yxeI	COG3049	442283	1.26e-79	29.609	YxeI	Penicillin V acylase or related amidase, Ntn superfamily	M	Cell wall/membrane/envelope biogenesis
group_1078	COG0038	439808	2.75e-07	17.881	ClcA	H+/Cl- antiporter ClcA	P	Inorganic ion transport and metabolism
fdrA	COG0074	439844	1.6e-13	30.89	SucD	Succinyl-CoA synthetase, alpha subunit	C	Energy production and conversion
group_3577	COG1715	441321	1.87e-59	47.59	Mrr	Restriction endonuclease Mrr	V	Defense mechanisms
oppA	COG4166	443327	0.0	39.739	OppA	ABC-type oligopeptide transport system, periplasmic component	E	Amino acid transport and metabolism
manZ_8	COG3716	442930	7.95e-118	48.519	ManZ	Phosphotransferase system, mannose/fructose/N-acetylgalactosamine-specific IID component	G	Carbohydrate transport and metabolism
agaC_3	COG3715	442929	1.2e-101	49.219	ManY	Phosphotransferase system, mannose/fructose/N-acetylgalactosamine-specific IIC component	G	Carbohydrate transport and metabolism
nagA	COG1820	441425	7.97e-144	40.108	NagA	N-acetylglucosamine-6-phosphate deacetylase	G	Carbohydrate transport and metabolism
sorB_3	COG3444	442668	3.48e-75	52.564	AgaB	Phosphotransferase system, mannose/fructose/N-acetylgalactosamine-specific component IIB	G	Carbohydrate transport and metabolism
group_1084	COG2893	442138	1.47e-40	34.4	ManX	Phosphotransferase system, mannose/fructose-specific component IIA	G	Carbohydrate transport and metabolism
group_752	COG3274	442505	5.7e-17	21.176	WecH	Surface polysaccharide O-acyltransferase WecH	M	Cell wall/membrane/envelope biogenesis
group_3580	COG3394	442621	5.14e-93	39.928	ChbG	Chitooligosaccharide deacetylase ChbG, YdjC/CelG family	G	Carbohydrate transport and metabolism
group_3581	COG1737	441343	8.88e-49	28.629	RpiR	DNA-binding transcriptional regulator, MurR/RpiR family, contains HTH and SIS domains	K	Transcription
group_1085	COG3212	442445	8.07e-14	34.375	YkoI	PepSY domain containing protein, regulator of zincin peptidase activity	O	Posttranslational modification, protein turnover, chaperones
group_2528	COG4493	443582	4.13e-107	48.058	YktB	Uncharacterized conserved protein YktB, UPF0637 family	S	Function unknown
group_2529	COG1670	441276	7.42e-51	37.427	RimL	Protein N-acetyltransferase, RimJ/RimL family	J	Translation, ribosomal structure and biogenesis
agrA_2	COG3279	442510	4.03e-48	25.714	LytT	DNA-binding response regulator, LytR/AlgR family	K	Transcription
group_2039	COG3290	442519	5.01e-24	20.745	CitA	Sensor histidine kinase DipB regulating citrate/malate metabolism	T	Signal transduction mechanisms
yhaP_2	COG1668	441274	5.24e-67	24.566	NatB	ABC-type Na+ efflux pump, permease component NatB	C	Energy production and conversion
btuD_10	COG4152	443322	7.29e-139	41.017	YhaQ	ABC-type uncharacterized transport system, ATPase component	R	General function prediction only
group_3587	COG1846	441451	1.92e-23	34.314	MarR	DNA-binding transcriptional regulator, MarR family	K	Transcription
sigV	COG1595	441203	3.6e-38	27.044	RpoE	DNA-directed RNA polymerase specialized sigma subunit, sigma24 family	K	Transcription
group_3596	COG1368	440979	9.02e-55	19.807	MdoB	Phosphoglycerol transferase MdoB/OpgB, AlkP superfamily	M	Cell wall/membrane/envelope biogenesis
group_3598	COG2337	441908	2.43e-34	33.636	MazF	mRNA-degrading endonuclease MazF, toxin component of the MazEF toxin-antitoxin module	V	Defense mechanisms
norW	COG1283	440894	0.000111	23.214	NptA	Na+/phosphate symporter	P	Inorganic ion transport and metabolism
folP	COG0294	440063	4.05e-127	46.97	FolP	Dihydropteroate synthase	H	Coenzyme transport and metabolism
gpmA_3	COG0406	440175	4.91e-47	31.839	PhoE	Broad specificity phosphatase PhoE	G	Carbohydrate transport and metabolism
iscS_2	COG1104	440721	0.0	44.125	NifS	Cysteine desulfurase/Cysteine sulfinate desulfinase IscS or related enzyme, NifS family	E	Amino acid transport and metabolism
group_3607	COG3654	442871	9.42e-41	38.655	Doc	Prophage maintenance system killer protein	X	Mobilome: prophages, transposons
group_3608	COG2336	441907	4.17e-06	32.558	MazE	Antitoxin component MazE of the MazEF toxin-antitoxin module	V	Defense mechanisms
group_417	COG2271	441872	4.45e-29	30.435	UhpC	Sugar phosphate permease	G	Carbohydrate transport and metabolism
yesR	COG4225	443369	1.23e-141	40.244	YesR	Rhamnogalacturonyl hydrolase YesR	G	Carbohydrate transport and metabolism
dctP	COG1638	441245	6.01e-100	33.333	DctP	TRAP-type C4-dicarboxylate transport system, periplasmic component	G	Carbohydrate transport and metabolism
siaT	COG3090	442324	2.12e-36	40.0	DctM	TRAP-type C4-dicarboxylate transport system, small permease component YiaM	G	Carbohydrate transport and metabolism
dctM	COG1593	441201	1.15e-119	44.282	DctQ	TRAP-type C4-dicarboxylate transport system, large permease component	G	Carbohydrate transport and metabolism
group_3610	COG2207	441809	1.78e-26	21.25	AraC	AraC-type DNA-binding domain and AraC-containing proteins	K	Transcription
rhaB	COG1070	440688	1.02e-46	24.099	XylB	Sugar (pentulose or hexulose) kinase	G	Carbohydrate transport and metabolism
rhaA	COG4806	443834	0.0	69.212	RhaA	L-rhamnose isomerase	G	Carbohydrate transport and metabolism
rhaD	COG0235	440005	1.82e-36	26.19	AraD	5-methylthioribulose/5-deoxyribulose/Fuculose 1-phosphate aldolase (methionine salvage, sugar degradation)	E	Amino acid transport and metabolism
rhaM	COG3254	442485	7.5e-41	44.762	RhaM	L-rhamnose mutarotase	M	Cell wall/membrane/envelope biogenesis
rhaR_4	COG2207	441809	4.2e-19	17.778	AraC	AraC-type DNA-binding domain and AraC-containing proteins	K	Transcription
group_2596	COG1082	440699	1.75e-38	23.361	YcjR	Sugar phosphate isomerase/epimerase	G	Carbohydrate transport and metabolism
group_3614	COG0760	440523	9.6e-15	29.252	SurA	Peptidyl-prolyl isomerase, parvulin family	O	Posttranslational modification, protein turnover, chaperones
group_781	COG0567	440333	0.002	64.286	SucA	2-oxoglutarate dehydrogenase complex, dehydrogenase (E1) component, and related enzymes	C	Energy production and conversion
group_3668	COG1246	440859	1.43e-11	22.609	ArgA	N-acetylglutamate synthase or related acetyltransferase, GNAT family	E	Amino acid transport and metabolism
group_572	COG3711	442925	6.84e-10	23.502	BglG	Transcriptional antiterminator	K	Transcription
group_3015	COG5298	444100	2.08e-07	28.696	YdaL	Predicted metal-dependent carbohydrate esterase YdaL, contains NodB-like catalytic (CE4) domain	R	General function prediction only
yydI	COG4555	443618	2.39e-14	21.93	NatA	ABC-type Na+ transport system, ATPase component NatA	C	Energy production and conversion
group_2679	COG0789	440552	1.74e-21	27.193	SoxR	DNA-binding transcriptional regulator, MerR family	K	Transcription
group_1780	COG1512	441121	1.59e-32	25.389	YgcG	Uncharacterized membrane protein YgcG, contains a TPM-fold domain	S	Function unknown
group_3694	COG5492	444243	1.66e-11	22.692	YjdB	Uncharacterized conserved protein YjdB, contains Ig-like domain	R	General function prediction only
group_2687	COG4722	443757	2.91e-73	33.333	YomH	Phage-related protein YomH	X	Mobilome: prophages, transposons
group_576	COG1455	441064	8.55e-164	46.028	CelB	Phosphotransferase system cellobiose-specific component IIC	G	Carbohydrate transport and metabolism
ccpN	COG0517	440283	3.83e-28	28.682	CBS	CBS domain	T	Signal transduction mechanisms
yqfL_2	COG1806	441411	5.65e-128	47.955	PpsR	Regulator of PEP synthase PpsR, kinase-PPPase family (combines ADP:protein kinase and phosphorylase activities)	T	Signal transduction mechanisms
group_440	COG3173	442406	2.77e-11	22.581	YcbJ	Predicted kinase, aminoglycoside phosphotransferase (APT) family	R	General function prediction only
fhuD	COG4594	443650	7.65e-53	30.061	FecB	ABC-type Fe3+-citrate transport system, periplasmic component	P	Inorganic ion transport and metabolism
group_3709	COG3548	442769	6.6e-43	29.101		Uncharacterized membrane protein	S	Function unknown
group_791	COG4990	444014	1.53e-06	19.231	YvpB	Predicted cysteine peptidase, C39 family	R	General function prediction only
serS_1	COG0172	439942	0.0	63.507	SerS	Seryl-tRNA synthetase	J	Translation, ribosomal structure and biogenesis
group_793	COG3711	442925	1.22e-12	17.624	BglG	Transcriptional antiterminator	K	Transcription
group_443	COG4932	443959	1.28e-49	21.875	ClfA	Clumping factor A-related surface protein, MSCRAMM (microbial surface components recognizing adhesive matrix molecules) family, DEv-IgG fold	M	Cell wall/membrane/envelope biogenesis
group_445	COG3711	442925	0.000294	18.881	BglG	Transcriptional antiterminator	K	Transcription
group_795	COG3711	442925	3.29e-08	20.334	BglG	Transcriptional antiterminator	K	Transcription
group_448	COG3408	442634	1.28e-68	23.059	GDB1	Glycogen debranching enzyme (alpha-1,6-glucosidase)	G	Carbohydrate transport and metabolism
nanE	COG3010	442247	1.02e-125	56.637	NanE	Putative N-acetylmannosamine-6-phosphate epimerase	G	Carbohydrate transport and metabolism
yfkN_1	COG0737	440500	4.29e-149	37.524	UshA	2',3'-cyclic-nucleotide 2'-phosphodiesterase/5'- or 3'-nucleotidase, 5'-nucleotidase family	F	Nucleotide transport and metabolism
group_1206	COG2378	441945	3.24e-61	25.237	YobV	Predicted DNA-binding transcriptional regulator YobV, contains HTH and WYL domains	K	Transcription
group_3770	COG4974	443999	1.06e-38	27.273	XerD	Site-specific recombinase XerD	L	Replication, recombination and repair
group_2745	COG3597	442816	0.005	23.853		Uncharacterized conserved protein, DUF697 family	S	Function unknown
hemH	COG0276	440045	8.09e-136	43.73	HemH	Protoheme ferro-lyase (ferrochelatase)	H	Coenzyme transport and metabolism
rpmF_2	COG0333	440102	5.32e-17	41.071	RpmF	Ribosomal protein L32	J	Translation, ribosomal structure and biogenesis
katA	COG0753	440516	0.0	60.421	KatE	Catalase	P	Inorganic ion transport and metabolism
group_971	COG1263	440875	1.01e-79	28.482	PtsG1	Phosphotransferase system IIC components, glucose/maltose/N-acetylglucosamine-specific	G	Carbohydrate transport and metabolism
xerC_6	COG4974	443999	7.12e-51	24.848	XerD	Site-specific recombinase XerD	L	Replication, recombination and repair
group_1222	COG4220	443364	7.29e-07	36.735	Nu1	Phage DNA packaging protein, Nu1 subunit of terminase	X	Mobilome: prophages, transposons
apbE_2	COG1477	441086	1.5e-130	42.424	ApbE	FAD:protein FMN transferase ApbE	H	Coenzyme transport and metabolism
group_3871	COG4939	443966	1.1e-36	45.833	Tpp15	Membrane-anchored lipoprotein Tpp15, major membrane immunogen	S	Function unknown
group_3872	COG2336	441907	8.71e-08	47.917	MazE	Antitoxin component MazE of the MazEF toxin-antitoxin module	V	Defense mechanisms
manR	COG3711	442925	2.96e-80	29.938	BglG	Transcriptional antiterminator	K	Transcription
fryA	COG1762	441368	2.47e-20	28.671	PtsN	Phosphotransferase system mannitol/fructose-specific IIA domain (Ntr-type)	G	Carbohydrate transport and metabolism
manP_1	COG1445	441054	2.51e-46	57.143	FrwB	Phosphotransferase system fructose-specific component IIB	G	Carbohydrate transport and metabolism
manP_2	COG1762	441368	3.78e-45	32.886	PtsN	Phosphotransferase system mannitol/fructose-specific IIA domain (Ntr-type)	G	Carbohydrate transport and metabolism
fruA_1	COG1299	440910	4.04e-113	39.943	FrwC	Phosphotransferase system, fructose-specific IIC component	G	Carbohydrate transport and metabolism
alsE	COG0036	439806	1.07e-87	34.579	Rpe	Pentose-5-phosphate-3-epimerase	G	Carbohydrate transport and metabolism
arcB_2	COG2423	441972	2.54e-143	39.385	OCDMu	Ornithine cyclodeaminase/archaeal alanine dehydrogenase, mu-crystallin family	E	Amino acid transport and metabolism
group_3922	COG0730	440494	6.56e-08	23.59	TauE	Sulfite exporter TauE/SafE/YfcA and related permeases, UPF0721 family	P	Inorganic ion transport and metabolism
group_3923	COG1378	440988	7.18e-49	29.388	YrhO	Sugar-specific transcriptional regulator TrmB	K	Transcription
group_829	COG5360	444135	0.004	29.167		Uncharacterized conserved protein, heparinase superfamily	R	General function prediction only
ybbH_6	COG1737	441343	2.27e-80	33.688	RpiR	DNA-binding transcriptional regulator, MurR/RpiR family, contains HTH and SIS domains	K	Transcription
nanE_2	COG3010	442247	1.16e-127	56.388	NanE	Putative N-acetylmannosamine-6-phosphate epimerase	G	Carbohydrate transport and metabolism
glcB	COG1263	440875	3.21e-76	32.941	PtsG1	Phosphotransferase system IIC components, glucose/maltose/N-acetylglucosamine-specific	G	Carbohydrate transport and metabolism
crr_2	COG2190	441793	9.94e-61	44.755	NagE	Phosphotransferase system IIA component	G	Carbohydrate transport and metabolism
group_2791	COG5438	444189	8.05e-33	25.439		Uncharacterized membrane protein	S	Function unknown
group_1882	COG5438	444189	1.75e-38	23.14		Uncharacterized membrane protein	S	Function unknown
scaC_2	COG1121	440738	3.01e-120	46.154	ZnuC	ABC-type Mn2+/Zn2+ transport system, ATPase component	P	Inorganic ion transport and metabolism
mntB_2	COG1108	440725	3.3e-81	46.154	ZnuB	ABC-type Mn2+/Zn2+ transport system, permease component	P	Inorganic ion transport and metabolism
ssaB	COG0803	440566	4.61e-112	35.738	ZnuA	ABC-type Zn uptake system ZnuABC, Zn-binding component ZnuA	P	Inorganic ion transport and metabolism
group_3941	COG1321	440932	9.17e-17	36.364	MntR	Mn-dependent transcriptional regulator MntR, DtxR family	K	Transcription
group_3943	COG1309	440920	5.73e-08	35.897	AcrR	DNA-binding protein, AcrR family, includes nucleoid occlusion protein SlmA	K	Transcription
group_3944	COG0619	440384	6.78e-23	20.426	EcfT	ECF-type transporter transmembrane protein EcfT	H	Coenzyme transport and metabolism
ykoD_3	COG1123	440740	6.26e-93	27.075	GsiA	ABC-type glutathione transport system ATPase component, contains duplicated ATPase domain	O	Posttranslational modification, protein turnover, chaperones
group_3946	COG1132	440747	3.18e-160	28.571	MdlB	ABC-type multidrug transport system, ATPase and permease component	V	Defense mechanisms
ndvA	COG1132	440747	3.36e-177	31.922	MdlB	ABC-type multidrug transport system, ATPase and permease component	V	Defense mechanisms
rpsN2_2	COG0199	439969	1.35e-26	73.333	RpsN	Ribosomal protein S14	J	Translation, ribosomal structure and biogenesis
rpmF_3	COG0333	440102	5.91e-16	40.0	RpmF	Ribosomal protein L32	J	Translation, ribosomal structure and biogenesis
rpmGA_3	COG0267	440037	1.02e-18	57.143	RpmG	Ribosomal protein L33	J	Translation, ribosomal structure and biogenesis
group_1883	COG0726	440490	7.78e-58	36.318	CDA1	Peptidoglycan/xylan/chitin deacetylase, PgdA/NodB/CDA1 family	G	Carbohydrate transport and metabolism
group_3956	COG2801	442053	6.89e-07	25.61	Tra5	Transposase InsO and inactivated derivatives	X	Mobilome: prophages, transposons
group_1236	COG0492	440258	6.54e-18	20.06	TrxB	Thioredoxin reductase	O	Posttranslational modification, protein turnover, chaperones
amt	COG0004	439775	5.47e-55	27.429	AmtB	Ammonia channel protein AmtB	P	Inorganic ion transport and metabolism
group_258	COG1388	440998	2.33e-14	20.588	LysM	LysM repeat	M	Cell wall/membrane/envelope biogenesis
csp	COG1278	440889	3.33e-33	60.938	CspC	Cold shock protein, CspA family	K	Transcription
group_49	COG3420	442646	0.000554	15.816	NosD	Nitrous oxide reductase accessory protein NosD, contains tandem CASH domains	P	Inorganic ion transport and metabolism
xerC_2	COG4974	443999	7.9e-50	23.003	XerD	Site-specific recombinase XerD	L	Replication, recombination and repair
group_4095	COG4700	443735	0.002	37.5		Uncharacterized conserved protein ECs_4300, contains TPR-like domain	S	Function unknown
group_846	COG5280	444091	5.59e-41	15.521	YqbO	Phage-related minor tail protein	X	Mobilome: prophages, transposons
group_2878	COG4722	443757	0.009	16.599	YomH	Phage-related protein YomH	X	Mobilome: prophages, transposons
group_2879	COG4926	443954	1.57e-12	20.823	PblB	Phage-related protein	X	Mobilome: prophages, transposons
group_315	COG3594	442813	8.75e-45	32.143	NolL	Fucose 4-O-acetylase or related acetyltransferase	G	Carbohydrate transport and metabolism
group_2887	COG0726	440490	1.29e-39	30.918	CDA1	Peptidoglycan/xylan/chitin deacetylase, PgdA/NodB/CDA1 family	G	Carbohydrate transport and metabolism
group_1267	COG1713	441319	8.11e-34	32.308	YqeK	Diadenosine tetraphosphatase YqeK or a related HD superfamily phosphohydrolase	T	Signal transduction mechanisms
lacR	COG1349	440960	5.3e-84	35.169	GlpR	DNA-binding transcriptional regulator of sugar metabolism, DeoR/GlpR family	K	Transcription
gatC_1	COG3775	442989	3.4e-142	33.769	SgcC	Phosphotransferase system, galactitol-specific IIC component	G	Carbohydrate transport and metabolism
group_2889	COG3414	442640	1.48e-16	22.222	SgaB	Phosphotransferase system, galactitol-specific IIB component	G	Carbohydrate transport and metabolism
group_4113	COG1762	441368	7.83e-20	22.981	PtsN	Phosphotransferase system mannitol/fructose-specific IIA domain (Ntr-type)	G	Carbohydrate transport and metabolism
lacA	COG0698	440462	1.95e-51	37.762	RpiB	Ribose 5-phosphate isomerase RpiB	G	Carbohydrate transport and metabolism
lacB	COG0698	440462	9.83e-61	43.243	RpiB	Ribose 5-phosphate isomerase RpiB	G	Carbohydrate transport and metabolism
levD	COG2893	442138	2.01e-27	29.457	ManX	Phosphotransferase system, mannose/fructose-specific component IIA	G	Carbohydrate transport and metabolism
sorC	COG3715	442929	5.79e-69	33.452	ManY	Phosphotransferase system, mannose/fructose/N-acetylgalactosamine-specific IIC component	G	Carbohydrate transport and metabolism
manZ_2	COG3716	442930	2.73e-99	38.909	ManZ	Phosphotransferase system, mannose/fructose/N-acetylgalactosamine-specific IID component	G	Carbohydrate transport and metabolism
larD	COG0580	440345	1.19e-65	36.364	GlpF	Glycerol uptake facilitator or related aquaporin (Major Intrinsic protein Family)	G	Carbohydrate transport and metabolism
larC	COG1641	441248	9.57e-153	41.148	LarC	CTP-dependent cyclometallase, nickel-pincer nucleotide (NPN) cofactor biosynthesis	H	Coenzyme transport and metabolism
larB	COG1691	441297	7.39e-150	58.704		NCAIR mutase (PurE)-related protein	F	Nucleotide transport and metabolism
larA	COG3875	443083	0.0	46.462	LarA	Nickel-dependent lactate racemase	M	Cell wall/membrane/envelope biogenesis
larMN	COG0310	440079	2.72e-65	38.318	CbiM	ABC-type Co2+ transport system, permease component	P	Inorganic ion transport and metabolism
larQ	COG0619	440384	1.5e-14	22.368	EcfT	ECF-type transporter transmembrane protein EcfT	H	Coenzyme transport and metabolism
larO	COG1122	440739	2.08e-83	37.264	EcfA2	Energy-coupling factor transporter ATP-binding protein EcfA2	P	Inorganic ion transport and metabolism
larE	COG1606	441214	5.41e-115	43.985		ATP-utilizing enzyme, PP-loop superfamily	R	General function prediction only
group_2892	COG1289	440900	8.04e-19	26.396	YccC	Uncharacterized membrane protein YccC	S	Function unknown
group_1268	COG1470	441079	0.000548	16.201		Uncharacterized membrane protein	S	Function unknown
adhA	COG1064	440684	3.65e-112	36.232	AdhP	D-arabinose 1-dehydrogenase, Zn-dependent alcohol dehydrogenase family	G	Carbohydrate transport and metabolism
group_4125	COG4194	443348	0.002	23.81		Uncharacterized membrane protein, DUF1648 family	S	Function unknown
group_621	COG1501	441110	3.22e-65	28.78	YicI	Alpha-glucosidase/xylosidase, GH31 family	G	Carbohydrate transport and metabolism
group_851	COG1705	441311	2.12e-50	43.03	FlgJ	Flagellum-specific peptidoglycan hydrolase FlgJ	M	Cell wall/membrane/envelope biogenesis
gspA_1	COG1442	441051	4.13e-94	32.673	RfaJ	Lipopolysaccharide biosynthesis protein, LPS:glycosyltransferase	M	Cell wall/membrane/envelope biogenesis
group_1944	COG1874	441478	1.51e-75	22.783	GanA	Beta-galactosidase GanA	G	Carbohydrate transport and metabolism
natA	COG4555	443618	8.04e-62	32.589	NatA	ABC-type Na+ transport system, ATPase component NatA	C	Energy production and conversion
group_4133	COG3599	442818	0.000746	31.884	DivIVA	Cell division septum initiation protein DivIVA, interacts with FtsZ and MinD	D	Cell cycle control, cell division, chromosome partitioning
group_1278	COG1595	441203	1.44e-12	22.609	RpoE	DNA-directed RNA polymerase specialized sigma subunit, sigma24 family	K	Transcription
xerC_4	COG4974	443999	5.6e-57	28.616	XerD	Site-specific recombinase XerD	L	Replication, recombination and repair
vanYB	COG1876	441480	1.2e-62	41.899	LdcB	LD-carboxypeptidase LdcB, LAS superfamily	M	Cell wall/membrane/envelope biogenesis
sasA_2	COG5002	444026	3.75e-68	30.986	WalK	Sensor histidine kinase WalK	T	Signal transduction mechanisms
ant1	COG1708	441314	1.76e-06	29.412	MJ0604	Predicted nucleotidyltransferase, MJ0604 family	R	General function prediction only
group_4664	COG0641	440406	0.002	33.333	AslB	Sulfatase maturation enzyme AslB, radical SAM superfamily	O	Posttranslational modification, protein turnover, chaperones
group_1344	COG4591	443648	7.87e-10	22.807	LolE	ABC-type transport system involved in lipoprotein release, permease component LolC	M	Cell wall/membrane/envelope biogenesis
bceA_1	COG1136	440751	1.43e-99	42.273	LolD	ABC-type lipoprotein export system, ATPase component	M	Cell wall/membrane/envelope biogenesis
liaS_1	COG4585	443642	3.29e-20	30.719	ComP	Signal transduction histidine kinase ComP	T	Signal transduction mechanisms
degU	COG2197	441799	2.23e-21	22.727	CitB	DNA-binding response regulator, NarL/FixJ family, contains REC and HTH domains	T	Signal transduction mechanisms
gatC_2	COG3775	442989	1.84e-175	46.742	SgcC	Phosphotransferase system, galactitol-specific IIC component	G	Carbohydrate transport and metabolism
dgoD	COG4948	443975	3.12e-128	35.013	RspA	L-alanine-DL-glutamate epimerase or related enzyme of enolase superfamily	M	Cell wall/membrane/envelope biogenesis
group_890	COG4570	443627	6.75e-20	29.358	RusA	Holliday junction resolvase RusA (prophage-encoded endonuclease)	L	Replication, recombination and repair
group_1954	COG1328	440939	0.008	39.286	NrdD	Anaerobic ribonucleoside-triphosphate reductase	F	Nucleotide transport and metabolism
group_4853	COG3830	443042	8.52e-33	43.82	ACT	ACT domain, binds amino acids and other small ligands	T	Signal transduction mechanisms
gpmA_4	COG0588	440353	5.88e-125	50.222	GpmA	Phosphoglycerate mutase (BPG-dependent)	G	Carbohydrate transport and metabolism
mepA_2	COG0534	440300	1.95e-62	34.586	NorM	Na+-driven multidrug efflux pump, DinF/NorM/MATE family	V	Defense mechanisms
group_4855	COG3037	442271	2.41e-36	55.238	UlaA	Ascorbate-specific PTS system IIC component UlaA	G	Carbohydrate transport and metabolism
group_4856	COG3037	442271	3.03e-22	47.368	UlaA	Ascorbate-specific PTS system IIC component UlaA	G	Carbohydrate transport and metabolism
ulaB	COG3414	442640	9.54e-21	39.362	SgaB	Phosphotransferase system, galactitol-specific IIB component	G	Carbohydrate transport and metabolism
ulaC	COG1762	441368	1.48e-33	35.099	PtsN	Phosphotransferase system mannitol/fructose-specific IIA domain (Ntr-type)	G	Carbohydrate transport and metabolism
group_678	COG3290	442519	1.04e-24	27.907	CitA	Sensor histidine kinase DipB regulating citrate/malate metabolism	T	Signal transduction mechanisms
dgaE	COG1921	441524	2.58e-96	25.356	SelA	Seryl-tRNA(Sec) selenium transferase	J	Translation, ribosomal structure and biogenesis
dppE_8	COG4166	443327	3.2e-65	36.53	OppA	ABC-type oligopeptide transport system, periplasmic component	E	Amino acid transport and metabolism
gph_4	COG0546	440312	9.05e-16	24.194	Gph	Phosphoglycolate phosphatase, HAD superfamily	C	Energy production and conversion
group_3092	COG2848	442096	0.0	80.237		Uncharacterized conserved protein, UPF0210 family	D	Cell cycle control, cell division, chromosome partitioning
group_897	COG1807	441412	9.39e-06	16.766	ArnT	PMT family glycosyltransferase ArnT/Agl22, involved in glycosylation of proteins and lipid IVA	M	Cell wall/membrane/envelope biogenesis
group_5259	COG5360	444135	0.000163	26.733		Uncharacterized conserved protein, heparinase superfamily	R	General function prediction only
group_834	COG3716	442930	8.66e-33	36.641	ManZ	Phosphotransferase system, mannose/fructose/N-acetylgalactosamine-specific IID component	G	Carbohydrate transport and metabolism
sstT_2	COG3633	442850	6.92e-132	51.748	SstT	Na+/serine and Na+/threonine symporter SstT	E	Amino acid transport and metabolism
gmuR_2	COG2188	441791	6.36e-28	28.319	MngR	DNA-binding transcriptional regulator, GntR family	K	Transcription
group_5322	COG1309	440920	1e-08	17.308	AcrR	DNA-binding protein, AcrR family, includes nucleoid occlusion protein SlmA	K	Transcription
group_3165	COG2271	441872	5.94e-07	24.138	UhpC	Sugar phosphate permease	G	Carbohydrate transport and metabolism
gatB_2	COG3414	442640	5.81e-34	39.13	SgaB	Phosphotransferase system, galactitol-specific IIB component	G	Carbohydrate transport and metabolism
gatA_2	COG1762	441368	3.25e-39	36.424	PtsN	Phosphotransferase system mannitol/fructose-specific IIA domain (Ntr-type)	G	Carbohydrate transport and metabolism
dgoA	COG0800	440563	1.05e-63	32.85	Eda	2-keto-3-deoxy-6-phosphogluconate aldolase	G	Carbohydrate transport and metabolism
manR_2	COG3711	442925	1.13e-57	23.782	BglG	Transcriptional antiterminator	K	Transcription
group_161	COG3328	442557	7.05e-163	41.16	IS285	Transposase (or an inactivated derivative)	X	Mobilome: prophages, transposons
group_3199	COG0610	440375	0.0	26.07		Type I site-specific restriction-modification system, R (restriction) subunit and related helicases ...	V	Defense mechanisms
group_5333	COG0523	440289	2.51e-14	43.86	YejR	Zinc metallochaperone YeiR/ZagA and related GTPases, G3E family	R	General function prediction only
group_3170	COG3443	442667	1.08e-32	62.121	ZinT	Periplasmic Zn/Cd-binding protein ZinT	P	Inorganic ion transport and metabolism
group_5335	COG5341	444125	3.27e-36	44.231		Uncharacterized conserved protein	S	Function unknown

## Sheet: subsp B COGclassifier
Gene	COG_ID	CDD_ID	EVALUE	IDENTITY	GENE_NAME	COG_NAME	COG_LETTER	COG_DESCRIPTION
galE_1	COG1087	440704	0.0	60.486	GalE	UDP-glucose 4-epimerase	M	Cell wall/membrane/envelope biogenesis
group_385	COG1263	440875	6.68e-86	30.894	PtsG1	Phosphotransferase system IIC components, glucose/maltose/N-acetylglucosamine-specific	G	Carbohydrate transport and metabolism
group_1533	COG0573	440338	7.93e-102	40.816	PstC	ABC-type phosphate transport system, permease component	P	Inorganic ion transport and metabolism
group_1560	COG0463	440231	1.27e-50	30.189	WcaA	Glycosyltransferase involved in cell wall bisynthesis	M	Cell wall/membrane/envelope biogenesis
dgaE_2	COG1921	441524	2.56e-112	24.939	SelA	Seryl-tRNA(Sec) selenium transferase	J	Translation, ribosomal structure and biogenesis
exuT	COG2271	441872	5.68e-22	29.73	UhpC	Sugar phosphate permease	G	Carbohydrate transport and metabolism
group_314	COG3594	442813	2.32e-44	32.143	NolL	Fucose 4-O-acetylase or related acetyltransferase	G	Carbohydrate transport and metabolism
group_1835	COG2337	441908	6.3e-33	32.727	MazF	mRNA-degrading endonuclease MazF, toxin component of the MazEF toxin-antitoxin module	V	Defense mechanisms
group_164	COG3328	442557	2.91e-163	40.731	IS285	Transposase (or an inactivated derivative)	X	Mobilome: prophages, transposons
group_109	COG2944	442187	0.004	34.615	YiaG	DNA-binding transcriptional regulator YiaG, XRE-type HTH domain	K	Transcription
group_1839	COG1192	440805	1.42e-50	22.222	ParA	ParA-like ATPase involved in chromosome/plasmid partitioning or cellulose biosynthesis protein BcsQ	D	Cell cycle control, cell division, chromosome partitioning
group_1844	COG4974	443999	1.91e-28	26.794	XerD	Site-specific recombinase XerD	L	Replication, recombination and repair
group_681	COG3153	442387	1.02e-16	24.427	yhbS	Predicted N-acetyltransferase YhbS	R	General function prediction only
group_472	COG1943	441546	1.47e-20	34.043	RAYT	REP element-mobilizing transposase RayT	X	Mobilome: prophages, transposons
group_1427	COG4166	443327	4.09e-175	33.874	OppA	ABC-type oligopeptide transport system, periplasmic component	E	Amino acid transport and metabolism
typA	COG1217	440830	0.0	64.214	TypA	Predicted membrane GTPase TypA/BipA involved in stress response	T	Signal transduction mechanisms
group_2881	COG2723	442035	2.91e-35	42.697	BglB	Beta-glucosidase/6-phospho-beta-glucosidase/beta-galactosidase	G	Carbohydrate transport and metabolism
natA_2	COG1131	440746	2.68e-62	32.068	CcmA	ABC-type multidrug transport system, ATPase component	V	Defense mechanisms
group_707	COG1893	441497	2.49e-51	36.994	PanE	Ketopantoate reductase	H	Coenzyme transport and metabolism
group_762	COG0406	440175	4.91e-47	31.839	PhoE	Broad specificity phosphatase PhoE	G	Carbohydrate transport and metabolism
group_451	COG3010	442247	1.13e-132	58.85	NanE	Putative N-acetylmannosamine-6-phosphate epimerase	G	Carbohydrate transport and metabolism
ctpF	COG0474	440242	0.0	40.447	MgtA	Magnesium-transporting ATPase (P-type)	P	Inorganic ion transport and metabolism
group_4387	COG4976	444001	1.59e-12	20.536		Predicted methyltransferase, contains TPR repeat	R	General function prediction only
group_926	COG0656	440421	1.41e-176	58.462	ARA1	Aldo/keto reductase, related to diketogulonate reductase	Q	Secondary metabolites biosynthesis, transport and catabolism
group_2976	COG1361	440972	0.000213	19.355	MJ0795	S-layer protein MJ0795, predicted component of type IV pili-like system	R	General function prediction only
acpB	COG3711	442925	3.33e-15	21.021	BglG	Transcriptional antiterminator	K	Transcription
group_4400	COG1131	440746	1.27e-61	36.607	CcmA	ABC-type multidrug transport system, ATPase component	V	Defense mechanisms
group_4403	COG3153	442387	4.11e-27	32.0	yhbS	Predicted N-acetyltransferase YhbS	R	General function prediction only
group_2178	COG3581	442800	0.0	50.244		Predicted nucleotide-binding protein, sugar kinase/HSP70/actin superfamily	R	General function prediction only
group_4404	COG3212	442445	0.000749	28.571	YkoI	PepSY domain containing protein, regulator of zincin peptidase activity	O	Posttranslational modification, protein turnover, chaperones
group_691	COG0183	439953	0.0	50.656	PaaJ	Acetyl-CoA acetyltransferase	I	Lipid transport and metabolism
natA_1	COG4555	443618	2.41e-49	33.684	NatA	ABC-type Na+ transport system, ATPase component NatA	C	Energy production and conversion
group_4405	COG1396	441006	6.21e-13	29.333	HipB	Transcriptional regulator, contains XRE-family HTH domain	K	Transcription
group_4406	COG3710	442924	7.96e-05	17.284	CadC1	DNA-binding winged helix-turn-helix (wHTH) domain	K	Transcription
group_4407	COG1388	440998	4.72e-06	32.558	LysM	LysM repeat	M	Cell wall/membrane/envelope biogenesis
bglF_1	COG1263	440875	7.55e-73	30.444	PtsG1	Phosphotransferase system IIC components, glucose/maltose/N-acetylglucosamine-specific	G	Carbohydrate transport and metabolism
group_4409	COG3711	442925	1.19e-43	34.199	BglG	Transcriptional antiterminator	K	Transcription
group_4410	COG1266	440877	5.91e-14	35.484	YdiL	Membrane protease YdiL, CAAX protease family	O	Posttranslational modification, protein turnover, chaperones
cas1	COG1518	441127	3.99e-53	25.316	Cas1	CRISPR-Cas system-associated integrase Cas1	V	Defense mechanisms
group_292	COG3513	442735	1.04e-164	27.681	Cas9	CRISPR-Cas system type-II protein Cas9	V	Defense mechanisms
group_2981	COG5567	444309	0.000113	37.209	YifL	Small periplasmic lipoprotein YifL (function unknown)	S	Function unknown
group_2982	COG3711	442925	0.007	20.603	BglG	Transcriptional antiterminator	K	Transcription
group_2983	COG1040	440662	5.09e-45	27.411	ComFC	DNA utilization protein ComFC/GntX, contains phosphoribosyltransferase domain	R	General function prediction only
group_4416	COG0026	439797	0.0	49.575	PurK	Phosphoribosylaminoimidazole carboxylase (NCAIR synthetase)	F	Nucleotide transport and metabolism
bga_1	COG1874	441478	1.57e-71	22.188	GanA	Beta-galactosidase GanA	G	Carbohydrate transport and metabolism
ydbD	COG3546	442767	7.65e-125	47.426	CotJC	Mn-containing catalase (includes spore coat protein CotJC)	P	Inorganic ion transport and metabolism
group_4419	COG0598	440363	4.38e-40	23.51	CorA	Mg2+ and Co2+ transporter CorA	P	Inorganic ion transport and metabolism
group_4420	COG1442	441051	1.07e-92	31.667	RfaJ	Lipopolysaccharide biosynthesis protein, LPS:glycosyltransferase	M	Cell wall/membrane/envelope biogenesis
group_2986	COG1396	441006	4.43e-13	35.593	HipB	Transcriptional regulator, contains XRE-family HTH domain	K	Transcription
group_4437	COG2244	441845	8.41e-16	18.228	RfbX	Membrane protein involved in the export of O-antigen and teichoic acid	M	Cell wall/membrane/envelope biogenesis
group_1990	COG2353	441920	0.005	26.923	YceI	Polyisoprenoid-binding periplasmic protein YceI	R	General function prediction only
group_484	COG3757	442971	5.34e-32	26.0	Acm	Lyzozyme M1 (1,4-beta-N-acetylmuramidase), GH25 family	M	Cell wall/membrane/envelope biogenesis
group_2989	COG3475	442698	1.29e-99	38.577	LicD	Phosphorylcholine metabolism protein LicD	I	Lipid transport and metabolism
wbbD	COG0463	440231	6.88e-30	25.909	WcaA	Glycosyltransferase involved in cell wall bisynthesis	M	Cell wall/membrane/envelope biogenesis
group_2990	COG5294	444097	3.32e-30	36.0	YxeA	Uncharacterized conserved protein YxeA, DUF1093 family	S	Function unknown
group_723	COG1289	440900	2.47e-08	22.759	YccC	Uncharacterized membrane protein YccC	S	Function unknown
group_1012	COG2972	442211	9.38e-84	30.495	YesM	Sensor histidine kinase YesM	T	Signal transduction mechanisms
group_4439	COG1266	440877	3.16e-14	34.375	YdiL	Membrane protease YdiL, CAAX protease family	O	Posttranslational modification, protein turnover, chaperones
group_1574	COG0531	440297	1.25e-33	19.665	PotE	Serine transporter YbeC, amino acid:H+ symporter family	E	Amino acid transport and metabolism
group_4440	COG4278	443419	6.97e-10	29.508		Uncharacterized conserved protein	S	Function unknown
msbA	COG1132	440747	3.95e-79	24.444	MdlB	ABC-type multidrug transport system, ATPase and permease component	V	Defense mechanisms
group_1580	COG0402	440171	7.31e-114	29.009	SsnA	Cytosine/adenosine deaminase or related metal-dependent hydrolase	F	Nucleotide transport and metabolism
group_4441	COG2102	441705	6.53e-83	39.437	Dph6	Diphthamide synthase (EF-2-diphthine--ammonia ligase)	J	Translation, ribosomal structure and biogenesis
group_4443	COG1196	440809	0.000241	22.892	Smc	Chromosome segregation ATPase Smc	D	Cell cycle control, cell division, chromosome partitioning
group_4445	COG0546	440312	1.2e-74	35.648	Gph	Phosphoglycolate phosphatase, HAD superfamily	C	Energy production and conversion
group_751	COG1953	441556	0.0	37.838	FUI1	Cytosine/uracil/thiamine/allantoin permease	F	Nucleotide transport and metabolism
group_1660	COG0074	439844	2.13e-13	30.89	SucD	Succinyl-CoA synthetase, alpha subunit	C	Energy production and conversion
group_4457	COG3212	442445	9.11e-14	34.375	YkoI	PepSY domain containing protein, regulator of zincin peptidase activity	O	Posttranslational modification, protein turnover, chaperones
group_4460	COG4493	443582	2.1e-109	48.058	YktB	Uncharacterized conserved protein YktB, UPF0637 family	S	Function unknown
group_4461	COG1670	441276	5.13e-51	38.012	RimL	Protein N-acetyltransferase, RimJ/RimL family	J	Translation, ribosomal structure and biogenesis
group_2995	COG1396	441006	2.55e-08	26.667	HipB	Transcriptional regulator, contains XRE-family HTH domain	K	Transcription
albA	COG0535	440301	2.88e-47	40.411	SkfB	Radical SAM superfamily maturase, SkfB/NifB/PqqE family	D	Cell cycle control, cell division, chromosome partitioning
queE	COG0535	440301	1.96e-30	32.812	SkfB	Radical SAM superfamily maturase, SkfB/NifB/PqqE family	D	Cell cycle control, cell division, chromosome partitioning
group_2998	COG1132	440747	4.47e-54	20.772	MdlB	ABC-type multidrug transport system, ATPase and permease component	V	Defense mechanisms
group_3001	COG1464	441073	0.002	30.952	NlpA	ABC-type metal ion transport system, periplasmic component/surface antigen	P	Inorganic ion transport and metabolism
group_4487	COG4555	443618	1.6e-69	32.78	NatA	ABC-type Na+ transport system, ATPase component NatA	C	Energy production and conversion
group_488	COG3757	442971	4.1e-34	25.381	Acm	Lyzozyme M1 (1,4-beta-N-acetylmuramidase), GH25 family	M	Cell wall/membrane/envelope biogenesis
gbpA	COG3397	442624	2.71e-63	34.252		Predicted carbohydrate-binding protein, contains CBM5 and CBM33 domains	R	General function prediction only
group_1998	COG3118	442352	4.32e-09	22.549	CnoX	Chaperedoxin CnoX, contains thioredoxin-like and TPR-like domains, YbbN/TrxSC family	O	Posttranslational modification, protein turnover, chaperones
group_4489	COG1215	440828	7.06e-38	21.984	BcsA	Glycosyltransferase, catalytic subunit of cellulose synthase and poly-beta-1,6-N-acetylglucosamine synthase	N	Cell motility
group_649	COG3711	442925	4.06e-07	19.876	BglG	Transcriptional antiterminator	K	Transcription
group_4490	COG3904	443110	2.83e-11	23.622		Predicted periplasmic protein	S	Function unknown
group_1120	COG1104	440721	0.0	43.864	NifS	Cysteine desulfurase/Cysteine sulfinate desulfinase IscS or related enzyme, NifS family	E	Amino acid transport and metabolism
prsA	COG0760	440523	6.85e-16	29.932	SurA	Peptidyl-prolyl isomerase, parvulin family	O	Posttranslational modification, protein turnover, chaperones
group_4497	COG0567	440333	0.002	64.286	SucA	2-oxoglutarate dehydrogenase complex, dehydrogenase (E1) component, and related enzymes	C	Energy production and conversion
group_4498	COG1266	440877	3.72e-15	33.333	YdiL	Membrane protease YdiL, CAAX protease family	O	Posttranslational modification, protein turnover, chaperones
group_1317	COG1340	440951	0.000205	17.73		Uncharacterized coiled-coil protein, contains DUF342 domain	S	Function unknown
group_651	COG3177	442410	2.12e-39	23.529		Fic family protein	K	Transcription
group_4501	COG3711	442925	5.63e-09	21.395	BglG	Transcriptional antiterminator	K	Transcription
group_3018	COG5549	444292	0.000423	75.0		Predicted Zn-dependent protease	O	Posttranslational modification, protein turnover, chaperones
yxeB	COG4594	443650	2.66e-51	29.448	FecB	ABC-type Fe3+-citrate transport system, periplasmic component	P	Inorganic ion transport and metabolism
lagD	COG2274	441875	1.35e-106	30.649	SunT	ABC-type bacteriocin/lantibiotic exporters, contain an N-terminal double-glycine peptidase domain	V	Defense mechanisms
yxdL_2	COG1136	440751	6.57e-70	38.798	LolD	ABC-type lipoprotein export system, ATPase component	M	Cell wall/membrane/envelope biogenesis
group_1812	COG0172	439942	0.0	63.27	SerS	Seryl-tRNA synthetase	J	Translation, ribosomal structure and biogenesis
group_4507	COG3419	442645	0.004	17.489	PilY1	Type IV pilus assembly protein, tip-associated adhesin PilY1	N	Cell motility
group_3021	COG3420	442646	0.001	17.687	NosD	Nitrous oxide reductase accessory protein NosD, contains tandem CASH domains	P	Inorganic ion transport and metabolism
group_794	COG3711	442925	3e-13	17.624	BglG	Transcriptional antiterminator	K	Transcription
group_3023	COG4932	443959	2.69e-46	21.88	ClfA	Clumping factor A-related surface protein, MSCRAMM (microbial surface components recognizing adhesive matrix molecules) family, DEv-IgG fold	M	Cell wall/membrane/envelope biogenesis
group_864	COG3711	442925	0.001	17.904	BglG	Transcriptional antiterminator	K	Transcription
group_4509	COG3711	442925	4.05e-10	19.897	BglG	Transcriptional antiterminator	K	Transcription
group_3025	COG1724	441330	1.81e-05	30.952	YcfA	Predicted RNA binding protein YcfA, dsRBD-like fold, HicA-like mRNA interferase family	R	General function prediction only
group_4511	COG1598	441206	3.78e-15	35.938	HicB	Antitoxin component HicB of the HicAB toxin-antitoxin system	V	Defense mechanisms
group_1205	COG2378	441945	2.56e-60	25.868	YobV	Predicted DNA-binding transcriptional regulator YobV, contains HTH and WYL domains	K	Transcription
group_580	COG1168	440782	0.0	45.337	MalY	Bifunctional PLP-dependent enzyme with beta-cystathionase and maltose regulon repressor activities	E	Amino acid transport and metabolism
group_4521	COG3764	442978	3.14e-44	37.778	SrtA	Sortase (surface protein transpeptidase)	M	Cell wall/membrane/envelope biogenesis
group_3028	COG3764	442978	8.6e-44	36.842	SrtA	Sortase (surface protein transpeptidase)	M	Cell wall/membrane/envelope biogenesis
group_4522	COG4932	443959	0.000167	15.447	ClfA	Clumping factor A-related surface protein, MSCRAMM (microbial surface components recognizing adhesive matrix molecules) family, DEv-IgG fold	M	Cell wall/membrane/envelope biogenesis
group_4524	COG4932	443959	6.17e-21	20.0	ClfA	Clumping factor A-related surface protein, MSCRAMM (microbial surface components recognizing adhesive matrix molecules) family, DEv-IgG fold	M	Cell wall/membrane/envelope biogenesis
group_1325	COG3464	442687	8.89e-47	29.0		Transposase	X	Mobilome: prophages, transposons
group_566	COG1680	441286	1.02e-45	25.143	AmpC	CubicO group peptidase, beta-lactamase class C family	V	Defense mechanisms
tarS	COG0463	440231	2.51e-26	35.922	WcaA	Glycosyltransferase involved in cell wall bisynthesis	M	Cell wall/membrane/envelope biogenesis
group_1104	COG0801	440564	5.48e-68	43.137	FolK	7,8-dihydro-6-hydroxymethylpterin pyrophosphokinase (folate biosynthesis)	H	Coenzyme transport and metabolism
group_5174	COG2764	442048	7.33e-10	22.034	PhnB	Zn-dependent glyoxalase, PhnB family	C	Energy production and conversion
group_627	COG1368	440979	3.43e-134	32.201	MdoB	Phosphoglycerol transferase MdoB/OpgB, AlkP superfamily	M	Cell wall/membrane/envelope biogenesis
group_72	COG4926	443954	1.32e-24	30.233	PblB	Phage-related protein	X	Mobilome: prophages, transposons
group_5724	COG2337	441908	3.73e-23	31.532	MazF	mRNA-degrading endonuclease MazF, toxin component of the MazEF toxin-antitoxin module	V	Defense mechanisms
group_5734	COG0265	440035	2.53e-07	25.414	DegQ	Periplasmic serine protease, S1-C subfamily, contain C-terminal PDZ domain	O	Posttranslational modification, protein turnover, chaperones
banIM	COG0270	440040	5.37e-91	29.227	Dcm	DNA-cytosine methylase	L	Replication, recombination and repair
group_7685	COG4932	443959	1.52e-36	22.628	ClfA	Clumping factor A-related surface protein, MSCRAMM (microbial surface components recognizing adhesive matrix molecules) family, DEv-IgG fold	M	Cell wall/membrane/envelope biogenesis
group_5783	COG1887	441491	2.7e-129	40.263	TagB	CDP-glycerol glycerophosphotransferase, TagB/SpsB family	M	Cell wall/membrane/envelope biogenesis
group_3250	COG3680	442896	1.04e-56	30.241		Uncharacterized protein, contains GIY-YIG domain	S	Function unknown
group_5787	COG1595	441203	1.98e-37	27.673	RpoE	DNA-directed RNA polymerase specialized sigma subunit, sigma24 family	K	Transcription
group_5788	COG0270	440040	3.26e-61	26.158	Dcm	DNA-cytosine methylase	L	Replication, recombination and repair
group_5790	COG0553	440319	2.34e-62	24.949	HepA	Superfamily II DNA or RNA helicase, SNF2 family	K	Transcription
group_3251	COG2801	442053	1.02e-62	44.604	Tra5	Transposase InsO and inactivated derivatives	X	Mobilome: prophages, transposons
group_3252	COG2963	442203	2.9e-17	38.667	InsE	Transposase InsE and inactivated derivatives	X	Mobilome: prophages, transposons
group_3253	COG4974	443999	1.35e-29	25.769	XerD	Site-specific recombinase XerD	L	Replication, recombination and repair
group_860	COG1396	441006	3.96e-17	37.288	HipB	Transcriptional regulator, contains XRE-family HTH domain	K	Transcription
group_2183	COG5271	444083	2.12e-05	13.454	MDN1	Midasin, AAA ATPase with vWA domain, involved in ribosome maturation	J	Translation, ribosomal structure and biogenesis
group_5793	COG0346	440115	0.003	32.258	GloA	Catechol 2,3-dioxygenase or related enzyme, vicinal oxygen chelate (VOC) family	Q	Secondary metabolites biosynthesis, transport and catabolism
group_1298	COG0726	440490	0.000102	21.739	CDA1	Peptidoglycan/xylan/chitin deacetylase, PgdA/NodB/CDA1 family	G	Carbohydrate transport and metabolism
group_1300	COG0726	440490	2.65e-12	58.333	CDA1	Peptidoglycan/xylan/chitin deacetylase, PgdA/NodB/CDA1 family	G	Carbohydrate transport and metabolism
group_5796	COG1470	441079	0.000239	16.791		Uncharacterized membrane protein	S	Function unknown
group_5798	COG3290	442519	1.17e-17	18.933	CitA	Sensor histidine kinase DipB regulating citrate/malate metabolism	T	Signal transduction mechanisms
group_2184	COG3279	442510	1.43e-12	24.797	LytT	DNA-binding response regulator, LytR/AlgR family	K	Transcription
group_5799	COG0151	439921	0.0	51.069	PurD	Phosphoribosylamine-glycine ligase	F	Nucleotide transport and metabolism
group_5800	COG5658	444377	0.000497	30.667	SdpI	Bacterial immunity/signal transduction membrane protein SdpI, SdpI/YbgB/DUF1648 family	V	Defense mechanisms
group_5801	COG4395	443521	2.56e-08	26.168	Tim44	Predicted lipid-binding transport protein, Tim44 family	I	Lipid transport and metabolism
group_5804	COG5298	444100	1.18e-08	30.769	YdaL	Predicted metal-dependent carbohydrate esterase YdaL, contains NodB-like catalytic (CE4) domain	R	General function prediction only
group_8625	COG3591	442810	7.19e-50	33.333	eMpr	V8-like Glu-specific endopeptidase	O	Posttranslational modification, protein turnover, chaperones
group_5835	COG1464	441073	0.000246	30.769	NlpA	ABC-type metal ion transport system, periplasmic component/surface antigen	P	Inorganic ion transport and metabolism
group_5836	COG1464	441073	0.006	33.333	NlpA	ABC-type metal ion transport system, periplasmic component/surface antigen	P	Inorganic ion transport and metabolism
group_1026	COG3589	442808	3.3e-70	39.881		Uncharacterized conserved protein, DUF871 domain	S	Function unknown
group_1186	COG1806	441411	1.51e-63	58.678	PpsR	Regulator of PEP synthase PpsR, kinase-PPPase family (combines ADP:protein kinase and phosphorylase activities)	T	Signal transduction mechanisms
group_894	COG0232	440002	3.21e-104	31.915	Dgt	dGTP triphosphohydrolase	F	Nucleotide transport and metabolism
group_2195	COG0827	440589	1.67e-95	49.416	YtxK	Adenine-specific DNA N6-methylase	L	Replication, recombination and repair
group_1312	COG4166	443327	1.05e-52	39.773	OppA	ABC-type oligopeptide transport system, periplasmic component	E	Amino acid transport and metabolism
group_1715	COG3579	442798	2.65e-126	58.911	PepC	Aminopeptidase C	E	Amino acid transport and metabolism
group_1800	COG0517	440283	2.12e-28	29.457	CBS	CBS domain	T	Signal transduction mechanisms
