# Supplementary material for: Hidden diversity in Enterococcus faecalis revealed by CRISPR2 screening: eco-evolutionary insights into a novel subspecies
Source: Microbiol Spectr. 2025 Sep 8;13(10):e01428-25. doi: 10.1128/spectrum.01428-25 (PMC12502612; doi:10.1128/spectrum.01428-25)
Supplement: Data S5 — Candidate niche-specifying genes for each subspecies, along with their corresponding functional annotation data. [file spectrum.01428-25-s0005.xlsx]

## Sheet: subspecies A
Dataset S5: Candidate niche-specifying genes for each subspecies, along with their corresponding functional annotation data.
Subspecies A candidate niche-specifying genes (those conserved in all members of this clade while absent in all members of subspecies B)
Gene	No. isolates	COG_LETTER	COG_DESCRIPTION	Annotation (PROKKA)	Genes later reclassified as subspecies-specific allelic variants based on homology inference	BLASTp Uniprot best match accession number (UniprotKB reference proteomes + Swiss-prot database, including Unreviwed TrEMBL)	database	BLASTp Uniprot best match annotation	Gene names	Organism	Lenght (Amino acids)	Identity (%)	Score	E-value	BLASTp UniprotKB date (mm/dd/yyyy)
COQ5	39	R	General function prediction only	2-methoxy-6-polyprenyl-1,4-benzoquinol methylase, mitochondrial	YES	Q836L0	TrEMBL	Methyltransferase domain-containing protein	EF_1101	Enterococcus faecalis (strain ATCC 700802 / V583)	244	98.8	1259	4.6e-175	2023-10-04
group_2493	39	C	Energy production and conversion	5'-nucleotidase	YES	Q82ZY1	TrEMBL	Hydrolase, haloacid dehalogenase-like family	EF_2916	Enterococcus faecalis (strain ATCC 700802 / V583)	217	98.6	1105	4.6e-152	2023-10-04
dcuD	39	C	Energy production and conversion	Putative cryptic C4-dicarboxylate transporter DcuD	NO	Q833M4		C4-dicarboxylate anaerobic carrier	EF_1920	Enterococcus faecalis (strain ATCC 700802 / V583)	457	99.8	2221	0	2023-10-04
group_2297	39	O	Posttranslational modification, protein turnover, chaperones	hypothetical protein	YES	H7C6X9	TrEMBL	Pheromone cAM373 lipoprotein	EF_1340	Enterococcus faecalis (strain ATCC 700802 / V583)	166	100	838	1.8e-113	2023-10-04
group_2528	39	S	Function unknown	hypothetical protein	YES	Q82ZH9	Swiss-Prot	UPF0637 protein EF_3078	EF_3078	Enterococcus faecalis (strain ATCC 700802 / V583)	203	98	1038	9.7e-143	2023-10-04
group_1085	39	O	Posttranslational modification, protein turnover, chaperones	hypothetical protein	YES	Q82ZK1	TrEMBL	Lipoprotein, putative	EF_3054	Enterococcus faecalis (strain ATCC 700802 / V583)	208	96.6	1006	1.1e-137	2023-10-04
group_553	39	ND	ND	hypothetical protein	YES	Q82ZT0	TrEMBL	DUF1146 domain-containing protein	EF_2967	Enterococcus faecalis (strain ATCC 700802 / V583)	74	100	384	3.7e-47	2023-10-04
group_402	39	D	Cell cycle control, cell division, chromosome partitioning	hypothetical protein	YES	Q830Y5	TrEMBL	Uncharacterized protein	EF_2629	Enterococcus faecalis (strain ATCC 700802 / V583)	236	97.9	1137	9.8e-157	2023-10-04
group_1590	39	ND	ND	hypothetical protein	YES	Q831K1	TrEMBL	Uncharacterized protein	EF_2504	Enterococcus faecalis (strain ATCC 700802 / V583)	233	99.6	1164	6.0e-161	2023-10-04
group_3096	39	J	Translation, ribosomal structure and biogenesis	hypothetical protein	YES	Q831M0	TrEMBL	Diphthamide synthase domain-containing protein	EF_2484	Enterococcus faecalis (strain ATCC 700802 / V583)	216	99.5	1116	3.4e-154	2023-10-04
group_1552	39	ND	ND	hypothetical protein	YES	Q833G9	TrEMBL	Late competence protein ComGG	EF_1985	Enterococcus faecalis (strain ATCC 700802 / V583)	117	94.9	559	1.7e-72	2023-10-04
group_1547	39	ND	ND	hypothetical protein	NO	Q833M0		Uncharecterized protein	EF_1925	Enterococcus faecalis (strain ATCC 700802 / V583)	281	99.3	1457	0	2023-10-04
group_2345	39	M	Cell wall/membrane/envelope biogenesis	hypothetical protein	NO	Q834I0		Peptide ABC superfamily ATP binding cassette transporter permease	EF_1672	Enterococcus faecalis (strain ATCC 700802 / V583)	427	99.8	2076	0	2023-10-04
group_2383	39	Q	Secondary metabolites biosynthesis, transport and catabolism	hypothetical protein	NO	Q833L9		5-bromo-4-chloroindolyl phosphate hydrolysis protein	EF_1926	Enterococcus faecalis (strain ATCC 700802 / V583)	179	97.8	887	1.6e-120	2023-10-04
group_295	39	R	General function prediction only	hypothetical protein	YES	Q834A5	TrEMBL	Competence protein F	comFC, EF_1765	Enterococcus faecalis (strain ATCC 700802 / V583)	228	97.4	1207	1.1e-167	2023-10-04
group_3463	39	S	Function unknown	hypothetical protein	NO	Q836L3		DUF898 family transmembrane protein	EF_1098	Enterococcus faecalis (strain ATCC 700802 / V583)	101	100	559	5.1e-73	2023-10-04
group_979	39	O	Posttranslational modification, protein turnover, chaperones	hypothetical protein	YES	Q834J9	TrEMBL	Abortive infection protein	EF_1651	Enterococcus faecalis (strain ATCC 700802 / V583)	217	97.7	1084	2.8e-149	2023-10-04
group_1491	39	M	Cell wall/membrane/envelope biogenesis	hypothetical protein	YES	Q834T7	TrEMBL	LysM domain protein	EF_1546	Enterococcus faecalis (strain ATCC 700802 / V583)	208	97.6	1016	3.5e-139	2023-10-04
group_3474	39	K	Transcription	hypothetical protein	YES	Q835K8	TrEMBL	Transcriptional regulator, Cro/CI family	EF_1369	Enterococcus faecalis (strain ATCC 700802 / V583)	116	98.3	571	2.3e-74	2023-10-04
group_690	39	R	General function prediction only	hypothetical protein	YES	Q835S7	TrEMBL	Acetyltransferase, GNAT family	EF_1296	Enterococcus faecalis (strain ATCC 700802 / V583)	198	100	1031	7.7e-142	2023-10-04
group_3465	39	ND	ND	hypothetical protein	NO	Q836H4		Uncharacterized protein	EF_1137	Enterococcus faecalis (strain ATCC 700802 / V583)	91	98.9	470	3.1e-59	2023-10-04
group_2255	39	ND	ND	hypothetical protein	YES	Q836K6	TrEMBL	Uncharacterized protein	EF_1105	Enterococcus faecalis (strain ATCC 700802 / V583)	101	99	501	3.6e-64	2023-10-04
group_1433	39	ND	ND	hypothetical protein	YES	Q836K9	TrEMBL	YxeA family protein	EF_1102	Enterococcus faecalis (strain ATCC 700802 / V583)	133	100	690	5.7e-92	2023-10-04
group_713	39	E	Amino acid transport and metabolism	hypothetical protein	NO	Q833M5		Acetyltransferase, GNAT family	EF_1919	Enterococcus faecalis (strain ATCC 700802 / V583)	162	100	851	1.4e-115	2023-10-04
group_572	39	K	Transcription	hypothetical protein	YES	Q837G6	TrEMBL	Mga helix-turn-helix domain-containing protein	EF_0876	Enterococcus faecalis (strain ATCC 700802 / V583)	474	99.6	2474	0	2023-10-04
group_2167	39	ND	ND	hypothetical protein	YES	Q839R3	TrEMBL	Lipoprotein, putative	EF_0095	Enterococcus faecalis (strain ATCC 700802 / V583)	261	100	1308	0	2023-10-04
purK_1	39	F	Nucleotide transport and metabolism	N5-carboxyaminoimidazole ribonucleotide synthase	YES	Q833Y5	TrEMBL	N5-carboxyaminoimidazole ribonucleotide synthase, N5-CAIR synthase, 6.3.4.18, 5-(carboxyamino)imidazole ribonucleotide synthetase	purK-1, purK, EF_1786	Enterococcus faecalis (strain ATCC 700802 / V583)	374	96.8	1856	0	2023-10-04
malL_2	39	G	Carbohydrate transport and metabolism	Oligo-1,6-glucosidase	NO	Q834P1		Glycosyl hydrolase, family 13	EF_1602	Enterococcus faecalis (strain ATCC 700802 / V583)	557	99.6	2970	0	2023-10-04
rhaS_3	39	K	Transcription	HTH-type transcriptional activator RhaS	NO	Q833A4		Transcriptional regulator, AraC family	EF_2063	Enterococcus faecalis (strain ATCC 700802 / V583)	287	97.6	1467	0	2023-10-04
scrB	39	G	Carbohydrate transport and metabolism	Sucrose-6-phosphate hydrolase	NO	Q834P0		Sucrose-6-phosphate hydrolase, 3.2.1.26, Invertase	scrB-1, EF_1603	Enterococcus faecalis (strain ATCC 700802 / V583)	486	98.8	2566	0	2023-10-04
ytbE_1	39	Q	Secondary metabolites biosynthesis, transport and catabolism	putative oxidoreductase YtbE	NO	Q836H3		Oxidoreductase, aldo/keto reductase family	EF_1138	Enterococcus faecalis (strain ATCC 700802 / V583)	274	99.3	1427	0	2023-10-04

## Sheet: subspecies B
Subspecies B candidate niche-specifying genes (those conserved in all members of this clade while absent in all members of subspecies A)
Gene	No. isolates	COG_LETTER	COG_DESCRIPTION	Annotation (PROKKA)	Genes later reclassified as subspecies-specific allelic variants based on homology inference	BLASTp Uniprot best match accession number (UniprotKB reference proteomes + Swiss-prot database, including Unreviwed TrEMBL)	BLASTp Uniprot best match annotation	Gene names	Organism	Lenght (Amino acids)	Identity (%)	Score	E-value	BLASTp UniprotKB date (mm/dd/yyyy)
group_4387	16	ND	ND	2-methoxy-6-polyprenyl-1,4-benzoquinol methylase, mitochondrial	YES	Q836L0	Methyltransferase domain-containing protein	EF_1101	Enterococcus faecalis (strain ATCC 700802 / V583)	244	94.2	1212	6.7e-168	2023-08-04
group_4445	16	ND	ND	5'-nucleotidase	YES	Q82ZY1	Hydrolase, haloacid dehalogenase-like family	EF_2916	Enterococcus faecalis (strain ATCC 700802 / V583)	217	92.1	1035	8.1e-142	2023-08-04
bglF_1	16	G	Carbohydrate transport and metabolism	PTS system beta-glucoside-specific EIIBCA component	NO	R2QSR1	PTS system, beta-glucoside-specific IIABC component	UAW_01409	Enterococcus haemoperoxidus ATCC BAA-382	619	59.2	1876	0	2023-05-04
group_4489	16	N	Cell motility	hypothetical protein	NO	A0A179EVB0	Glycosyl transferase	A6E74_01935, ETH01_21050	Enterococcus thailandicus	442	69.1	1648	0	2023-08-04
cas2	16	ND	ND	CRISPR-associated endoribonuclease Cas2	NO	A0A430B2E7	CRISPR-associated endoribonuclease Cas2, 3.1.-.-	cas2, CBF29_03240	Vagococcus elongatus	102	81.8	427	6.7e-53	2023-05-04
group_4420	16	ND	ND	General stress protein A	NO	Q833W5	General stress protein A	gspA-1, EF_1810	Enterococcus faecalis (strain ATCC 700802 / V583)	300	91	1469	0	2023-08-04
cas1	16	V	Defense mechanisms	CRISPR-associated endonuclease Cas1	NO	A0A430B1Z4	CRISPR-associated endonuclease Cas1, 3.1.-.-	cas1, CBF29_03235	Vagococcus elongatus	304	67.1	1132	9.8e-154	2023-05-04
group_1580	16	ND	ND	Guanine deaminase	NO	Q831R9	Guanine deaminase, Guanase, 3.5.4.3, Guanine aminohydrolase	EF_2431	Enterococcus faecalis (strain ATCC 700802 / V583)	461	99.3	2368	0	2023-05-04
group_1292	16	ND	ND	hypothetical protein	NO	Q836L2	Collagen adhesin protein	EF_1099	Enterococcus faecalis (strain ATCC 700802 / V583)	674	76	2788	0	2023-05-04
group_4511	16	V	Defense mechanisms	hypothetical protein	NO	A0A430A2G3	HicB family protein	CBF37_01225	Vagococcus vulneris	151	58.7	438	1.9e-56	2023-10-04
group_1999	16	ND	ND	hypothetical protein	NO	A0A4R5N7W9	Uncharacterized protein	C5L23_001335	Leuconostoc fallax	524	25.8	435	3.2e-44	2023-05-04
group_4400	16	V	Defense mechanisms	Vitamin B12 import ATP-binding protein BtuD	NO	A0A0J6CTD2	ABC transporter domain-containing protein	AB986_01280	Alkalihalobacillus macyae	285	43.7	571	2.5e-69	2023-08-04
group_2982	16	ND	ND	hypothetical protein	NO	Q833M1	Mga helix-turn-helix domain-containing protein	EF_1923	Enterococcus faecalis (strain ATCC 700802 / V583)	480	39.1	833	2.1e-103	2023-05-04
group_2983	16	ND	ND	hypothetical protein	YES	Q834A5	Competence protein F	comFC, EF_1765	Enterococcus faecalis (strain ATCC 700802 / V583)	228	93.4	1165	2.9e-161	2023-05-04
group_2988	16	ND	ND	hypothetical protein	NO	Q833M1	Mga helix-turn-helix domain-containing protein	EF_1923	Enterococcus faecalis (strain ATCC 700802 / V583)	480	76.1	1893	0	2023-05-04
group_2991	16	ND	ND	hypothetical protein	NO	A0A1H8D6H3	Uncharacterized protein	SAMN05444955_10515	Lihuaxuella thermophila	229	33.5	241	2.5e-21	2023-05-04
group_2992	16	ND	ND	hypothetical protein	NO	Q830I7	LysM domain lipoprotein	EF_2795	Enterococcus faecalis (strain ATCC 700802 / V583)	354	92.3	1389	0	2023-05-04
group_2994	16	ND	ND	hypothetical protein	NO	Q82ZS9	Cell wall surface anchor family protein	EF_2968	Enterococcus faecalis (strain ATCC 700802 / V583)	122	73.8	464	1.1e-57	2023-05-04
group_3010	16	ND	ND	hypothetical protein	NO	F3YCR8	Putative secreted protein	MPTP_1905	Melissococcus plutonius (strain ATCC 35311 / CIP 104052 / LMG 20360 / NCIMB 702443)	328	49.1	774	3.3e-94	2023-05-04
group_3013	16	ND	ND	hypothetical protein	NO	T0U5T6	MucBP domain-containing protein	HSIEG1_102	Enterococcus sp. HSIEG1	425	45.8	1012	6.0e-128	2023-05-04
group_3019	16	ND	ND	hypothetical protein	NO	Q839N8	DUF202 domain-containing protein	EF_0124	Enterococcus faecalis (strain ATCC 700802 / V583)	119	90.3	404	3.5e-49	2023-05-04
group_3021	16	ND	ND	hypothetical protein	NO	Q839R5	Cell wall surface anchor family protein	EF_0093	Enterococcus faecalis (strain ATCC 700802 / V583)	1055	83.9	3939	0	2023-08-04
group_3023	16	ND	ND	hypothetical protein	NO	Q839R9	Gram-positive cocci surface proteins LPxTG domain-containing protein	EF_0089	Enterococcus faecalis (strain ATCC 700802 / V583)	1987	85.2	8891	0	2023-08-04
group_2981	16	S	Function unknown	hypothetical protein	NO	A0A0R2HWD6	Uncharacterized protein	IV74_GL000624	Carnobacterium divergens DSM 20623	64	42.2	129	1.5e-8	2023-05-04
group_4388	16	ND	ND	hypothetical protein	YES	Q836K9	YxeA family protein	EF_1102	Enterococcus faecalis (strain ATCC 700802 / V583)	133	94.7	649	1.0e-85	2023-08-04
group_4389	16	ND	ND	hypothetical protein	YES	Q836K6	Uncharacterized protein	EF_1105	Enterococcus faecalis (strain ATCC 700802 / V583)	101	92.1	470	1.9e-59	2023-08-04
group_4395	16	ND	ND	hypothetical protein	NO	Q836H5	Uncharacterized protein	EF_1136	Enterococcus faecalis (strain ATCC 700802 / V583)	48	100	236	2.4e-25	2023-08-04
group_4396	16	ND	ND	hypothetical protein	NO	R3U4B6	WxL domain-containing protein	UC3_00330	Enterococcus phoeniculicola ATCC BAA-412	219	57	627	1.3e-79	2023-08-04
group_4397	16	ND	ND	hypothetical protein	NO	R3WLQ5	LPXTG-domain-containing protein cell wall anchor domain	UC3_00332	Enterococcus phoeniculicola ATCC BAA-412	115	31.3	139	8.6e-9	2023-08-04
group_4398	16	ND	ND	hypothetical protein	NO	R3WMU0	MucBP domain-containing protein	UC3_00333	Enterococcus phoeniculicola ATCC BAA-412	693	38.5	1228	1.7e-156	2023-08-04
group_4401	16	ND	ND	hypothetical protein	NO	A0A7W4VTG0	ABC-type transport system involved in multi-copper enzyme maturation permease subunit	FHU40_000868	Nocardioides soli	269	21.8	114	0.002	2023-05-05
group_4402	16	ND	ND	hypothetical protein	NO	A0A812CH67	NADH dehydrogenase subunit 2	SPHA_34787	Sepia pharaonis (Pharaoh cuttlefish)	335	40	84	0.75	2023-05-05
group_4403	16	ND	ND	hypothetical protein	YES	Q835S7	Acetyltransferase, GNAT family	EF_1296	Enterococcus faecalis (strain ATCC 700802 / V583)	198	93.4	965	9.0E-132	2023-08-04
group_4404	16	ND	ND	hypothetical protein	YES	H7C6X9	Pheromone cAM373 lipoprotein	EF_1340	Enterococcus faecalis (strain ATCC 700802 / V583)	166	94	787	1.0e-105	2023-08-04
group_4405	16	ND	ND	hypothetical protein	YES	Q835K8	Transcriptional regulator, Cro/CI family	EF_1369	Enterococcus faecalis (strain ATCC 700802 / V583)	116	94.8	542	6.0e-70	2023-08-04
group_4406	16	ND	ND	hypothetical protein	NO	Q835J9	Transcriptional regulator, putative	EF_1378	Enterococcus faecalis (strain ATCC 700802 / V583)	227	93.8	1112	3.2e-153	2023-08-04
group_4407	16	ND	ND	hypothetical protein	YES	Q834T7	LysM domain protein	EF_1546	Enterococcus faecalis (strain ATCC 700802 / V583)	208	93.4	987	1.0e-134	2023-08-04
group_4410	16	ND	ND	hypothetical protein	YES	Q834J9	Abortive infection protein	EF_1651	Enterococcus faecalis (strain ATCC 700802 / V583)	217	94.9	1053	1.5e-144	2023-08-04
group_4413	16	ND	ND	hypothetical protein	NO	A0A430B207	CRISPR-associated protein Csn2 subfamily St	CBF29_03245	Vagococcus elongatus	346	54	1001	2.2e-132	2023-08-04
group_4440	16	S	Function unknown	hypothetical protein	NO	A0A3A9KJ78	Uncharacterized protein	CR203_23345	Salipaludibacillus neizhouensis	119	44	301	4.8e-33	2023-08-04
group_4421	16	ND	ND	hypothetical protein	NO	T0VFK5	DUF916 and DUF3324 domains cell surface cointaining protein	HSIEG1_1210	Enterococcus sp. HSIEG1	340	42.8	639	8.1e-78	2023-08-04
group_4433	16	ND	ND	hypothetical protein	NO	Q81AN6	Collagen adhesion protein	BC_3526	Bacillus cereus (strain ATCC 14579 / DSM 31 / CCUG 7414 / JCM 2152 / NBRC 15305 / NCIMB 9373 / NCTC 2599 / NRRL B-3711)	1093	38.8	889	1.4e-101	2023-08-04
group_4434	16	ND	ND	hypothetical protein	YES	Q833G9	Late competence protein ComGG	EF_1985	Enterococcus faecalis (strain ATCC 700802 / V583)	117	90.6	528	8.9e-68	2023-08-04
group_4490	16	S	Function unknown	hypothetical protein	NO	A0A2I0FWK9	ClpP/crotonase-like domain superfamily	CIG19_09425	Enterobacterales bacterium CwR94	279	44.1	541	6.1e-65	2023-08-04
gbpA	16	R	General function prediction only	GlcNAc-binding protein A	NO	A0A5D0CXW7	Chitin-binding protein	FRY98_04280	Paenibacillus faecis	449	46.7	936	5.9e-120	2023-05-04
group_4441	16	ND	ND	hypothetical protein	YES	Q831M0	Diphthamide synthase domain-containing protein	EF_2484	Enterococcus faecalis (strain ATCC 700802 / V583)	216	94.4	1057	3.3e-145	2023-08-04
group_4442	16	ND	ND	hypothetical protein	YES	Q831K1	Uncharacterized protein	EF_2504	Enterococcus faecalis (strain ATCC 700802 / V583)	233	92.3	1078	7.7e-148	2023-08-04
group_4443	16	ND	ND	hypothetical protein	YES	Q830Y5	Uncharacterized protein	EF_2629	Enterococcus faecalis (strain ATCC 700802 / V583)	236	91.9	1085	8.3e-149	2023-08-04
group_4444	16	ND	ND	hypothetical protein	NO	Q830C4	DUF6287 domain-containing protein	EF_2864	Enterococcus faecalis (strain ATCC 700802 / V583)	272	91.1	1263	1.1e-174	2023-08-04
group_4454	16	ND	ND	hypothetical protein	YES	Q82ZT0	DUF1146 domain-containing protein	EF_2967	Enterococcus faecalis (strain ATCC 700802 / V583)	74	89.2	351	4.0e-42	2023-08-04
group_4455	16	ND	ND	hypothetical protein	NO	Q82ZS7	WxL domain-containing protein	EF_2970	Enterococcus faecalis (strain ATCC 700802 / V583)	229	87.8	1025	7.0e-140	2023-08-04
group_4457	16	ND	ND	hypothetical protein	YES	Q82ZK1	Lipoprotein, putative	EF_3054	Enterococcus faecalis (strain ATCC 700802 / V583)	208	82.2	827	1.1e-110	2023-08-04
group_4460	16	ND	ND	hypothetical protein	YES	Q82ZH9	UPF0637 protein EF_3078	EF_3078	Enterococcus faecalis (strain ATCC 700802 / V583)	203	94.6	1009	2.6e-138	2023-08-04
group_4461	16	ND	ND	hypothetical protein	NO	Q82ZH8	Acetyltransferase, GNAT family	EF_3079	Enterococcus faecalis (strain ATCC 700802 / V583)	185	89.2	866	4.1e-117	2023-08-04
group_3025	16	R	General function prediction only	hypothetical protein	NO	A0A242KE25	Uncharacterized protein	A5888_001238	Enterococcus sp. 9E7_DIV0242	60	73.3	237	3.8e-25	2023-08-04
group_4419	16	P	Inorganic ion transport and metabolism	hypothetical protein	NO	A0A377KMT5	Mg+2 and co2 transporter	corA_2, NCTC8129_02554	Enterococcus durans	311	67.9	1114	9.4e-151	2023-08-04
group_4491	16	ND	ND	hypothetical protein	NO	A0A2X3GVB8	Uncharacterized protein	NCTC13940_00134	Listeria fleischmannii subsp. fleischmannii	870	35	754	2.8e-85	2023-08-04
group_4494	16	ND	ND	hypothetical protein	NO	R3WMU0	MucBP domain-containing protein	UC3_00333	Enterococcus phoeniculicola ATCC BAA-412	693	68.4	2646	0	2023-08-04
group_4495	16	ND	ND	hypothetical protein	NO	A0A4Q4BV54	CarD family transcriptional regulator	EVU97_10270	Dermacoccus sp. 147Ba	160	35.1	79	1.5	2023-05-05
group_4496	16	ND	ND	hypothetical protein	NO	Q838Q9	DUF4822 domain-containing protein	EF_0376	Enterococcus faecalis (strain ATCC 700802 / V583)	347	66.7	1190	4.7e-171	2023-10-04
group_4497	16	ND	ND	hypothetical protein	NO	Q837Q5	Uncharacterized protein	EF_0778	Enterococcus faecalis (strain ATCC 700802 / V583)	169	90.5	809	5.3e-117	2023-10-04
ctpF	16	P	Inorganic ion transport and metabolism	putative cation-transporting ATPase F	NO	S0KVB7	Cation-transporting P-type ATPase N-terminal domain-containing protein	I573_00550	Enterococcus sulfureus ATCC 49903	892	76.8	3466	0	2023-05-04
group_4501	16	ND	ND	hypothetical protein	YES	Q837G6	Mga helix-turn-helix domain-containing protein	EF_0876	Enterococcus faecalis (strain ATCC 700802 / V583)	474	93.5	2528	0	2023-10-04
group_4503	16	ND	ND	hypothetical protein	NO	Q836S4	Aminoglycoside phosphotransferase domain-containing protein	EF_1034	Enterococcus faecalis (strain ATCC 700802 / V583)	309	52.9	163	1.9e-13	2023-10-04
group_4507	16	ND	ND	hypothetical protein	YES	Q839R3	Lipoprotein, putative	EF_0095	Enterococcus faecalis (strain ATCC 700802 / V583)	261	93.1	1331	0	2023-10-04
group_4508	16	ND	ND	hypothetical protein	NO	Q839R6	Uncharacterized protein	EF_0092	Enterococcus faecalis (strain ATCC 700802 / V583)	79	91.1	398	3.9e-53	2023-10-04
group_4509	16	ND	ND	hypothetical protein	NO	Q839S1	Mga helix-turn-helix domain-containing protein	EF_0085	Enterococcus faecalis (strain ATCC 700802 / V583)	367	82.2	1658	0	2023-10-04
ydbD	16	P	Inorganic ion transport and metabolism	putative manganese catalase	NO	A0A242K1K0	Manganese containing catalase	A5844_001477	Enterococcus sp. 10A9_DIV0425	275	94.2	1483	0	2023-10-04
group_5802	16	ND	ND	hypothetical protein	NO	A0A0R2HW93	DUF11 domain-containing protein	IV74_GL000625	Carnobacterium divergens DSM 20623	3404	31.8	1770	0	2023-10-04
group_864	16	ND	ND	hypothetical protein	NO	Q839S0	Mga helix-turn-helix domain-containing protein	EF_0086	Enterococcus faecalis (strain ATCC 700802 / V583)	495	89.5	2319	0	2023-05-04
group_4416	16	ND	ND	N5-carboxyaminoimidazole ribonucleotide synthase	YES	Q833Y5	N5-carboxyaminoimidazole ribonucleotide synthase, N5-CAIR synthase, 6.3.4.18, 5-(carboxyamino)imidazole ribonucleotide synthetase	purK-1, purK, EF_1786	Enterococcus faecalis (strain ATCC 700802 / V583)	374	93.3	1796	0	2023-08-04
group_1998	16	O	Posttranslational modification, protein turnover, chaperones	hypothetical protein	NO	T1ZG32	Thioredoxin domain-containing protein	SIR_1863	Streptococcus intermedius B196	172	35	172	9.8e-13	2023-05-04
group_4439	16	O	Posttranslational modification, protein turnover, chaperones	hypothetical protein	NO	A0A4Y3JRV7	CAAX amino protease/Type II CAAX prenyl endopeptidase Rce1-like	ESP02_23640	Enterococcus sp. NBRC 3427	218	50.9	565	2.8e-70	2023-08-04
group_4498	16	O	Posttranslational modification, protein turnover, chaperones	hypothetical protein	NO	A0A4P5PCT2	Abortive infection protein	abi, NRIC_35570	Enterococcus florum	286	35.9	379	5.3e-42	2023-10-04
acpB	16	K	Transcription	Capsule synthesis positive regulator AcpB	NO	A0A4Y3JLF1	M protein trans-acting positive regulator	ESP02_06520	Enterococcus sp. NBRC 3427	485	58.6	1557	0	2023-05-04
group_4409	16	K	Transcription	Transcription antiterminator LicT	NO	A0A174SGH7	PTS sugar transporter	CP373A1_10785	Clostridium paraputrificum	282	54.6	851	1.2e-111	2023-08-04
